# Supplementary material for: A reference collection of patient-derived cell line and xenograft models of proneural, classical and mesenchymal glioblastoma
Source: Sci Rep. 2019 Mar 20;9:4902. doi: 10.1038/s41598-019-41277-z (PMC6427001; doi:10.1038/s41598-019-41277-z)
Supplement: Supplementary file 5 — Dataset 3 [file 41598_2019_41277_MOESM5_ESM.xlsx]

## Sheet: Reference
A reference collection of patient-derived cell line and xenograft models of proneural, classical and mesenchymal glioblastoma
Brett W Stringer1,*, Bryan W Day1,*, Rochelle C J D'Souza1, Paul R Jamieson1, Kathleen S Ensbey1, Zara C Bruce1, Yi Chieh Lim1, Kate Goasdoué1, Carolin Offenhäuser1, Seçkin Akgül1, Suzanne Allan1,2, Thomas Robertson2, Peter Lucas2, Gert Tollesson2, Scott Campbell2, Craig Winter2, Hongdo Do3, Alexander Dobrovic3, Po-Ling Inglis1,2, Rosalind L Jeffree2,4, Terrance G Johns5,+, Andrew W Boyd1,4,+
1QIMR Berghofer Medical Research Institute, Brisbane, Australia.
2Royal Brisbane and Women’s Hospital, Brisbane, Australia.
3Olivia Newton-John Cancer and Wellness Centre, Melbourne, Australia.
4The University of Queensland, Brisbane, Australia.
5Hudson Institute of Medical Research, Clayton, Victoria, Australia.
*Joint first authors.
+Joint senior authors.
Correspondence should be addressed to B.W.S. (brett.w.stringer@gmail.com).

## Sheet: Patient tumours
		Patient tumours
GENE	PROBE_ID	BAH1	FPW1	HW1	JK2	MMK1	MN1	PB1	RKI1	RN1	SB2b	SJH1	WK1	BAH1 DP-value	FPW1 DP-value	HW1 DP-value	JK2 DP-value	MMK1 DP-value	MN1 DP-value	PB1 DP-value	RKI1 DP-value	RN1 DP-value	SB2b DP-value	SJH1 DP-value	WK1 DP-value	SEARCH_KEY	ILMN_GENE	CHROMOSOME	DEFINITION	SYNONYMS
7A5	ILMN_1762337	2.49636	-8.95674	-2.32034	0.813923	-5.91942	-25.859	6.43185	-7.02939	-1.89799	22.6465	2.73135	-5.84493	0.354545	0.688312	0.522078	0.449351	0.58961	0.988312	0.275325	0.627273	0.506494	0.0818182	0.357143	0.614286	NM_182762.2	7A5	7	Homo sapiens putative binding protein 7a5 (7A5), mRNA.
A1BG	ILMN_2055271	14.8528	41.9676	80.1978	31.3249	39.7624	37.2784	61.4577	27.2887	31.4727	14.8377	36.2561	50.3864	0.127273	0.0233766	0.0038961	0.0337662	0.0168831	0.0311688	0.00649351	0.0350649	0.0441558	0.133766	0.0220779	0.0155844	NM_130786.2	A1BG	19	Homo sapiens alpha-1-B glycoprotein (A1BG), mRNA.	A1B; GAB; HYST2477; ABG; DKFZp686F0970
A1BG	ILMN_1736007	7.60196	-0.832377	9.75155	26.1626	10.0532	5.01087	12.7341	19.5434	28.8427	2.31376	8.12743	14.1454	0.227273	0.457143	0.232467	0.0532468	0.185714	0.335065	0.161039	0.0727273	0.048052	0.390909	0.222078	0.188312	NM_130786.2	A1BG	19	Homo sapiens alpha-1-B glycoprotein (A1BG), mRNA.	A1B; GAB; HYST2477; ABG; DKFZp686F0970
A1CF	ILMN_2383229	-4.042	-7.77111	1.33133	-13.7244	-9.4127	-11.3279	-14.7502	-12.4084	-9.29901	-21.3449	-14.0885	-17.2254	0.533766	0.654545	0.411688	0.825974	0.698701	0.805195	0.845455	0.774026	0.722078	0.946753	0.823377	0.892208	NM_138932.1	A1CF	10	Homo sapiens APOBEC1 complementation factor (A1CF), transcript variant 2, mRNA.	ASP; MGC163391; APOBEC1CF; ACF65; ACF64; ACF; RP11-564C4.2
A1CF	ILMN_1806310	10.8677	3.43207	9.34704	39.7955	8.86193	-2.78952	-10.4949	8.76349	-11.6851	4.57094	24.2619	12.7485	0.175325	0.348052	0.248052	0.0168831	0.212987	0.563636	0.750649	0.218182	0.797403	0.32987	0.0519481	0.209091	NM_138933.1	A1CF	10	Homo sapiens APOBEC1 complementation factor (A1CF), transcript variant 1, mRNA.	ASP; APOBEC1CF; ACF65; ACF64; RP11-564C4.2; MGC163391; ACF
A1CF	ILMN_1779670	-4.99925	1.77222	6.75563	9.03112	18.2528	17.1118	2.11951	5.57364	-2.94865	-7.08889	2.53807	3.33876	0.564935	0.394805	0.28961	0.251948	0.0922078	0.142857	0.38961	0.272727	0.546753	0.654545	0.362338	0.38961	NM_138933.1	A1CF	10	Homo sapiens APOBEC1 complementation factor (A1CF), transcript variant 3, mRNA.	ASP; ACF65; ACF64; RP11-564C4.2; MGC163391
A26C3	ILMN_1653355	-7.5787	-18.7806	10.2727	-5.6695	0.10767	-13.7667	11.7215	5.88901	-7.53669	19.989	12.0249	4.41482	0.632467	0.918182	0.216883	0.62987	0.423377	0.851948	0.172727	0.27013	0.677922	0.0987013	0.166234	0.368831	NM_001005356.1	A26C3	22	Homo sapiens ANKRD26-like family C, member 3 (A26C3), mRNA.	ACTBL1; POTE22
A26C3	ILMN_1717783	-5.01457	-10.8383	-8.40774	-8.26736	-13.9669	-23.0548	-24.6547	-19.1991	-15.2642	-31.5591	-13.3741	-18.0443	0.564935	0.751948	0.688312	0.71039	0.815584	0.977922	0.972727	0.927273	0.881818	0.996104	0.805195	0.905195	NM_001004053.1	A26C3	22	Homo sapiens ANKRD26-like family C, member 3 (A26C3), mRNA.	ACTBL1; POTE22
A26C3	ILMN_1705025	9.71732	6.3215	6.34274	11.1071	-15.8628	10.7708	12.7293	11.5616	18.229	19.8419	-1.5403	-22.2525	0.193506	0.274026	0.296104	0.205195	0.867533	0.231169	0.161039	0.153247	0.114286	0.1	0.481818	0.963636	XM_942354.1	A26C3	22	Homo sapiens ANKRD26-like family C, member 3 (A26C3), mRNA.	ACTBL1; POTE22
A2BP1	ILMN_1814316	905.913	4.29147	64.9024	21.3814	10.2703	31.8881	58.7964	5.4643	25.6908	-5.34941	14.6902	2.93606	0	0.331169	0.00649351	0.0779221	0.183117	0.0467533	0.00649351	0.276623	0.0662338	0.603896	0.131169	0.4	NM_018723.2	A2BP1	16	Homo sapiens ataxin 2-binding protein 1 (A2BP1), transcript variant 1, mRNA.	FOX1; HRNBP1
A2BP1	ILMN_2359168	888.306	-10.9554	5.87715	4.86145	-0.290034	-3.93481	45.1688	1.92427	-0.0450409	-4.38993	-1.05083	-6.14519	0	0.753247	0.309091	0.341558	0.435065	0.605195	0.0168831	0.37013	0.457143	0.585714	0.468831	0.623377	NM_145891.1	A2BP1	16	Homo sapiens ataxin 2-binding protein 1 (A2BP1), transcript variant 1, mRNA.	FOX1; HRNBP1
A2BP1	ILMN_1731507	514.989	-13.8198	-6.31637	-12.6707	-11.7923	1.88528	-2.60825	-15.089	-9.33815	-4.49638	0.00788099	-14.5089	0	0.818182	0.636364	0.806493	0.75974	0.416883	0.507792	0.848052	0.722078	0.587013	0.425974	0.84026	NM_145893.1	A2BP1	16	Homo sapiens ataxin 2-binding protein 1 (A2BP1), transcript variant 3, mRNA.	FOX1; HRNBP1
A2BP1	ILMN_1787689	14.4763	-5.12579	20.426	1.07537	2.30856	-5.52476	-13.5682	17.0557	-11.9955	2.42545	1.25403	-0.827685	0.12987	0.580519	0.0818182	0.441559	0.357143	0.651948	0.815584	0.0883117	0.802597	0.385714	0.38961	0.476623	NM_018723.2	A2BP1	16	Homo sapiens ataxin 2-binding protein 1 (A2BP1), transcript variant 4, mRNA.	FOX1; HRNBP1
A2LD1	ILMN_3241953	73.1505	76.2686	49.1039	70.8554	34.7991	154.274	198.109	41.2114	165.645	146.477	72.9078	236.696	0.00649351	0	0.012987	0	0.0285714	0	0	0.012987	0.0025974	0.0012987	0.0012987	0	NM_033110.1	A2LD1	13	Homo sapiens AIG2-like domain 1 (A2LD1), mRNA.
A2M	ILMN_1745607	9015.48	24171.8	16564.7	6907.14	17244	9447.67	8146.3	10151.5	10404.9	15414.9	13908.5	13414.6	0	0	0	0	0	0	0	0	0	0	0	0	NM_000014.4	A2M	12	Homo sapiens alpha-2-macroglobulin (A2M), mRNA.	alpha 2M; CPAMD5; S863-7; FWP007; DKFZp779B086
A2ML1	ILMN_2136495	36.4964	20.4624	-6.29786	5.90311	-12.5924	-5.3143	-2.21655	20.7577	35.3852	-6.17998	78.842	-6.17131	0.0233766	0.0974026	0.636364	0.315584	0.787013	0.648052	0.501299	0.0636364	0.0272727	0.628571	0	0.624675	NM_144670.2	A2ML1	12	Homo sapiens alpha-2-macroglobulin-like 1 (A2ML1), mRNA.	FLJ41597; FLJ25179; DKFZp686O1010; DKFZp686L1821; DKFZp686D2011; FLJ41598; FLJ39129; DKFZp686C1729; DKFZp686G1812; CPAMD9; FLJ16045; FLJ41607
A3GALT2	ILMN_1668111	18.1939	-6.05833	-18.019	-12.09	-34.1456	-31.0041	-3.26021	-1.66741	-4.63021	-11.4088	-10.065	-13.0835	0.0987013	0.607792	0.91039	0.801299	0.994805	0.994805	0.52987	0.451948	0.6	0.788312	0.72987	0.816883	XM_940724.1	A3GALT2	1	Homo sapiens alpha 1,3-galactosyltransferase 2 (A3GALT2), mRNA.
A3GALT2	ILMN_2295559	8.21008	-7.26529	5.39062	-10.5286	-2.65612	-16.3041	20.0966	5.18379	-18.3409	-2.20593	2.97473	5.12521	0.216883	0.642857	0.319481	0.771429	0.502597	0.893506	0.0974026	0.284416	0.924675	0.514286	0.350649	0.354545	NM_001080438.1	A3GALT2	1	Homo sapiens alpha 1,3-galactosyltransferase 2 (A3GALT2), mRNA.
A4GALT	ILMN_1735045	21.4203	159.83	58.7632	15.6292	41.29	45.8502	15.7282	39.3241	94.352	29.5223	65.2668	29.6221	0.0753247	0	0.00779221	0.138961	0.0168831	0.0220779	0.133766	0.0168831	0.0038961	0.0532468	0.0025974	0.0571429	NM_017436.4	A4GALT	22	Homo sapiens alpha 1,4-galactosyltransferase (A4GALT), mRNA.	P1; A14GALT; A4GALT1; PK
A4GNT	ILMN_1680754	50.2442	44.2472	25.4686	79.7576	20.1246	30.1958	18.9663	19.8101	24.7494	8.02778	15.7964	45.8666	0.012987	0.0168831	0.0571429	0	0.0818182	0.048052	0.105195	0.0701299	0.0688312	0.25974	0.115584	0.0194805	NM_016161.1	A4GNT	3	Homo sapiens alpha-1,4-N-acetylglucosaminyltransferase (A4GNT), mRNA.	alpha4GnT; MGC149493
AAA1	ILMN_2375184	3.05662	-11.517	-11.8562	-28.1907	-12.8911	4.58819	-0.0647235	5.62237	-8.95851	-8.52525	-2.30433	4.42084	0.341558	0.77013	0.779221	0.990909	0.793507	0.348052	0.44026	0.272727	0.71039	0.705195	0.501299	0.368831	NM_207284.1	AAA1	7	Homo sapiens AAA1 protein (AAA1), transcript variant II, mRNA.
AAA1	ILMN_1659452	34.4694	45.2489	61.139	11.9988	45.0311	26.9874	14.366	50.5174	31.7458	29.8743	31.0747	19.5065	0.0272727	0.0142857	0.00779221	0.188312	0.0142857	0.0675325	0.145454	0.00779221	0.038961	0.0493507	0.0285714	0.131169	NM_207290.1	AAA1	7	Homo sapiens AAA1 protein (AAA1), transcript variant VIII, mRNA.
AAA1	ILMN_1767388	16.1961	30.1001	20.6916	17.4373	2.11238	28.6425	1.92599	8.62092	-3.45977	5.39813	1.35743	5.42943	0.119481	0.0428571	0.0792208	0.119481	0.361039	0.0571429	0.393506	0.222078	0.558442	0.306493	0.387013	0.342857	NM_207285.1	AAA1	7	Homo sapiens AAA1 protein (AAA1), transcript variant III, mRNA.
AAA1	ILMN_1675204	55.4901	15.827	37.5175	35.8496	39.9837	29.3556	23.6479	20.3513	11.4749	36.456	44.9337	3.74242	0.00909091	0.14026	0.0285714	0.0220779	0.0168831	0.0519481	0.0636364	0.0649351	0.193506	0.0337662	0.0116883	0.377922	NM_207289.1	AAA1	7	Homo sapiens AAA1 protein (AAA1), transcript variant VII, mRNA.
AAA1	ILMN_1673870	-0.783814	-8.15975	-10.1579	-1.29672	-0.582357	-10.5371	-9.66236	-13.9368	-14.0123	-16.4584	-8.17722	1.45318	0.431169	0.664935	0.72987	0.51039	0.44026	0.787013	0.727273	0.820779	0.855844	0.884416	0.677922	0.438961	NM_207283.1	AAA1	7	Homo sapiens AAA1 protein (AAA1), transcript variant IX, mRNA.
AAAS	ILMN_1755321	143.347	178.35	196.179	257.859	433.009	409.333	274.611	241.202	399.105	243.208	134.352	289.967	0	0	0	0	0	0	0	0	0	0	0	0	NM_015665.3	AAAS	12	Homo sapiens achalasia, adrenocortical insufficiency, alacrimia (Allgrove, triple-A) (AAAS), mRNA.	ADRACALA; AAASb; DKFZp586G1624; GL003; ADRACALIN; AAA
AACS	ILMN_1698554	399.695	150.693	101.425	189.234	125.564	134.147	111.109	99.9999	201.892	83.0566	73.5053	220.853	0	0	0.0025974	0	0.0012987	0	0.0012987	0.0012987	0.0012987	0.0025974	0.0012987	0	NM_023928.2	AACS	12	Homo sapiens acetoacetyl-CoA synthetase (AACS), mRNA.	FLJ41251; SUR-5; FLJ12389; ACSF1
AACSL	ILMN_1814092	71.6825	67.1665	30.7184	34.3808	58.3035	76.1303	57.4261	66.2135	61.7415	72.3139	81.7452	108	0.00649351	0	0.0402597	0.0272727	0.00519481	0.0038961	0.00909091	0.0025974	0.00649351	0.0025974	0	0.0025974	XM_376454.3	AACSL	5	PREDICTED: Homo sapiens acetoacetyl-CoA synthetase-like (AACSL), mRNA.
AADAC	ILMN_1760414	-9.07437	6.81451	8.28725	9.69095	5.68487	-2.18934	-2.92203	12.8979	-0.813133	4.00171	3.81762	2.09002	0.67013	0.267533	0.261039	0.236364	0.264935	0.544156	0.518182	0.131169	0.477922	0.351948	0.320779	0.414286	NM_001086.2	AADAC	3	Homo sapiens arylacetamide deacetylase (esterase) (AADAC), mRNA.	CES5A1; DAC
AADACL1	ILMN_2061446	2694.68	803.343	883.289	698.796	720.745	861.484	646.756	821.935	581.289	756.502	1389.48	1481.54	0	0	0	0	0	0	0	0	0	0	0	0	NM_020792.3	AADACL1	3	Homo sapiens arylacetamide deacetylase-like 1 (AADACL1), mRNA.
AADACL1	ILMN_1676336	1126.94	221.054	285.402	214.753	201.699	226.004	266.498	320.443	189.139	359.747	693.133	676.692	0	0	0	0	0	0	0	0	0.0012987	0	0	0	NM_020792.3	AADACL1	3	Homo sapiens arylacetamide deacetylase-like 1 (AADACL1), mRNA.
AADACL2	ILMN_1752884	-11.1034	5.89992	-12.2541	2.6804	7.32704	-12.7606	23.4567	1.00834	0.934938	2.54387	3.33144	1.20282	0.731169	0.281818	0.785714	0.393506	0.236364	0.827273	0.0662338	0.394805	0.424675	0.384416	0.333766	0.441559	NM_207365.1	AADACL2	3	Homo sapiens arylacetamide deacetylase-like 2 (AADACL2), mRNA.	MGC72001
AADACL3	ILMN_1660703	2.19943	4.89818	-14.1435	-5.3012	-13.1855	-6.73382	0.968552	-11.9702	-0.296129	-11.281	-5.82655	4.69156	0.363636	0.31039	0.835065	0.618182	0.798701	0.685714	0.414286	0.75974	0.45974	0.785714	0.618182	0.362338	XM_928294.1	AADACL3		PREDICTED: Homo sapiens arylacetamide deacetylase-like 3 (AADACL3), mRNA.
AADACL4	ILMN_1668851	-22.8868	4.56722	-3.94868	-20.6921	54.7435	13.4381	7.26441	11.9078	6.8828	-14.0533	2.89709	-7.87349	0.945454	0.319481	0.564935	0.954545	0.00649351	0.187013	0.244156	0.14026	0.280519	0.841558	0.351948	0.681818	NM_001013630.1	AADACL4	1	Homo sapiens arylacetamide deacetylase-like 4 (AADACL4), mRNA.
AADAT	ILMN_2270015	13.472	18.6933	19.9475	102.533	28.4081	32.9801	46.4451	14.3838	28.8489	62.928	41.9305	74.4662	0.135065	0.106494	0.0909091	0	0.0467533	0.0428571	0.0155844	0.112987	0.048052	0.00649351	0.0155844	0.0038961	NM_016228.3	AADAT	4	Homo sapiens aminoadipate aminotransferase (AADAT), transcript variant 1, mRNA.	KATII; KAT2
AADAT	ILMN_1809959	-2.35796	-12.6446	6.85381	-7.83684	4.49317	2.20627	-16.6469	0.496473	-0.0930273	-16.9015	10.1617	14.76	0.485714	0.792208	0.288312	0.694805	0.302597	0.406494	0.884416	0.405195	0.457143	0.88961	0.18961	0.184416	NM_182662.1	AADAT	4	Homo sapiens aminoadipate aminotransferase (AADAT), transcript variant 2, mRNA.	KATII; KAT2
AADAT	ILMN_2357031	60.171	99.9565	74.6181	161.072	198.109	106.8	159.234	88.428	99.004	115.365	133.009	141.203	0.00649351	0	0.0038961	0	0	0.0025974	0.0012987	0.0012987	0.0038961	0.0012987	0	0.0012987	NM_182662.1	AADAT	4	Homo sapiens aminoadipate aminotransferase (AADAT), transcript variant 2, mRNA.	KATII; KAT2
AADAT	ILMN_1726986	496.895	606.283	620.166	1537.35	1089.43	976.175	1138.33	297.99	616.119	648.065	588.659	718.11	0	0	0	0	0	0	0	0	0	0	0	0	NM_182662.1	AADAT	4	Homo sapiens aminoadipate aminotransferase (AADAT), transcript variant 2, mRNA.	KATII; KAT2
AAGAB	ILMN_3237396	1039.04	944.742	596.319	791.823	723.251	621.346	792.091	743.417	582.3	1010.37	614.542	957.871	0	0	0	0	0	0	0	0	0	0	0	0	NM_024666.3	AAGAB	15	Homo sapiens alpha- and gamma-adaptin binding protein (AAGAB), mRNA.	DKFZp686G08119; DKFZp667D2317
AAK1	ILMN_1688755	511.153	575.58	359.115	351.873	482.979	366.121	393.811	333.539	330.291	324.766	504.806	265.53	0	0	0	0	0	0	0	0	0	0	0	0	NM_001012987.1	AAK1	2	Homo sapiens AP2 associated kinase 1 (AAK1), mRNA.	DKFZp686K16132; MGC164568; FLJ45252; FLJ23712; FLJ25931; KIAA1048; FLJ42882; DKFZp686F03202; MGC164570; FLJ31060; MGC138170
AAK1	ILMN_1880387	702.667	-1.68077	11.788	20.3079	18.6846	0.421502	30.632	-6.73049	11.3792	17.0157	12.5312	-9.88198	0	0.483117	0.192208	0.0857143	0.0922078	0.463636	0.0402597	0.620779	0.197403	0.119481	0.155844	0.742857	Hs.468878	AAK1	2	Homo sapiens AP2 associated kinase 1 (AAK1), mRNA.	DKFZp686K16132; MGC164568; FLJ45252; FLJ23712; FLJ25931; KIAA1048; FLJ42882; DKFZp686F03202; MGC164570; FLJ31060; MGC138170
AAK1	ILMN_1689211	14.8638	-6.83889	19.2209	-1.60226	4.40563	-7.007	-1.96789	0.0624897	-6.31107	-8.92839	-11.9658	-6.99349	0.127273	0.631169	0.0987013	0.518182	0.305195	0.693507	0.493507	0.415584	0.651948	0.715584	0.768831	0.651948	NM_014911.2	AAK1	2	Homo sapiens AP2 associated kinase 1 (AAK1), mRNA.	KIAA1048; MGC138170
AAMP	ILMN_1653165	901.587	1012.98	797.584	985.938	912.476	1094.86	697.262	1122.5	1401.35	850.677	1310.44	699.386	0	0	0	0	0	0	0	0	0	0	0	0	NM_001087.2	AAMP	2	Homo sapiens angio-associated, migratory cell protein (AAMP), mRNA.
AANAT	ILMN_1729835	-21.9343	-11.7812	-11.4792	-5.12242	-5.32936	-6.38393	4.3926	-12.6533	-8.65959	-5.01667	-24.5396	-8.3608	0.936364	0.776623	0.77013	0.612987	0.576623	0.671429	0.328571	0.781818	0.709091	0.594805	0.963636	0.694805	NM_001088.1	AANAT	17	Homo sapiens arylalkylamine N-acetyltransferase (AANAT), mRNA.	SNAT; AA-NAT
AARS	ILMN_1662364	11126.8	6900.83	7343.46	5314.21	8210.6	7805.4	8035.57	6354.02	7736.52	6208.66	6230.37	5668.08	0	0	0	0	0	0	0	0	0	0	0	0	NM_001605.1	AARS	16	Homo sapiens alanyl-tRNA synthetase (AARS), mRNA.
AARS2	ILMN_1674698	379.987	406.689	378.768	388.137	647.188	677.399	740.751	540.675	753.424	506.36	441.96	401.771	0	0	0	0	0	0	0	0	0	0	0	0	NM_020745.1	AARS2	6	Homo sapiens alanyl-tRNA synthetase 2, mitochondrial (putative) (AARS2), nuclear gene encoding mitochondrial protein, mRNA.	KIAA1270; AARSL; bA444E17.1
AARSD1	ILMN_1700461	921.233	981.924	822.787	592.137	1054.33	1232.46	679.307	753.424	1174.42	821.136	620.858	435.079	0	0	0	0	0	0	0	0	0	0	0	0	NM_025267.2	AARSD1	17	Homo sapiens alanyl-tRNA synthetase domain containing 1 (AARSD1), mRNA.	MGC2744
AASDH	ILMN_1784269	503.988	395.616	571.706	534.536	492.319	597.838	549.275	584.518	258.377	592.84	700.083	543.801	0	0	0	0	0	0	0	0	0	0	0	0	NM_181806.2	AASDH	4	Homo sapiens aminoadipate-semialdehyde dehydrogenase (AASDH), mRNA.	LYS2; ACSF4; NRPS1098; NRPS998
AASDHPPT	ILMN_1698189	1221.95	274.921	871.797	559.545	549.761	486.336	670.675	768.93	433.69	683.023	553.862	1169	0	0	0	0	0	0	0	0	0	0	0	0	NM_015423.2	AASDHPPT	11	Homo sapiens aminoadipate-semialdehyde dehydrogenase-phosphopantetheinyl transferase (AASDHPPT), mRNA.	DKFZp566E2346; CGI-80; LYS2; AASD-PPT; LYS5
AASDHPPT	ILMN_2096191	4422.67	1003.82	2959.65	2388.91	2418.59	2041.41	2845.05	2496.64	1322.62	2182.91	2091.66	4008.55	0	0	0	0	0	0	0	0	0	0	0	0	NM_015423.2	AASDHPPT	11	Homo sapiens aminoadipate-semialdehyde dehydrogenase-phosphopantetheinyl transferase (AASDHPPT), mRNA.	DKFZp566E2346; CGI-80; LYS2; AASD-PPT; LYS5
AASS	ILMN_1678323	478.046	387.496	851.636	439.318	551.796	1615.24	1051.9	849.079	369.86	774.445	1104.25	447.894	0	0	0	0	0	0	0	0	0	0	0	0	NM_005763.2	AASS	7	Homo sapiens aminoadipate-semialdehyde synthase (AASS), nuclear gene encoding mitochondrial protein, mRNA.	LORSDH; LKR/SDH; LKRSDH
AASS	ILMN_2157219	502.724	293.711	750.923	436.445	392.763	1432.48	848.316	867.978	367.58	1130.03	1112.22	565.146	0	0	0	0	0	0	0	0	0	0	0	0	NM_005763.2	AASS	7	Homo sapiens aminoadipate-semialdehyde synthase (AASS), nuclear gene encoding mitochondrial protein, mRNA.	LORSDH; LKR/SDH; LKRSDH
AATF	ILMN_1703743	783.518	1167.95	1296.87	1195.05	1384.71	1184.48	787.805	1053.69	1057.26	1144.87	1208.62	786.493	0	0	0	0	0	0	0	0	0	0	0	0	NM_012138.3	AATF	17	Homo sapiens apoptosis antagonizing transcription factor (AATF), mRNA.	CHE1; DED; CHE-1
AATK	ILMN_1687609	209.893	41.4608	107.852	182.353	202.123	82.0158	69.0343	7.9715	79.3469	5.46166	143.04	30.403	0	0.0233766	0.0025974	0	0	0.0038961	0.0025974	0.232467	0.0038961	0.305195	0	0.0545455	XM_927215.1	AATK	17	Homo sapiens apoptosis-associated tyrosine kinase (AATK), mRNA.	AATYK1; LMTK1; AATYK; KIAA0641; LMR1
AATK	ILMN_2068874	27.8998	9.84665	10.4477	-5.04559	7.10416	3.2759	-1.5717	0.0771909	4.37885	-13.0432	17.4823	-10.9715	0.0454546	0.209091	0.214286	0.611688	0.24026	0.38052	0.481818	0.415584	0.332468	0.825974	0.101299	0.775325	NM_001080395.1	AATK	17	Homo sapiens apoptosis-associated tyrosine kinase (AATK), mRNA.	AATYK1; LMTK1; AATYK; KIAA0641; LMR1
AATK	ILMN_1699334	203.68	141.843	162.34	195.958	209.415	159.409	106.675	134.176	232.293	117.888	239.311	143.067	0	0	0.0012987	0	0	0	0.0012987	0	0	0.0012987	0	0.0012987	XM_940993.1	AATK	17	Homo sapiens apoptosis-associated tyrosine kinase (AATK), mRNA.	AATYK1; LMTK1; AATYK; KIAA0641; LMR1
ABAT	ILMN_1670117	14.1157	24.022	53.8767	14.4763	17.2073	-6.06313	26.9788	33.9223	55.7547	35.8046	17.7331	65.0977	0.132467	0.0766234	0.00779221	0.151948	0.107792	0.662338	0.0506494	0.0233766	0.00779221	0.0350649	0.0987013	0.00779221	NM_020686.3	ABAT	16	Homo sapiens 4-aminobutyrate aminotransferase (ABAT), nuclear gene encoding mitochondrial protein, transcript variant 1, mRNA.	NPD009; GABAT; GABA-AT
ABAT	ILMN_1805104	1505.3	1358.68	2308.14	1103.84	1820.38	242.538	1686.09	1987.34	1789.04	1095.63	1476.24	621.346	0	0	0	0	0	0	0	0	0	0	0	0	NM_020686.3	ABAT	16	Homo sapiens 4-aminobutyrate aminotransferase (ABAT), nuclear gene encoding mitochondrial protein, transcript variant 2, mRNA.	NPD009; GABAT; GABA-AT
ABAT	ILMN_2404407	3037.06	2426.02	3755.19	1985.22	3457.36	713.867	3365.86	2714.04	3569.98	2485.63	2481.9	1366.58	0	0	0	0	0	0	0	0	0	0	0	0	NM_000663.3	ABAT	16	Homo sapiens 4-aminobutyrate aminotransferase (ABAT), nuclear gene encoding mitochondrial protein, transcript variant 2, mRNA.	NPD009; GABAT; GABA-AT
ABCA1	ILMN_1766054	4556.49	3543.41	6411.15	7032.66	6848.07	5529.35	9552.07	7999.39	2738.17	5165.43	6254.64	3552.34	0	0	0	0	0	0	0	0	0	0	0	0	NM_005502.2	ABCA1	9	Homo sapiens ATP-binding cassette, sub-family A (ABC1), member 1 (ABCA1), mRNA.	CERP; ABC-1; MGC164864; MGC165011; HDLDT1; ABC1; TGD; FLJ14958
ABCA10	ILMN_1753388	43.2553	15.9061	18.1412	9.28383	40.4633	39.823	39.3389	38.6586	6.07274	36.875	39.9696	10.1951	0.0181818	0.138961	0.114286	0.248052	0.0168831	0.0272727	0.0194805	0.0168831	0.293507	0.0324675	0.0181818	0.248052	NM_080282.2	ABCA10	17	Homo sapiens ATP-binding cassette, sub-family A (ABC1), member 10 (ABCA10), mRNA.	EST698739
ABCA10	ILMN_2070570	219.184	45.5678	113.255	83.824	110.651	30.7706	154.737	122.263	51.8491	118.27	97.6308	175.167	0	0.0142857	0.0025974	0	0.0012987	0.0467533	0.0012987	0	0.00909091	0.0012987	0	0.0012987	NM_080282.2	ABCA10	17	Homo sapiens ATP-binding cassette, sub-family A (ABC1), member 10 (ABCA10), mRNA.	EST698739
ABCA11	ILMN_2232084	62.2095	9.05691	56.2342	67.0308	67.58	35.0296	108.504	78.986	71.871	122.297	48.3532	170.076	0.00649351	0.224675	0.00779221	0.0012987	0.0038961	0.0363636	0.0012987	0.0025974	0.0038961	0.0012987	0.00909091	0.0012987	NR_002451.1	ABCA11	4	Homo sapiens ATP-binding cassette, sub-family A (ABC1), member 11 (pseudogene) (ABCA11) on chromosome 4.	ABCA11P; MGC138274; MGC120312; FLJ14297; MGC120310; MGC132744; MGC120309; EST1133530
ABCA12	ILMN_1750250	-15.3839	15.6292	9.44944	-8.39585	-11.6851	-19.1011	-15.057	-15.3131	-13.2469	-1.95077	-21.9596	-15.5746	0.832468	0.142857	0.244156	0.714286	0.758442	0.944156	0.850649	0.858441	0.842857	0.507792	0.950649	0.857143	NM_173076.2	ABCA12	2	Homo sapiens ATP-binding cassette, sub-family A (ABC1), member 12 (ABCA12), transcript variant 1, mRNA.	LI2; FLJ41584; ICR2B; DKFZp434G232
ABCA12	ILMN_2361400	-10.5122	-5.74212	11.1664	-4.72092	-1.58727	-0.117774	14.6212	7.4881	-1.01262	-3.9173	-3.40197	15.0491	0.707792	0.594805	0.203896	0.601299	0.472727	0.479221	0.141558	0.241558	0.483117	0.567532	0.525974	0.183117	NM_015657.3	ABCA12	2	Homo sapiens ATP-binding cassette, sub-family A (ABC1), member 12 (ABCA12), transcript variant 2, mRNA.	LI2; FLJ41584; ICR2B; DKFZp434G232
ABCA13	ILMN_1704579	26.3916	335.671	-15.5084	5.19366	36.1972	1.20441	-14.3998	107.666	-14.5069	-21.872	335.671	159.732	0.0506494	0	0.863636	0.331169	0.025974	0.441559	0.833766	0	0.864935	0.953247	0	0.0012987	NM_152701.2	ABCA13	7	Homo sapiens ATP-binding cassette, sub-family A (ABC1), member 13 (ABCA13), mRNA.	FLJ33951; FLJ33876; FLJ16398; DKFZp313D2411
ABCA2	ILMN_1687636	-19.6762	29.1283	15.381	12.4838	3.00376	5.50361	13.26	9.88604	24.8644	24.165	22.8863	10.8871	0.914286	0.0454546	0.14026	0.184416	0.344156	0.32987	0.153247	0.196104	0.0688312	0.0766234	0.0571429	0.238961	NM_212533.1	ABCA2	9	Homo sapiens ATP-binding cassette, sub-family A (ABC1), member 2 (ABCA2), transcript variant 2, mRNA.	MGC129761; ABC2
ABCA2	ILMN_1747627	4546.98	1023.4	1819.25	1360.44	2073.52	2002.19	1339.68	377.869	1560.26	857.209	3205.25	581.927	0	0	0	0	0	0	0	0	0	0	0	0	NM_001606.3	ABCA2	9	Homo sapiens ATP-binding cassette, sub-family A (ABC1), member 2 (ABCA2), transcript variant 2, mRNA.	MGC129761; ABC2
ABCA3	ILMN_1758523	1916.52	1089.89	1023.77	989.424	1848.46	1456.86	1161.39	568.221	1941.17	1025.59	1106.9	512.204	0	0	0	0	0	0	0	0	0	0	0	0	NM_001089.1	ABCA3	16	Homo sapiens ATP-binding cassette, sub-family A (ABC1), member 3 (ABCA3), mRNA.	ABC-C; EST111653; MGC72201; LBM180; ABC3
ABCA4	ILMN_1794965	25.6908	6.13425	23.8984	15.867	-3.22694	17.8536	5.12664	-1.12967	7.45735	13.59	-1.28998	28.6599	0.0545455	0.277922	0.0623377	0.137662	0.528571	0.132467	0.309091	0.437662	0.27013	0.151948	0.474026	0.0636364	NM_000350.1	ABCA4	1	Homo sapiens ATP-binding cassette, sub-family A (ABC1), member 4 (ABCA4), mRNA.	RMP; STGD; ARMD2; DKFZp781N1972; STGD1; FFM; RP19; CORD3; ABC10; ABCR
ABCA5	ILMN_1722286	151.939	30.4529	6.03277	45.993	12.0415	27.6184	32.8409	127.372	-2.18797	60.7997	21.4081	81.4883	0	0.0402597	0.3	0.0103896	0.163636	0.0623377	0.0350649	0	0.519481	0.00779221	0.0636364	0.0038961	NM_172232.1	ABCA5	17	Homo sapiens ATP-binding cassette, sub-family A (ABC1), member 5 (ABCA5), transcript variant 2, mRNA.	FLJ16381; DKFZp779N2435; DKFZp451F117; EST90625; ABC13
ABCA5	ILMN_1784176	277.654	45.1917	12.4516	103.356	112.163	119.828	212.439	142.959	-13.5552	59.2261	92.656	187.026	0	0.0142857	0.187013	0	0.0012987	0.0025974	0	0	0.850649	0.00779221	0	0.0012987	NM_018672.2	ABCA5	17	Homo sapiens ATP-binding cassette, sub-family A (ABC1), member 5 (ABCA5), transcript variant 1, mRNA.	FLJ16381; DKFZp779N2435; DKFZp451F117; EST90625; ABC13
ABCA5	ILMN_1749001	79.7212	8.52382	22.265	75.942	59.3461	93.2152	88.7826	96.4887	-7.87215	53.4843	68.0939	187.6	0.00519481	0.237662	0.0727273	0	0.0038961	0.0025974	0.0012987	0.0012987	0.688312	0.0168831	0.0025974	0.0012987	NM_018672.2	ABCA5	17	Homo sapiens ATP-binding cassette, sub-family A (ABC1), member 5 (ABCA5), transcript variant 1, mRNA.	FLJ16381; DKFZp779N2435; DKFZp451F117; EST90625; ABC13
ABCA6	ILMN_1701551	38.0263	21.8019	2.81929	20.3219	35.1192	49.4543	11.3049	37.0681	-5.56487	51.4502	47.0145	16.1472	0.0233766	0.0896104	0.384416	0.0857143	0.0272727	0.0168831	0.175325	0.0220779	0.623377	0.0168831	0.00909091	0.162338	NM_172346.1	ABCA6	17	Homo sapiens ATP-binding cassette, sub-family A (ABC1), member 6 (ABCA6), mRNA.	FLJ43498; EST155051
ABCA6	ILMN_1795507	62.0304	33.5108	38.3408	15.7072	2.72188	5.21171	5.79716	12.0392	-7.68831	18.414	53.5486	-0.351864	0.00649351	0.0350649	0.0272727	0.137662	0.350649	0.333766	0.294805	0.137662	0.68052	0.111688	0.00649351	0.47013	NM_080284.2	ABCA6	17	Homo sapiens ATP-binding cassette, sub-family A (ABC1), member 6 (ABCA6), mRNA.	FLJ43498; EST155051
ABCA7	ILMN_1729894	-6.25746	-7.007	-13.6336	2.32027	-6.82656	-1.2768	-0.830689	-18.7078	-5.00088	9.6772	-7.92812	-7.08144	0.58961	0.635065	0.818182	0.405195	0.615584	0.514286	0.463636	0.919481	0.61039	0.222078	0.671429	0.657143	NM_019112.2	ABCA7	19	Homo sapiens ATP-binding cassette, sub-family A (ABC1), member 7 (ABCA7), mRNA.	ABCA-SSN; ABCX; FLJ40025
ABCA7	ILMN_1743205	78.9364	173.733	45.4724	80.4821	90.2839	59.363	39.9561	75.5481	43.8637	83.9053	51.1367	160.087	0.00519481	0	0.0142857	0	0.0012987	0.00779221	0.0181818	0.0025974	0.0116883	0.0025974	0.00779221	0.0012987	NM_019112.2	ABCA7	19	Homo sapiens ATP-binding cassette, sub-family A (ABC1), member 7 (ABCA7), mRNA.	ABCA-SSN; ABCX; FLJ40025
ABCA7	ILMN_2259319	-2.93555	-14.7322	-11.7033	-15.1122	-24.6065	2.56681	2.661	-22.3827	-9.48127	-7.99283	-2.64011	-2.16244	0.502597	0.833766	0.775325	0.864935	0.979221	0.401299	0.371429	0.968831	0.725974	0.688312	0.511688	0.514286	NM_033308.1	ABCA7	19	Homo sapiens ATP-binding cassette, sub-family A (ABC1), member 7 (ABCA7), transcript variant 2, mRNA.	ABCA-SSN; ABCX; FLJ40025
ABCA8	ILMN_2129886	97.4575	121.421	194.992	18.1939	84.1976	68.9618	223.085	260.019	24.8867	206.197	453.877	162.188	0.0025974	0	0	0.106494	0.0012987	0.0038961	0	0	0.0688312	0	0	0.0012987	NM_007168.2	ABCA8	17	Homo sapiens ATP-binding cassette, sub-family A (ABC1), member 8 (ABCA8), mRNA.	MGC163152; KIAA0822
ABCA8	ILMN_1796801	706.211	495.552	1091.2	349.809	206.571	336.799	982.741	1845.93	131.263	1219.76	2047.12	882.818	0	0	0	0	0	0	0	0	0.0038961	0	0	0	NM_007168.2	ABCA8	17	Homo sapiens ATP-binding cassette, sub-family A (ABC1), member 8 (ABCA8), mRNA.	MGC163152; KIAA0822
ABCA9	ILMN_1720501	146.127	84.1612	161.626	72.448	72.376	60.1486	223.436	460.069	33.7097	148.001	307.505	182.317	0	0	0.0012987	0	0.0025974	0.00779221	0	0	0.0311688	0.0012987	0	0.0012987	NM_080283.2	ABCA9	17	Homo sapiens ATP-binding cassette, sub-family A (ABC1), member 9 (ABCA9), mRNA.	EST640918; DKFZp686F2450; MGC75415
ABCA9	ILMN_1668446	109.465	32.0554	9.3904	-7.9194	24.5827	12.2707	17.1591	20.8537	21.9138	-5.77867	42.506	3.83256	0	0.038961	0.244156	0.694805	0.061039	0.207792	0.124675	0.061039	0.0896104	0.620779	0.0155844	0.376623	NM_080283.2	ABCA9	17	Homo sapiens ATP-binding cassette, sub-family A (ABC1), member 9 (ABCA9), mRNA.	EST640918; DKFZp686F2450; MGC75415
ABCB1	ILMN_1812070	536.421	466.246	504.665	98.3033	84.2844	79.5651	199.375	351.43	499.477	360.653	545.835	17.3341	0	0	0	0	0.0012987	0.0038961	0	0	0	0	0	0.153247	NM_000927.3	ABCB1	7	Homo sapiens ATP-binding cassette, sub-family B (MDR/TAP), member 1 (ABCB1), mRNA.	PGY1; MGC163296; GP170; ABC20; CD243; P-gp; MDR1; CLCS
ABCB1	ILMN_2094875	463.059	122.829	274.537	27.2361	36.6564	61.9777	166.233	144.278	213.678	193.493	349.345	-10.3873	0	0	0	0.0493507	0.0246753	0.00779221	0.0012987	0	0.0012987	0	0	0.75974	NM_000927.3	ABCB1	7	Homo sapiens ATP-binding cassette, sub-family B (MDR/TAP), member 1 (ABCB1), mRNA.	PGY1; MGC163296; GP170; ABC20; CD243; P-gp; MDR1; CLCS
ABCB10	ILMN_1665730	472.221	501.631	833.224	867.349	482.176	832.332	648.702	693.509	466.5	843.142	542.858	638.67	0	0	0	0	0	0	0	0	0	0	0	0	NM_012089.1	ABCB10	1	Homo sapiens ATP-binding cassette, sub-family B (MDR/TAP), member 10 (ABCB10), nuclear gene encoding mitochondrial protein, mRNA.	EST20237; M-ABC2; MTABC2
ABCB11	ILMN_2232066	-3.69102	21.9453	-4.33318	-1.41217	3.30154	-13.0617	-7.3166	-2.81663	-1.38059	1.22169	17.2446	-9.10248	0.527273	0.0883117	0.574026	0.514286	0.333766	0.835065	0.666234	0.481818	0.493507	0.424675	0.105195	0.716883	NM_003742.2	ABCB11	2	Homo sapiens ATP-binding cassette, sub-family B (MDR/TAP), member 11 (ABCB11), mRNA.	PFIC-2; BSEP; SPGP; ABC16; PFIC2; PGY4
ABCB4	ILMN_1767349	62.7097	156.478	57.3401	21.8556	73.9198	255.311	23.5402	192.543	67.372	57.5162	68.0416	64.6351	0.00649351	0	0.00779221	0.074026	0.0025974	0	0.0662338	0	0.0038961	0.0103896	0.0025974	0.00779221	NM_000443.2	ABCB4	7	Homo sapiens ATP-binding cassette, sub-family B (MDR/TAP), member 4 (ABCB4), transcript variant C, mRNA.	PGY3; PFIC-3; MDR2/3; MDR3; MDR2; ABC21; GBD1
ABCB5	ILMN_1658257	-9.87745	-2.40655	-11.1165	-8.1979	-13.1523	-9.89268	-10.8807	8.28725	-6.58703	-17.526	-9.91424	-19.2295	0.692208	0.505195	0.75974	0.707792	0.797403	0.775325	0.762338	0.22987	0.663636	0.897403	0.727273	0.923377	NM_178559.3	ABCB5	7	Homo sapiens ATP-binding cassette, sub-family B (MDR/TAP), member 5 (ABCB5), mRNA.	EST422562; ABCB5beta
ABCB6	ILMN_2193980	950.083	1317.85	1090.69	1434.02	1493.45	1771.05	909.515	689.462	937.727	938.541	2107.22	1034.39	0	0	0	0	0	0	0	0	0	0	0	0	NM_005689.1	ABCB6	2	Homo sapiens ATP-binding cassette, sub-family B (MDR/TAP), member 6 (ABCB6), nuclear gene encoding mitochondrial protein, mRNA.	ABC; EST45597; PRP; MTABC3; ABC14; umat; FLJ22414
ABCB7	ILMN_1687840	622.888	825.837	1165.69	729.864	939.696	975.716	673.881	1794.36	712.38	815.692	945.784	692.588	0	0	0	0	0	0	0	0	0	0	0	0	NM_004299.3	ABCB7	X	Homo sapiens ATP-binding cassette, sub-family B (MDR/TAP), member 7 (ABCB7), nuclear gene encoding mitochondrial protein, mRNA.	EST140535; Atm1p; ASAT; ABC7
ABCB8	ILMN_2102422	111.72	125.404	108.524	60.7708	59.6135	127.599	165.917	104.366	233.035	225.736	64.2075	111.423	0	0	0.0025974	0.0038961	0.0038961	0.0012987	0.0012987	0	0	0	0.0025974	0.0025974	NM_007188.2	ABCB8	7	Homo sapiens ATP-binding cassette, sub-family B (MDR/TAP), member 8 (ABCB8), nuclear gene encoding mitochondrial protein, mRNA.	MABC1; EST328128; M-ABC1
ABCB9	ILMN_1788928	14.9099	-2.19098	9.50366	4.30926	-1.8886	16.8564	2.47532	18.5125	16.9628	4.12263	0.651288	24.6906	0.127273	0.5	0.241558	0.350649	0.480519	0.146753	0.377922	0.0805195	0.124675	0.345454	0.409091	0.0896104	NM_203444.1	ABCB9	12	Homo sapiens ATP-binding cassette, sub-family B (MDR/TAP), member 9 (ABCB9), transcript variant 4, mRNA.	TAPL; KIAA1520; EST122234
ABCB9	ILMN_2343047	1433.85	634.648	460.326	241.119	428.877	438.278	836.812	453.877	605.587	556.401	234.984	676.183	0	0	0	0	0	0	0	0	0	0	0	0	NM_019624.2	ABCB9	12	Homo sapiens ATP-binding cassette, sub-family B (MDR/TAP), member 9 (ABCB9), transcript variant 2, mRNA.	TAPL; KIAA1520; EST122234
ABCB9	ILMN_2343048	2874.59	1134.84	968.888	525.522	650.174	940.721	1758.33	682.236	928.046	1111.56	548.214	1097.37	0	0	0	0	0	0	0	0	0	0	0	0	NM_019624.2	ABCB9	12	Homo sapiens ATP-binding cassette, sub-family B (MDR/TAP), member 9 (ABCB9), transcript variant 2, mRNA.	TAPL; KIAA1520; EST122234
ABCC1	ILMN_2335302	-4.6497	3.12424	-5.28153	-11.3549	-7.38432	-0.201549	-0.209388	-1.8089	6.99088	-18.3508	6.16842	14.5957	0.555844	0.362338	0.609091	0.78961	0.624675	0.480519	0.444156	0.454545	0.279221	0.909091	0.266234	0.184416	NM_019901.1	ABCC1	16	Homo sapiens ATP-binding cassette, sub-family C (CFTR/MRP), member 1 (ABCC1), transcript variant 6, mRNA.	GS-X; ABCC; MRP1; ABC29; DKFZp781G125; MRP; DKFZp686N04233
ABCC1	ILMN_1802404	69.5488	79.9097	47.8792	86.8165	46.2079	53.242	38.5403	74.2735	55.3165	33.2733	102.048	76.8493	0.00649351	0	0.012987	0	0.0142857	0.0142857	0.0233766	0.0025974	0.00779221	0.0415584	0	0.0038961	NM_019900.1	ABCC1	16	Homo sapiens ATP-binding cassette, sub-family C (CFTR/MRP), member 1 (ABCC1), transcript variant 5, mRNA.	ABC29; GS-X; ABCC; MRP1; DKFZp781G125; MRP; DKFZp686N04233
ABCC10	ILMN_1776119	181.64	213.217	150.468	114.517	264.954	234.729	180.675	153.382	173.957	158.745	115.425	273.975	0	0	0.0012987	0	0	0	0.0012987	0	0.0012987	0.0012987	0	0	NM_033450.2	ABCC10	6	Homo sapiens ATP-binding cassette, sub-family C (CFTR/MRP), member 10 (ABCC10), mRNA.	MRP7; EST182763; SIMRP7
ABCC11	ILMN_2358714	-6.71367	-16.4077	4.75253	-16.1698	-21.0882	-2.45778	-7.17191	-12.8114	1.01218	-14.7192	-14.0478	-15.3453	0.603896	0.875325	0.345454	0.881818	0.953247	0.554546	0.65974	0.785714	0.424675	0.848052	0.822078	0.854545	NM_145186.2	ABCC11	16	Homo sapiens ATP-binding cassette, sub-family C (CFTR/MRP), member 11 (ABCC11), transcript variant 3, mRNA.	WW; MRP8; EWWD
ABCC11	ILMN_1732140	-3.05068	13.8449	4.17915	20.8428	36.0722	24.4789	11.9103	13.2963	14.3341	12.619	37.4578	33.2291	0.507792	0.155844	0.358442	0.0792208	0.025974	0.0844156	0.17013	0.127273	0.151948	0.168831	0.0207792	0.0415584	NM_033151.2	ABCC11	16	Homo sapiens ATP-binding cassette, sub-family C (CFTR/MRP), member 11 (ABCC11), transcript variant 2, mRNA.	WW; MRP8; EWWD
ABCC11	ILMN_1713008	23.1051	-15.3409	14.6435	-1.71561	29.5614	3.10722	24.1546	23.1354	17.6182	4.54477	35.2345	21.8019	0.0636364	0.849351	0.153247	0.523377	0.0376623	0.388312	0.0623377	0.0493507	0.122078	0.32987	0.0233766	0.107792	NM_145186.1	ABCC11	16	Homo sapiens ATP-binding cassette, sub-family C (CFTR/MRP), member 11 (ABCC11), transcript variant 3, mRNA.	MRP8
ABCC12	ILMN_1762093	101.748	-6.07331	-3.90418	1.41607	2.35	-5.50419	-8.44091	1.87015	-7.62986	-4.0975	-12.6651	-0.656328	0	0.607792	0.562338	0.425974	0.357143	0.651948	0.690909	0.372727	0.679221	0.576623	0.788312	0.474026	NM_145188.1	ABCC12	16	Homo sapiens ATP-binding cassette, sub-family C (CFTR/MRP), member 12 (ABCC12), mRNA.	MRP9; MGC27071
ABCC13	ILMN_1709092	-10.3278	-5.06849	-8.35809	-14.6476	-20.9583	-3.40868	-4.33147	-17.4016	-18.0004	-13.7619	-17.5036	-4.26028	0.703896	0.580519	0.688312	0.853247	0.951948	0.58961	0.571429	0.898701	0.919481	0.84026	0.902597	0.572727	NM_172025.1	ABCC13	21	Homo sapiens ATP-binding cassette, sub-family C (CFTR/MRP), member 13 (ABCC13), transcript variant A, non-coding RNA. XR_017987 XR_017988 XR_017989	PRED6; C21orf73
ABCC13	ILMN_1678409	4.75611	6.49296	10.3033	15.2914	4.49877	28.1072	-4.00733	3.63398	-2.80812	-0.189587	3.70775	-14.5915	0.297403	0.268831	0.216883	0.141558	0.302597	0.0597403	0.558442	0.322078	0.541558	0.457143	0.322078	0.84026	NM_138726.2	ABCC13	21	Homo sapiens ATP-binding cassette, sub-family C (CFTR/MRP), member 13 (ABCC13), transcript variant 1, mRNA.	PRED6; C21orf73
ABCC13	ILMN_1774344	5.14484	28.4099	7.04878	11.9481	22.7882	23.3069	13.6268	7.73432	20.9028	20.4998	11.7138	8.05872	0.28961	0.0493507	0.285714	0.188312	0.0662338	0.0909091	0.150649	0.238961	0.1	0.0948052	0.17013	0.285714	NM_172024.1	ABCC13	21	Homo sapiens ATP-binding cassette, sub-family C (CFTR/MRP), member 13 (ABCC13), transcript variant 2, mRNA.	PRED6; C21orf73
ABCC2	ILMN_1676278	4.05344	5.80684	-17.8714	0.474484	-12.8045	25.5856	-3.30468	-10.9194	-8.25965	-2.71342	-5.60163	-0.848089	0.316883	0.285714	0.909091	0.454545	0.792208	0.0779221	0.531169	0.732468	0.697403	0.535065	0.605195	0.476623	NM_000392.1	ABCC2	10	Homo sapiens ATP-binding cassette, sub-family C (CFTR/MRP), member 2 (ABCC2), mRNA.	DJS; MRP2; KIAA1010; CMOAT; ABC30; cMRP
ABCC3	ILMN_1717466	13.3926	17.0953	17.8445	32.8225	34.428	27.2802	22.3386	24.2648	6.48019	0.707223	4.62352	1.83966	0.136364	0.124675	0.116883	0.0337662	0.0285714	0.0662338	0.074026	0.0467533	0.28961	0.44026	0.302597	0.422078	NM_020038.1	ABCC3	17	Homo sapiens ATP-binding cassette, sub-family C (CFTR/MRP), member 3 (ABCC3), transcript variant MRP3B, mRNA.	cMOAT2; MRP3; MLP2; ABC31; MOAT-D; EST90757
ABCC3	ILMN_1677814	1122.81	3510.44	2396.96	752.987	1171.4	2062.17	477.619	2797.45	1164.26	584.619	1117.57	814.924	0	0	0	0	0	0	0	0	0	0	0	0	NM_020037.1	ABCC3	17	Homo sapiens ATP-binding cassette, sub-family C (CFTR/MRP), member 3 (ABCC3), mRNA.	cMOAT2; MRP3; MLP2; ABC31; MOAT-D; EST90757
ABCC4	ILMN_1788457	132.824	325.908	296.161	291.005	210.599	348.828	259.75	227.269	246.328	435.614	293.833	426.801	0	0	0	0	0	0	0	0	0	0	0	0	NM_005845.2	ABCC4	13	Homo sapiens ATP-binding cassette, sub-family C (CFTR/MRP), member 4 (ABCC4), mRNA.	MOATB; EST170205; MRP4; MOAT-B
ABCC4	ILMN_2194009	138.717	360.753	255.046	316.925	270.655	371.516	244.002	250.255	321.192	521.969	385.449	563.85	0	0	0	0	0	0	0	0	0	0	0	0	NM_005845.2	ABCC4	13	Homo sapiens ATP-binding cassette, sub-family C (CFTR/MRP), member 4 (ABCC4), mRNA.	MOATB; EST170205; MRP4; MOAT-B
ABCC5	ILMN_2302358	2.38209	-12.6389	4.60198	39.7739	2.74209	7.37821	0.369058	13.1006	7.49866	3.04346	29.341	3.56022	0.355844	0.792208	0.349351	0.0168831	0.349351	0.296104	0.428571	0.12987	0.27013	0.376623	0.0337662	0.383117	NM_001023587.1	ABCC5	3	Homo sapiens ATP-binding cassette, sub-family C (CFTR/MRP), member 5 (ABCC5), transcript variant 2, mRNA.	MOAT-C; pABC11; ABC33; MRP5; SMRP; EST277145; DKFZp686C1782; MOATC
ABCC5	ILMN_1706531	1017.39	811.463	439.535	861.484	548.691	628.61	692.177	678.405	371.656	394.82	662.55	318.397	0	0	0	0	0	0	0	0	0	0	0	0	NM_005688.2	ABCC5	3	Homo sapiens ATP-binding cassette, sub-family C (CFTR/MRP), member 5 (ABCC5), transcript variant 1, mRNA.	MOAT-C; pABC11; ABC33; MRP5; SMRP; EST277145; DKFZp686C1782; MOATC
ABCC5	ILMN_1651964	1486.52	1042.54	1005.64	2308.14	1224.95	1317.02	1923.41	1082.07	889.288	1172.36	1386.4	910.936	0	0	0	0	0	0	0	0	0	0	0	0	NM_001023587.1	ABCC5	3	Homo sapiens ATP-binding cassette, sub-family C (CFTR/MRP), member 5 (ABCC5), transcript variant 2, mRNA.	MOAT-C; pABC11; ABC33; MRP5; SMRP; EST277145; DKFZp686C1782; MOATC
ABCC6	ILMN_1725675	10.0064	16.384	17.5959	-12.8829	15.8111	10.2213	-1.05408	12.6114	6.21057	4.45124	4.95886	20.487	0.193506	0.12987	0.116883	0.809091	0.116883	0.237662	0.468831	0.133766	0.292208	0.333766	0.293507	0.120779	XM_936351.1	ABCC6	16	Homo sapiens ATP-binding cassette, sub-family C (CFTR/MRP), member 6 (ABCC6), transcript variant 1, mRNA.	MOATE; EST349056; ARA; PXE1; ABC34; PXE; MLP1; MRP6
ABCC6	ILMN_1778352	-2.6484	1.12081	9.86755	29.1472	12.7631	7.10016	-4.70551	8.50964	0.195979	-3.49788	20.3638	-11.796	0.493507	0.412987	0.22987	0.0428571	0.151948	0.305195	0.576623	0.225974	0.446753	0.564935	0.0766234	0.802597	NM_001171.2	ABCC6	16	Homo sapiens ATP-binding cassette, sub-family C (CFTR/MRP), member 6 (ABCC6), transcript variant 1, mRNA.	MOATE; EST349056; ARA; PXE1; ABC34; PXE; MLP1; MRP6
ABCC6	ILMN_1725414	27.4257	32.1732	20.2305	-0.727779	7.70581	-16.5658	6.08787	11.9481	4.93384	14.9941	12.1563	16.56	0.0454546	0.0376623	0.0818182	0.485714	0.225974	0.896104	0.284416	0.14026	0.322078	0.133766	0.161039	0.15974	XM_936351.1	ABCC6	16	Homo sapiens ATP-binding cassette, sub-family C (CFTR/MRP), member 6 (ABCC6), transcript variant 1, mRNA.	MOATE; EST349056; ARA; PXE1; ABC34; PXE; MLP1; MRP6
ABCC6	ILMN_2293902	4.68754	10.2676	-5.05133	-14.1121	-4.50056	-6.2345	-26.3375	0.471399	-9.77683	5.15044	6.5277	33.2777	0.297403	0.201299	0.606494	0.84026	0.563636	0.67013	0.979221	0.406494	0.736364	0.311688	0.261039	0.0415584	NM_001079528.1	ABCC6	16	Homo sapiens ATP-binding cassette, sub-family C (CFTR/MRP), member 6 (ABCC6), transcript variant 2, mRNA.	MOATE; EST349056; ARA; PXE1; ABC34; PXE; MLP1; MRP6
ABCC6	ILMN_1801521	49.4199	-6.71122	-5.98821	12.8073	16.6811	45.8728	2.69973	19.3102	10.7458	-10.4188	1.31348	34.0869	0.012987	0.627273	0.62987	0.180519	0.11039	0.0220779	0.37013	0.0779221	0.205195	0.762338	0.388312	0.038961	NM_001171.2	ABCC6	16	Homo sapiens ATP-binding cassette, sub-family C (CFTR/MRP), member 6 (ABCC6), transcript variant 1, mRNA.	MOATE; EST349056; ARA; PXE1; ABC34; PXE; MLP1; MRP6
ABCC6	ILMN_2406654	23.7945	32.1624	37.2784	6.9269	13.6594	34.324	16.723	32.1474	38.0515	29.4205	3.88175	103.509	0.0597403	0.0376623	0.0298701	0.298701	0.14026	0.038961	0.125974	0.0246753	0.0168831	0.0545455	0.320779	0.0025974	NM_001079528.1	ABCC6	16	Homo sapiens ATP-binding cassette, sub-family C (CFTR/MRP), member 6 (ABCC6), transcript variant 2, mRNA.	MOATE; EST349056; ARA; PXE1; ABC34; PXE; MLP1; MRP6
ABCC6P1	ILMN_3246902	21.3477	-5.16735	21.474	32.8617	21.3215	7.69064	1.16372	-1.88295	13.4283	2.18185	2.8332	37.5919	0.0753247	0.580519	0.074026	0.0337662	0.0779221	0.285714	0.406494	0.455844	0.161039	0.394805	0.353247	0.0337662	NR_003569.1	ABCC6P1	16	Homo sapiens ATP-binding cassette, sub-family C, member 6 pseudogene 1 (ABCC6P1), non-coding RNA.
ABCC6P2	ILMN_3244070	27.2469	44.6769	74.6367	10.286	18.9699	51.0042	22.8824	44.3514	30.1883	44.3969	21.2097	79.2985	0.048052	0.0155844	0.0038961	0.223377	0.0883117	0.0155844	0.0688312	0.0103896	0.0441558	0.0194805	0.0675325	0.0038961	NR_023387.1	ABCC6P2	16	Homo sapiens ATP-binding cassette, sub-family C, member 6 pseudogene 2 (ABCC6P2), non-coding RNA.
ABCC8	ILMN_1767129	542.74	51.1802	62.8509	106.756	-5.42119	50.601	86.219	21.7168	82.8689	60.3607	20.9534	-4.6565	0	0.00649351	0.00649351	0	0.576623	0.0155844	0.0012987	0.0597403	0.0038961	0.00779221	0.0701299	0.581818	NM_000352.2	ABCC8	11	Homo sapiens ATP-binding cassette, sub-family C (CFTR/MRP), member 8 (ABCC8), mRNA.	HRINS; SUR1; HHF1; ABC36; MRP8; HI; TNDM2; SUR; PHHI
ABCC9	ILMN_1746196	57.7679	27.0529	23.2496	14.2095	-6.16801	19.9573	12.3956	21.8467	23.4117	23.5739	31.7458	4.16595	0.00779221	0.0558442	0.0675325	0.154546	0.597403	0.123377	0.164935	0.0571429	0.0805195	0.0805195	0.0246753	0.371429	NM_005691.1	ABCC9	12	Homo sapiens ATP-binding cassette, sub-family C (CFTR/MRP), member 9 (ABCC9), transcript variant SUR2A, mRNA.	ABC37; FLJ36852; SUR2; CMD1O
ABCC9	ILMN_2366473	48.0333	45.4489	7.73183	29.8807	49.6641	10.2584	1.39119	42.7492	14.2023	12.6038	20.7998	12.8267	0.012987	0.0142857	0.268831	0.0402597	0.0142857	0.237662	0.405195	0.0103896	0.154546	0.168831	0.0714286	0.209091	NM_020298.2	ABCC9	12	Homo sapiens ATP-binding cassette, sub-family C (CFTR/MRP), member 9 (ABCC9), transcript variant SUR2A-delta-14, mRNA.	ABC37; FLJ36852; SUR2; CMD1O
ABCC9	ILMN_1751453	34.8657	32.7476	21.2414	12.6821	23.0412	25.7575	16.6847	52.827	11.5156	19.8596	16.3336	6.39909	0.0272727	0.0363636	0.0766234	0.184416	0.0662338	0.0753247	0.125974	0.00779221	0.192208	0.1	0.109091	0.314286	NM_020297.1	ABCC9	12	Homo sapiens ATP-binding cassette, sub-family C (CFTR/MRP), member 9 (ABCC9), transcript variant SUR2B, mRNA.	ABC37; FLJ36852; SUR2; CMD1O
ABCD1	ILMN_1772189	111.931	207.854	176.683	89.739	246.803	208.987	153.957	208.227	197.626	183.439	184.064	280.725	0	0	0	0	0	0	0.0012987	0	0.0012987	0	0	0	NM_000033.2	ABCD1	X	Homo sapiens ATP-binding cassette, sub-family D (ALD), member 1 (ABCD1), mRNA.	ALD; AMN; ALDP; ABC42
ABCD2	ILMN_1652959	-2.73262	-8.7309	7.70833	2.73833	7.56209	-1.52587	12.3814	13.4324	-10.057	34.8799	1.99551	-5.73803	0.496104	0.681818	0.268831	0.390909	0.228571	0.519481	0.164935	0.124675	0.745455	0.0376623	0.374026	0.614286	NM_005164.2	ABCD2	12	Homo sapiens ATP-binding cassette, sub-family D (ALD), member 2 (ABCD2), mRNA.	hALDR; ALDR; ABC39; ALDL1; ALDRP
ABCD2	ILMN_2198897	27.9505	-1.96506	25.8436	-11.8523	20.0874	2.08592	30.1001	34.5693	-10.5879	20.5599	-11.586	-0.261655	0.0454546	0.492208	0.0545455	0.797403	0.0818182	0.41039	0.0402597	0.0233766	0.763636	0.0948052	0.761039	0.47013	NM_005164.2	ABCD2	12	Homo sapiens ATP-binding cassette, sub-family D (ALD), member 2 (ABCD2), mRNA.	hALDR; ALDR; ABC39; ALDL1; ALDRP
ABCD3	ILMN_1674032	325.965	417.484	765.866	467.692	247.964	621.554	658.36	784.86	242.439	585.578	485.38	679.307	0	0	0	0	0	0	0	0	0	0	0	0	NM_002858.2	ABCD3	1	Homo sapiens ATP-binding cassette, sub-family D (ALD), member 3 (ABCD3), mRNA.	ABC43; PXMP1; PMP70
ABCD4	ILMN_1737656	-2.11507	-15.6281	-3.47908	-4.05028	-1.27505	-7.14051	-12.0019	-1.81683	4.84227	-0.219846	-0.401413	2.38019	0.481818	0.855844	0.549351	0.576623	0.466234	0.696104	0.78961	0.455844	0.323377	0.457143	0.442857	0.406494	NM_020326.2	ABCD4	14	Homo sapiens ATP-binding cassette, sub-family D (ALD), member 4 (ABCD4), transcript variant 5, mRNA.	P79R; PMP69; P70R; ABC41; EST352188; PXMP1L
ABCD4	ILMN_2343917	22.7725	20.487	7.64599	12.7416	16.89	35.5155	21.4818	27.808	14.6054	37.7841	18.3746	20.9298	0.0636364	0.0974026	0.268831	0.181818	0.11039	0.0311688	0.0818182	0.0324675	0.149351	0.0311688	0.0935065	0.111688	NR_003256.1	ABCD4	14	Homo sapiens ATP-binding cassette, sub-family D (ALD), member 4 (ABCD4), transcript variant 2, transcribed RNA.	P79R; PMP69; P70R; ABC41; EST352188; PXMP1L
ABCD4	ILMN_1746032	31.4321	52.3069	2.17004	-0.234469	13.9446	123.044	41.8409	29.8696	60.3815	25.6659	4.37704	15.2029	0.0311688	0.00649351	0.394805	0.475325	0.136364	0.0025974	0.0181818	0.0311688	0.00649351	0.0662338	0.311688	0.177922	NM_020325.1	ABCD4	14	Homo sapiens ATP-binding cassette, sub-family D (ALD), member 4 (ABCD4), transcript variant 4, mRNA.	P79R; PMP69; P70R; ABC41; EST352188; PXMP1L
ABCD4	ILMN_1651501	15.0649	26.7233	43.496	18.1274	-6.58397	30.0819	38.2089	12.1508	40.1249	53.7554	13.7709	56.8429	0.125974	0.0571429	0.0194805	0.107792	0.609091	0.048052	0.0246753	0.137662	0.0142857	0.0168831	0.141558	0.012987	NM_020323.1	ABCD4	14	Homo sapiens ATP-binding cassette, sub-family D (ALD), member 4 (ABCD4), transcript variant 2, mRNA.	P79R; PMP69; P70R; ABC41; EST352188; PXMP1L
ABCE1	ILMN_2330267	1448.83	1367.85	1443.76	1496.97	1618.76	1806.18	1646.69	1126.74	672.651	1652.4	1065.37	1889.69	0	0	0	0	0	0	0	0	0	0	0	0	NM_001040876.1	ABCE1	4	Homo sapiens ATP-binding cassette, sub-family E (OABP), member 1 (ABCE1), transcript variant 2, mRNA.	ABC38; OABP; RNASEL1; RLI; RNS4I; RNASELI
ABCE1	ILMN_1676846	1042.4	1123.9	1267.26	1302.83	1319.15	1782.78	1319.5	983.859	622.646	1604.4	1149.57	1899.86	0	0	0	0	0	0	0	0	0	0	0	0	NM_002940.1	ABCE1	4	Homo sapiens ATP-binding cassette, sub-family E (OABP), member 1 (ABCE1), transcript variant 2, mRNA.	ABC38; OABP; RNASEL1; RLI; RNS4I; RNASELI
ABCF1	ILMN_2392635	768.112	1249.79	1288.8	514.21	864.011	1029.06	958.12	905.913	1671.21	897.979	679.532	950.809	0	0	0	0	0	0	0	0	0	0	0	0	NM_001025091.1	ABCF1	6	Homo sapiens ATP-binding cassette, sub-family F (GCN20), member 1 (ABCF1), transcript variant 1, mRNA.	ABC27; ABC50
ABCF1	ILMN_1763875	2007.4	2805.38	2790.52	1653.52	3026.81	2827.05	2574.93	1655.51	3153.96	2684.78	1948.17	2389.99	0	0	0	0	0	0	0	0	0	0	0	0	NM_001090.2	ABCF1	6	Homo sapiens ATP-binding cassette, sub-family F (GCN20), member 1 (ABCF1), transcript variant 1, mRNA.	ABC27; ABC50
ABCF2	ILMN_2284941	-10.4931	4.51101	0.66232	38.5722	6.55294	55.7851	-26.557	26.8156	-8.4958	20.358	12.6472	-20.6848	0.706493	0.320779	0.433766	0.0181818	0.249351	0.0103896	0.979221	0.0350649	0.702597	0.0948052	0.151948	0.951948	NM_005692.3	ABCF2	7	Homo sapiens ATP-binding cassette, sub-family F (GCN20), member 2 (ABCF2), nuclear gene encoding mitochondrial protein, transcript variant 2, mRNA.	DKFZp586K1823; ABC28; M-ABC1; HUSSY-18; EST133090
ABCF2	ILMN_1781999	350.101	790.82	424.918	589.044	523.634	654.364	609.568	989	1820.67	764.908	594.616	560.653	0	0	0	0	0	0	0	0	0	0	0	0	NM_005692.3	ABCF2	7	Homo sapiens ATP-binding cassette, sub-family F (GCN20), member 2 (ABCF2), nuclear gene encoding mitochondrial protein, transcript variant 2, mRNA.	DKFZp586K1823; ABC28; M-ABC1; HUSSY-18; EST133090
ABCF2	ILMN_1669201	343.493	489.018	264.263	295.098	678.755	462.547	375.192	304.089	827.921	302.58	269.95	223.085	0	0	0	0	0	0	0	0	0	0	0	0	NM_007189.1	ABCF2	7	Homo sapiens ATP-binding cassette, sub-family F (GCN20), member 2 (ABCF2), nuclear gene encoding mitochondrial protein, transcript variant 1, mRNA.	DKFZp586K1823; ABC28; HUSSY-18; EST133090; M-ABC1
ABCF3	ILMN_1810085	182.951	464.354	110.248	222.803	144.61	154.535	185.891	170.283	309.807	135.617	156.172	168.724	0	0	0.0025974	0	0.0012987	0	0.0012987	0	0	0.0012987	0	0.0012987	NM_018358.1	ABCF3	3	Homo sapiens ATP-binding cassette, sub-family F (GCN20), member 3 (ABCF3), mRNA.	EST201864; FLJ11198
ABCG1	ILMN_2262362	19.9092	15.2776	22.9629	19.6571	16.5155	11.1158	-1.14855	2.99452	32.5692	16.7185	16.1004	22.4796	0.087013	0.145454	0.0688312	0.0948052	0.111688	0.22987	0.47013	0.342857	0.0363636	0.120779	0.11039	0.102597	NM_207627.1	ABCG1	21	Homo sapiens ATP-binding cassette, sub-family G (WHITE), member 1 (ABCG1), transcript variant 5, mRNA.	WHITE1; ABC8; MGC34313
ABCG1	ILMN_1743638	33.2845	23.2196	35.0891	18.2394	51.1763	47.4267	54.9235	28.9823	30.0093	40.0753	18.0094	37.1315	0.0272727	0.0818182	0.0337662	0.105195	0.012987	0.0181818	0.00909091	0.0311688	0.0441558	0.0272727	0.0987013	0.0350649	NM_207630.1	ABCG1	21	Homo sapiens ATP-binding cassette, sub-family G (WHITE), member 1 (ABCG1), transcript variant 1, mRNA.	WHITE1; ABC8; MGC34313
ABCG1	ILMN_1658176	317.418	229.957	116.477	96.552	410.999	175.278	180.862	260.838	212.356	159.63	318.713	224.773	0	0	0.0025974	0	0	0	0.0012987	0	0.0012987	0	0	0	NM_207629.1	ABCG1	21	Homo sapiens ATP-binding cassette, sub-family G (WHITE), member 1 (ABCG1), transcript variant 7, mRNA.	WHITE1; ABC8; MGC34313
ABCG1	ILMN_2329927	250.956	372.378	302.934	254.454	249.838	204.148	232.169	277.796	223.548	80.3187	234.065	3.16696	0	0	0	0	0	0	0	0	0	0.0025974	0	0.396104	NM_016818.2	ABCG1	21	Homo sapiens ATP-binding cassette, sub-family G (WHITE), member 1 (ABCG1), transcript variant 2, mRNA.	WHITE1; ABC8; MGC34313
ABCG1	ILMN_1794782	899.627	895.464	736.937	538.568	1141.74	726.146	690.098	688.361	681.867	405.449	704.601	68.8812	0	0	0	0	0	0	0	0	0	0	0	0.00779221	NM_004915.3	ABCG1	21	Homo sapiens ATP-binding cassette, sub-family G (WHITE), member 1 (ABCG1), transcript variant 2, mRNA.	WHITE1; ABC8; MGC34313
ABCG1	ILMN_1695968	33.5829	-1.39375	0.113756	-0.851488	26.9788	31.3468	-3.07145	2.45788	9.56978	13.0479	-9.7125	17.855	0.0272727	0.471429	0.451948	0.487013	0.0493507	0.0467533	0.523377	0.357143	0.22987	0.15974	0.722078	0.142857	NM_207174.1	ABCG1	21	Homo sapiens ATP-binding cassette, sub-family G (WHITE), member 1 (ABCG1), transcript variant 3, mRNA.	WHITE1; ABC8; MGC34313
ABCG2	ILMN_1789641	421.42	253.589	257.673	53.5486	28.4423	38.3916	177.271	170.624	182.852	244.302	309.312	-12.5157	0	0	0	0.00649351	0.0467533	0.0298701	0.0012987	0	0.0012987	0	0	0.809091	NM_004827.2	ABCG2	4	Homo sapiens ATP-binding cassette, sub-family G (WHITE), member 2 (ABCG2), mRNA.	BCRP; CD338; BMDP; BCRP1; MXR; ABC15; ABCP; EST157481; MGC102821; MXR1; MRX; CDw338
ABCG4	ILMN_1779470	547.819	43.3802	68.2355	64.1617	65.8337	34.6757	101.482	43.817	122.187	68.694	44.2897	60.3243	0	0.0181818	0.00519481	0.0038961	0.0038961	0.0363636	0.0012987	0.0103896	0.0038961	0.0025974	0.012987	0.012987	NM_022169.3	ABCG4	11	Homo sapiens ATP-binding cassette, sub-family G (WHITE), member 4 (ABCG4), mRNA.	WHITE2
ABCG5	ILMN_1716592	-2.19098	-0.372663	-17.2429	6.42599	18.2661	-17.0816	2.08058	-2.60825	-6.83011	8.51449	12.1542	25.8696	0.483117	0.438961	0.9	0.306493	0.0922078	0.906493	0.38961	0.476623	0.666234	0.248052	0.161039	0.0818182	NM_022436.2	ABCG5	2	Homo sapiens ATP-binding cassette, sub-family G (WHITE), member 5 (ABCG5), mRNA.	STSL; sterolin 1
ABCG8	ILMN_1680309	26.2954	13.027	1.30799	5.15044	-1.63967	2.90834	-3.35492	-6.93798	5.0985	4.18515	13.3554	-0.474079	0.0506494	0.166234	0.412987	0.333766	0.475325	0.390909	0.531169	0.623377	0.320779	0.342857	0.146753	0.474026	NM_022437.2	ABCG8	2	Homo sapiens ATP-binding cassette, sub-family G (WHITE), member 8 (ABCG8), mRNA.	MGC142217; GBD4; STSL
ABHD1	ILMN_1743371	31.3017	107.535	24.4121	46.3971	76.1547	82.3979	24.9622	48.4894	70.6811	19.7291	61.4892	18.8906	0.0324675	0	0.0597403	0.0103896	0.0025974	0.0038961	0.0558442	0.00779221	0.0038961	0.1	0.0025974	0.137662	NM_152870.1	ABHD1	2	Homo sapiens abhydrolase domain containing 1 (ABHD1), mRNA.	FLJ36128; LABH1
ABHD10	ILMN_1770031	966.736	711.575	714.052	595.043	901.919	285.321	644.56	650.273	473.197	348.604	534.192	1043.13	0	0	0	0	0	0	0	0	0	0	0	0	NM_018394.1	ABHD10	3	Homo sapiens abhydrolase domain containing 10 (ABHD10), mRNA.	FLJ11342
ABHD11	ILMN_2338268	79.4794	143.906	115.425	278.396	95.8	82.3035	189.799	192.664	288.727	201.016	138.286	164.499	0.00519481	0	0.0025974	0	0.0012987	0.0038961	0	0	0	0	0	0.0012987	NM_148916.2	ABHD11	7	Homo sapiens abhydrolase domain containing 11 (ABHD11), transcript variant 6, mRNA.	PP1226; WBSCR21
ABHD11	ILMN_1753912	3.8731	22.1767	40.3418	22.0488	31.0529	60.2259	12.9808	22.6896	48.2183	14.366	8.40457	18.527	0.318182	0.087013	0.0220779	0.074026	0.0376623	0.00779221	0.155844	0.0519481	0.00909091	0.137662	0.216883	0.14026	NM_031295.3	ABHD11	7	Homo sapiens abhydrolase domain containing 11 (ABHD11), transcript variant 4, mRNA.	PP1226; WBSCR21
ABHD11	ILMN_1737475	64.409	138.593	61.3949	176.045	64.4796	81.3333	104.08	171.493	317.69	161.072	100.445	150.132	0.00649351	0	0.00649351	0	0.0038961	0.0038961	0.0012987	0	0	0	0	0.0012987	NM_148914.2	ABHD11	7	Homo sapiens abhydrolase domain containing 11 (ABHD11), transcript variant 1, mRNA.	WBSCR21; PP1226
ABHD12	ILMN_1745116	900.406	680.012	905.913	2306.39	1858.6	275.772	1234.2	2124.26	1503.67	1537.35	1995.56	711.575	0	0	0	0	0	0	0	0	0	0	0	0	NM_015600.2	ABHD12	20	Homo sapiens abhydrolase domain containing 12 (ABHD12), transcript variant 2, mRNA.	DKFZP434P106; C20orf22; BEM46L2; dJ965G21.2; ABHD12A
ABHD12	ILMN_2318685	749.628	697.839	701.58	1284.05	869.98	420.399	814.057	1222.73	980.429	884.834	933.039	555.611	0	0	0	0	0	0	0	0	0	0	0	0	NM_001042472.1	ABHD12	20	Homo sapiens abhydrolase domain containing 12 (ABHD12), transcript variant 1, mRNA.	DKFZP434P106; dJ965G21.2; C20orf22; ABHD12A; BEM46L2
ABHD12	ILMN_2245305	1121.85	1072.77	653.139	605.587	1158.02	790.302	889.657	857.762	981.357	774.259	637.699	451.299	0	0	0	0	0	0	0	0	0	0	0	0	NM_001042472.1	ABHD12	20	Homo sapiens abhydrolase domain containing 12 (ABHD12), transcript variant 1, mRNA.	DKFZP434P106; dJ965G21.2; C20orf22; ABHD12A; BEM46L2
ABHD12B	ILMN_1707925	110.191	12.948	17.501	26.6572	22.0059	18.8906	39.8994	23.989	23.4225	15.2733	30.6091	11.3002	0	0.166234	0.116883	0.0506494	0.0727273	0.12987	0.0181818	0.0467533	0.0805195	0.132467	0.0298701	0.235065	NM_181533.3	ABHD12B	14	Homo sapiens abhydrolase domain containing 12B (ABHD12B), transcript variant 2, mRNA.	c14_5314; BEM46L3; MGC129927; MGC129926; C14orf29
ABHD12B	ILMN_1698311	33.5654	11.8104	11.5156	32.7344	26.2275	9.58552	22.8248	12.8931	13.4054	22.2024	17.8118	13.2545	0.0272727	0.177922	0.196104	0.0337662	0.0571429	0.253247	0.0701299	0.131169	0.161039	0.0831169	0.0987013	0.201299	NM_181533.3	ABHD12B	14	Homo sapiens abhydrolase domain containing 12B (ABHD12B), transcript variant 2, mRNA.	c14_5314; BEM46L3; MGC129927; MGC129926; C14orf29
ABHD12B	ILMN_2367487	53.1212	6.63874	-16.6288	-3.81478	-3.08337	7.16385	9.44944	-9.17404	12.3574	-5.66568	1.94458	4.13241	0.0116883	0.268831	0.884416	0.575325	0.523377	0.301299	0.198701	0.694805	0.172727	0.616883	0.374026	0.371429	NM_181533.3	ABHD12B	14	Homo sapiens abhydrolase domain containing 12B (ABHD12B), transcript variant 2, mRNA.	c14_5314; BEM46L3; MGC129927; MGC129926; C14orf29
ABHD13	ILMN_1785285	45.1313	6.07832	24.5098	28.5507	30.5584	25.6256	18.2592	27.1964	-4.14556	52.6511	13.6572	33.1365	0.0142857	0.279221	0.0597403	0.0454546	0.0376623	0.0779221	0.114286	0.0350649	0.587013	0.0168831	0.141558	0.0415584	NM_032859.2	ABHD13	13	Homo sapiens abhydrolase domain containing 13 (ABHD13), mRNA.	FLJ14906; C13orf6; RP11-153I24.2; bA153I24.2; MGC27058; BEM46L1
ABHD13	ILMN_2073969	69.3438	32.2857	33.5018	23.7523	8.43872	66.5803	71.0992	14.6105	26.0562	39.7696	46.5769	103.395	0.00649351	0.0363636	0.0350649	0.0688312	0.216883	0.00779221	0.0012987	0.111688	0.0649351	0.0272727	0.0103896	0.0025974	NM_032859.2	ABHD13	13	Homo sapiens abhydrolase domain containing 13 (ABHD13), mRNA.	FLJ14906; C13orf6; RP11-153I24.2; bA153I24.2; MGC27058; BEM46L1
ABHD14A	ILMN_1794213	1166.03	841.941	518.406	763.609	771.47	713.381	614.945	391.858	1373.5	636.289	518.522	576.938	0	0	0	0	0	0	0	0	0	0	0	0	NM_015407.3	ABHD14A	3	Homo sapiens abhydrolase domain containing 14A (ABHD14A), mRNA.	DORZ1; DKFZP564O243
ABHD14B	ILMN_2227533	38.8515	135.392	59.8239	106.341	103.803	114.718	24.2492	39.6322	155.277	63.794	74.2049	36.9037	0.0220779	0	0.00779221	0	0.0012987	0.0025974	0.0623377	0.0168831	0.0038961	0.0038961	0.0012987	0.0350649	NM_032750.1	ABHD14B	3	Homo sapiens abhydrolase domain containing 14B (ABHD14B), mRNA.	CIB; MGC15429
ABHD15	ILMN_1769390	161.977	501.693	432.954	209.415	326.353	238.281	198.171	229.9	254.454	527.426	485.085	628.906	0	0	0	0	0	0	0	0	0	0	0	0	NM_198147.1	ABHD15	17	Homo sapiens abhydrolase domain containing 15 (ABHD15), mRNA.
ABHD2	ILMN_2403446	32.2334	100.389	61.4577	57.4953	40.6256	69.5902	64.6765	73.077	79.059	107.391	82.5426	157.309	0.0285714	0	0.00649351	0.00519481	0.0168831	0.0038961	0.00519481	0.0025974	0.0038961	0.0012987	0	0.0012987	NM_152924.3	ABHD2	15	Homo sapiens abhydrolase domain containing 2 (ABHD2), transcript variant 2, mRNA.	HS1-2; PHPS1-2; MGC111112; LABH2; MGC26249
ABHD2	ILMN_1787618	11.4177	-4.16142	-0.109219	-1.51392	-12.7426	-3.2896	7.94999	-12.4426	-9.98822	-17.0292	-8.37991	-0.602488	0.168831	0.553247	0.455844	0.515584	0.78961	0.583117	0.223377	0.774026	0.744156	0.892208	0.683117	0.474026	NM_007011.4	ABHD2	15	Homo sapiens abhydrolase domain containing 2 (ABHD2), transcript variant 1, mRNA.	HS1-2; PHPS1-2; MGC111112; LABH2; MGC26249
ABHD2	ILMN_1723662	118.27	122.025	113.238	82.6997	135.459	33.3763	119.492	114.752	145.744	222.309	96.8484	180.897	0	0	0.0025974	0	0.0012987	0.0402597	0.0012987	0	0.0038961	0	0	0.0012987	NM_007011.4	ABHD2	15	Homo sapiens abhydrolase domain containing 2 (ABHD2), transcript variant 2, mRNA.	HS1-2; PHPS1-2; MGC111112; LABH2; MGC26249
ABHD3	ILMN_1801767	237.881	319.743	741.673	321.653	455.084	213.217	375.841	571.959	298.826	433.581	708.762	409.023	0	0	0	0	0	0	0	0	0	0	0	0	NM_138340.3	ABHD3	18	Homo sapiens abhydrolase domain containing 3 (ABHD3), mRNA.	LABH3; MGC11259
ABHD4	ILMN_1700633	182.66	965.474	525.522	71.8615	327.37	372.727	272.883	443.64	530.772	299.726	635.637	438.949	0	0	0	0	0	0	0	0	0	0	0	0	NM_022060.2	ABHD4	14	Homo sapiens abhydrolase domain containing 4 (ABHD4), mRNA.	FLJ12816
ABHD5	ILMN_1655702	277.063	465.933	475.073	864.658	305.17	525.983	410.447	868.754	480.654	542.297	695.286	655.034	0	0	0	0	0	0	0	0	0	0	0	0	NM_016006.3	ABHD5	3	Homo sapiens abhydrolase domain containing 5 (ABHD5), mRNA.	MGC8731; CGI58; CDS; NCIE2; IECN2
ABHD6	ILMN_1706344	1585.59	819.573	532.97	761.038	1023.4	433.581	823.278	370.207	503.353	575.58	1182.82	405.877	0	0	0	0	0	0	0	0	0	0	0	0	NM_020676.4	ABHD6	3	Homo sapiens abhydrolase domain containing 6 (ABHD6), mRNA.
ABHD7	ILMN_1719498	1050.41	92.6012	285.321	109.094	26.4162	244.519	96.6427	172.075	177.105	191.153	194.427	545.551	0	0	0	0	0.0558442	0	0.0012987	0	0.0012987	0	0	0	NM_173567.2	ABHD7	1	Homo sapiens abhydrolase domain containing 7 (ABHD7), mRNA.	FLJ90341; EPHXRP
ABHD8	ILMN_1712707	2311.59	769.621	935.898	984.209	786.493	927.864	866.266	1349.48	952.07	661.517	844.26	1190.13	0	0	0	0	0	0	0	0	0	0	0	0	NM_024527.3	ABHD8	19	Homo sapiens abhydrolase domain containing 8 (ABHD8), mRNA.	FLJ11743; MGC14280; MGC2512
ABHD9	ILMN_1699750	9.14827	32.8409	17.5512	59.1285	27.276	18.7127	24.4759	96.9111	35.0721	-3.49937	9.12005	36.6438	0.2	0.0363636	0.116883	0.00519481	0.048052	0.12987	0.0623377	0.0012987	0.0272727	0.564935	0.205195	0.0350649	NM_024794.1	ABHD9	19	Homo sapiens abhydrolase domain containing 9 (ABHD9), mRNA.	MGC131519; FLJ22408
ABI1	ILMN_1739081	2.25356	25.3321	23.1179	9.94898	18.8298	10.3333	18.6093	24.6137	40.8531	20.7621	29.7242	30.2558	0.362338	0.0688312	0.0675325	0.228571	0.0909091	0.235065	0.107792	0.0467533	0.0142857	0.0935065	0.0324675	0.0545455	NM_005470.2	ABI1	10	Homo sapiens abl-interactor 1 (ABI1), transcript variant 1, mRNA.	SSH3BP1; SSH3BP; E3B1; ABI-1; NAP1BP
ABI1	ILMN_2329958	1736.69	801.991	959.381	746.163	866.734	817.454	736.679	958.24	331.663	654.364	1666.77	507.232	0	0	0	0	0	0	0	0	0	0	0	0	NM_001012751.1	ABI1	10	Homo sapiens abl-interactor 1 (ABI1), transcript variant 3, mRNA.	SSH3BP1; SSH3BP; E3B1; ABI-1; NAP1BP
ABI2	ILMN_1775944	66.2456	142.75	199.458	152.261	39.6607	183.927	150.132	224.202	187.026	216.083	169.683	511.519	0.00649351	0	0	0	0.0168831	0	0.0012987	0	0.0012987	0	0	0	XM_938458.1	ABI2		PREDICTED: Homo sapiens abl interactor 2 (ABI2), mRNA.
ABI2	ILMN_1724497	894.962	996.919	1396.34	1315.17	474.856	1355.74	1007.26	1047.91	1206.08	1431.52	1332.23	1087.33	0	0	0	0	0	0	0	0	0	0	0	0	NM_005759.3	ABI2		PREDICTED: Homo sapiens abl interactor 2 (ABI2), mRNA.
ABI2	ILMN_1720988	134.383	167.127	488.165	419.748	129.935	357.513	298.016	344.478	327.227	487.092	333.914	386.359	0	0	0	0	0.0012987	0	0	0	0	0	0	0	NM_005759.3	ABI2		PREDICTED: Homo sapiens abl interactor 2 (ABI2), mRNA.
ABI2	ILMN_1707274	-19.4204	-6.8972	-8.62202	-24.9674	-13.0432	-1.0268	-10.4275	-2.27486	-23.3628	9.6079	2.35	7.44468	0.911688	0.632467	0.690909	0.983117	0.796104	0.505195	0.749351	0.467533	0.958442	0.223377	0.367532	0.3	XM_938458.1	ABI2		PREDICTED: Homo sapiens abl interactor 2, transcript variant 2 (ABI2), mRNA.
ABI3	ILMN_1755658	200.362	530.88	359.804	64.3992	296.045	134.969	261.196	396.571	520.381	620.972	666.82	-0.525523	0	0	0	0.0038961	0	0	0	0	0	0	0	0.474026	NM_016428.2	ABI3	17	Homo sapiens ABI family, member 3 (ABI3), transcript variant 1, mRNA.	SSH3BP3; NESH
ABI3BP	ILMN_1673639	57.9876	872.057	61.4204	158.952	281.398	1273.21	353.675	161.649	32.8455	18.4908	947.799	44.4579	0.00779221	0	0.00649351	0	0	0	0	0	0.0337662	0.111688	0	0.0246753	NM_015429.2	ABI3BP	3	Homo sapiens ABI gene family, member 3 (NESH) binding protein (ABI3BP), mRNA.	FLJ41743; FLJ41754; TARSH; NESHBP
ABL1	ILMN_1713732	1249.21	1409.44	2210.02	2112.34	2380.01	1421.76	1935.97	969.074	2574.93	2258.73	1401.35	1827.81	0	0	0	0	0	0	0	0	0	0	0	0	NM_007313.2	ABL1	9	Homo sapiens c-abl oncogene 1, receptor tyrosine kinase (ABL1), transcript variant a, mRNA.	JTK7; ABL; p150; bcr/abl; v-abl; c-ABL
ABL1	ILMN_1708922	50.8467	43.2484	95.0891	115.053	48.0689	73.0464	38.3242	56.9704	69.6839	53.4356	102.02	59.0982	0.012987	0.0181818	0.0038961	0	0.0142857	0.0038961	0.0246753	0.00649351	0.0038961	0.0168831	0	0.012987	NM_007313.2	ABL1	9	Homo sapiens c-abl oncogene 1, receptor tyrosine kinase (ABL1), transcript variant b, mRNA.	JTK7; ABL; p150; bcr/abl; v-abl; c-ABL
ABL1	ILMN_2268241	12.9967	14.2239	25.2523	77.4622	14.6239	21.0657	35.3103	66.6355	57.0919	37.203	27.6851	32.3265	0.14026	0.153247	0.0571429	0	0.133766	0.11039	0.0285714	0.0025974	0.00779221	0.0311688	0.038961	0.0441558	NM_005157.3	ABL1	9	Homo sapiens c-abl oncogene 1, receptor tyrosine kinase (ABL1), transcript variant a, mRNA.	JTK7; ABL; p150; bcr/abl; v-abl; c-ABL
ABL2	ILMN_1741628	32.3265	26.8634	52.2423	112.257	63.6905	66.7616	41.6126	43.5645	42.9109	43.6127	14.4687	109.175	0.0285714	0.0571429	0.0103896	0	0.0038961	0.00779221	0.0181818	0.0103896	0.012987	0.0194805	0.131169	0.0025974	NM_005158.2	ABL2	1	Homo sapiens v-abl Abelson murine leukemia viral oncogene homolog 2 (arg, Abelson-related gene) (ABL2), transcript variant b, mRNA.	FLJ31718; ABLL; ARG; FLJ22224; FLJ41441
ABL2	ILMN_1657870	46.743	98.0113	36.2338	26.4388	28.3157	83.1382	-3.68571	25.0322	-4.32498	34.4694	40.3871	123.487	0.0142857	0	0.0324675	0.0532468	0.0467533	0.0038961	0.544156	0.0467533	0.594805	0.0402597	0.0168831	0.0012987	NM_005158.2	ABL2	1	Homo sapiens v-abl Abelson murine leukemia viral oncogene homolog 2 (arg, Abelson-related gene) (ABL2), transcript variant a, mRNA.	FLJ31718; ABLL; ARG; FLJ22224; FLJ41441
ABL2	ILMN_2240003	23.2065	40.3871	18.3281	23.5288	33.8196	68.3614	18.4339	45.6387	18.7878	45.005	34.9824	61.5182	0.0636364	0.0246753	0.111688	0.0688312	0.0298701	0.0038961	0.112987	0.00779221	0.114286	0.0194805	0.0233766	0.0103896	NM_007314.1	ABL2	1	Homo sapiens v-abl Abelson murine leukemia viral oncogene homolog 2 (arg, Abelson-related gene) (ABL2), transcript variant b, mRNA.	ABLL; ARG
ABLIM1	ILMN_1785424	8773.07	3731.34	4642.59	3161.48	3003.67	1486.85	6048.87	4686.41	5431.83	4508.01	7937.82	1728.9	0	0	0	0	0	0	0	0	0	0	0	0	NM_006720.3	ABLIM1	10	Homo sapiens actin binding LIM protein 1 (ABLIM1), transcript variant 4, mRNA.	KIAA0059; FLJ14564; MGC1224; LIMATIN; LIMAB1; DKFZp781D0148; ABLIM
ABLIM1	ILMN_1731610	80.304	45.0311	81.8889	24.2004	16.8668	21.3215	22.1739	91.4964	46.2941	75.7848	71.2627	22.7839	0.0038961	0.0155844	0.0038961	0.0623377	0.11039	0.107792	0.0753247	0.0012987	0.0116883	0.0025974	0.0012987	0.101299	NM_006720.3	ABLIM1	10	Homo sapiens actin binding LIM protein 1 (ABLIM1), transcript variant 4, mRNA.	KIAA0059; FLJ14564; MGC1224; LIMATIN; LIMAB1; DKFZp781D0148; ABLIM
ABLIM1	ILMN_1696682	22.384	-3.30468	39.4583	16.1696	-0.312445	17.967	-3.90182	29.0244	14.2821	19.8622	25.825	-4.84364	0.0662338	0.52987	0.0272727	0.136364	0.436364	0.132467	0.555844	0.0311688	0.151948	0.1	0.0454546	0.583117	NM_002313.5	ABLIM1	10	Homo sapiens actin binding LIM protein 1 (ABLIM1), transcript variant 1, mRNA.	KIAA0059; FLJ14564; MGC1224; LIMATIN; LIMAB1; DKFZp781D0148; ABLIM
ABLIM1	ILMN_2396672	1820.67	581.435	1022.16	810.385	318.584	255.548	1272.6	1299.57	1107.28	1029.54	1866	444.711	0	0	0	0	0	0	0	0	0	0	0	0	NM_001003407.1	ABLIM1	10	Homo sapiens actin binding LIM protein 1 (ABLIM1), transcript variant 2, mRNA.	KIAA0059; FLJ14564; MGC1224; LIMATIN; LIMAB1; DKFZp781D0148; ABLIM
ABLIM2	ILMN_1758825	2307.37	103.006	339.182	166.707	218.493	89.0902	303.728	349.768	236.151	112.533	321.653	50.6325	0	0	0	0	0	0.0025974	0	0	0	0.0012987	0	0.0155844	NM_032432.2	ABLIM2	4	Homo sapiens actin binding LIM protein family, member 2 (ABLIM2), mRNA.	FLJ39684; KIAA1808; DKFZp761F129; MGC141918
ABLIM3	ILMN_1656940	400.503	514.989	111.667	237.62	366.705	174.601	116.203	270.006	160.061	50.319	185.115	20.5299	0	0	0.0025974	0	0	0	0.0012987	0	0.0025974	0.0181818	0	0.119481	NM_014945.1	ABLIM3	5	Homo sapiens actin binding LIM protein family, member 3 (ABLIM3), mRNA.	HMFN1661
ABO	ILMN_1656979	-9.24586	-0.253217	-9.41563	-20.7636	2.66003	-11.6683	-26.7122	-7.05546	-13.4929	-6.25155	-9.40643	-5.23637	0.676623	0.433766	0.705195	0.954545	0.353247	0.815584	0.980519	0.62987	0.849351	0.632467	0.715584	0.598701	NM_020469.2	ABO	9	Homo sapiens ABO blood group (transferase A, alpha 1-3-N-acetylgalactosaminyltransferase; transferase B, alpha 1-3-galactosyltransferase) (ABO), mRNA.	NAGAT; GTB; A3GALT1; A3GALNT
ABP1	ILMN_1731433	6.38235	6.69247	4.81461	15.8329	-8.80085	11.3834	0.45612	31.6219	12.8848	0.230651	18.3659	-4.48187	0.25974	0.267533	0.34026	0.137662	0.675325	0.222078	0.428571	0.025974	0.167533	0.448052	0.0935065	0.579221	NM_001091.2	ABP1	7	Homo sapiens amiloride binding protein 1 (amine oxidase (copper-containing)) (ABP1), mRNA.	AOC1; DAO; DAO1; ABP; KAO
ABR	ILMN_1672878	8750.61	3282.11	3538.37	2278.32	3869.7	3233.51	3823.04	1891.63	4513.06	3083.85	5101.14	1775.51	0	0	0	0	0	0	0	0	0	0	0	0	NM_021962.2	ABR	17	Homo sapiens active BCR-related gene (ABR), transcript variant 2, mRNA.	MDB; FLJ45954
ABR	ILMN_1655114	13.1929	13.3575	56.0401	66.318	32.5436	25.7917	35.4169	9.77054	62.3633	75.4827	50.8792	36.9201	0.138961	0.163636	0.00779221	0.0038961	0.0337662	0.074026	0.0285714	0.197403	0.00649351	0.0025974	0.00779221	0.0350649	NM_001092.3	ABR	17	Homo sapiens active BCR-related gene (ABR), transcript variant 2, mRNA.	MDB; FLJ45954
ABR	ILMN_1657045	40.2761	11.974	26.0534	73.0342	22.6847	47.1971	5.50476	10.1281	34.207	24.4121	83.4861	2.55816	0.0207792	0.176623	0.0545455	0	0.0662338	0.0181818	0.301299	0.18961	0.0285714	0.074026	0	0.403896	NM_021962.2	ABR	17	Homo sapiens active BCR-related gene (ABR), transcript variant 1, mRNA.	MDB; FLJ45954
ABRA	ILMN_1766991	-7.86568	-4.16765	-14.7911	-6.8988	15.6317	-16.4705	-13.6766	-8.99672	-10.1979	1.08897	-4.93797	-12.5543	0.638961	0.553247	0.850649	0.667532	0.116883	0.896104	0.81948	0.68052	0.750649	0.427273	0.588312	0.809091	NM_139166.2	ABRA	8	Homo sapiens actin-binding Rho activating protein (ABRA), mRNA.	STARS
ABT1	ILMN_1658083	75.5021	100.33	129.153	92.1828	84.9393	57.742	124.37	91.0571	174.102	164.183	78.458	259.453	0.00649351	0	0.0025974	0	0.0012987	0.00909091	0.0012987	0.0012987	0.0012987	0	0	0	NM_013375.2	ABT1	6	Homo sapiens activator of basal transcription 1 (ABT1), mRNA.	hABT1
ABTB1	ILMN_1802096	1015.32	345.38	512.718	448.632	462.848	381.39	365.604	401.097	566.809	384.779	810.526	231.596	0	0	0	0	0	0	0	0	0	0	0	0	NM_172027.1	ABTB1	3	Homo sapiens ankyrin repeat and BTB (POZ) domain containing 1 (ABTB1), transcript variant 1, mRNA.	BPOZ; PP2259; EF1ABP; MGC20585
ABTB1	ILMN_2367165	476.95	218.337	210.82	194.427	127.935	199.33	163.287	216.397	340.449	197.53	360.653	103.356	0	0	0	0	0.0012987	0	0.0012987	0	0	0	0	0.0025974	NM_172028.1	ABTB1	3	Homo sapiens ankyrin repeat and BTB (POZ) domain containing 1 (ABTB1), transcript variant 3, mRNA.	BPOZ; PP2259; EF1ABP; MGC20585
ABTB2	ILMN_1753370	69.4443	80.2369	80.0766	70.9084	42.7156	94.0884	28.8774	49.5937	113.812	287.255	31.1049	88.5173	0.00649351	0	0.0038961	0	0.0142857	0.0025974	0.0415584	0.00779221	0.0038961	0	0.0285714	0.0038961	NM_145804.1	ABTB2	11	Homo sapiens ankyrin repeat and BTB (POZ) domain containing 2 (ABTB2), mRNA.	DKFZP586C1619
ACAA1	ILMN_1738921	1030.97	1912.55	1182.98	1432.87	1595.14	1272.89	1105.87	1375.65	1826.71	1047.24	2515.81	1115.37	0	0	0	0	0	0	0	0	0	0	0	0	NM_001607.2	ACAA1	3	Homo sapiens acetyl-Coenzyme A acyltransferase 1 (peroxisomal 3-oxoacyl-Coenzyme A thiolase) (ACAA1), nuclear gene encoding mitochondrial protein, mRNA.	THIO; ACAA; PTHIO
ACAA2	ILMN_1660199	535.533	1314.85	395.053	1043.58	1013.39	1073.51	866.553	1131.4	650.609	449.091	1348.91	1138.9	0	0	0	0	0	0	0	0	0	0	0	0	NM_006111.1	ACAA2	18	Homo sapiens acetyl-Coenzyme A acyltransferase 2 (mitochondrial 3-oxoacyl-Coenzyme A thiolase) (ACAA2), nuclear gene encoding mitochondrial protein, mRNA.	DSAEC
ACACA	ILMN_2331636	2983.54	2130.82	1903.23	2304.26	2366.01	2185.57	2229.08	1343.63	2073.52	2448.68	2953.66	2080.94	0	0	0	0	0	0	0	0	0	0	0	0	NM_198836.1	ACACA	17	Homo sapiens acetyl-Coenzyme A carboxylase alpha (ACACA), transcript variant 3, mRNA.	ACC; ACC1; ACAC; ACCA
ACACA	ILMN_1772123	1724.49	1366.98	1211.43	1469.72	1541.56	1388.67	1428.12	895.919	1191.31	1766.64	1598.02	1489.24	0	0	0	0	0	0	0	0	0	0	0	0	NM_000664.3	ACACA	17	Homo sapiens acetyl-Coenzyme A carboxylase alpha (ACACA), transcript variant 2, mRNA.	ACC1; ACAC; ACCA; ACC
ACACA	ILMN_1667641	-7.03912	-25.2119	-6.01349	-11.6541	2.9476	5.38478	7.05164	-8.85055	4.2566	-2.7708	-23.2788	-13.4048	0.609091	0.977922	0.62987	0.796104	0.345454	0.32987	0.248052	0.679221	0.336364	0.538961	0.958442	0.81948	NM_198839.1	ACACA	17	Homo sapiens acetyl-Coenzyme A carboxylase alpha (ACACA), transcript variant 2, mRNA.	ACC1; ACAC; ACCA; ACC
ACACB	ILMN_1763852	619.465	378.569	651.576	199.058	452.518	756.384	539.476	815.838	362.247	495.226	1434.3	466.688	0	0	0	0	0	0	0	0	0	0	0	0	NM_001093.2	ACACB	12	Homo sapiens acetyl-Coenzyme A carboxylase beta (ACACB), mRNA.	ACC2; ACCB; HACC275
ACAD10	ILMN_1687303	364.772	505.28	671.939	480.527	635.913	688.491	606.704	471.528	523.982	607.819	518.962	507.874	0	0	0	0	0	0	0	0	0	0	0	0	NM_025247.3	ACAD10	12	Homo sapiens acyl-Coenzyme A dehydrogenase family, member 10 (ACAD10), mRNA.	MGC5601
ACAD11	ILMN_1761058	2312.55	1331.08	1404.22	3464.43	2723.43	2410.63	2487.48	2045.45	652.071	2567.91	2649.9	1957.23	0	0	0	0	0	0	0	0	0	0	0	0	NM_032169.3	ACAD11	3	Homo sapiens acyl-Coenzyme A dehydrogenase family, member 11 (ACAD11), mRNA.	FLJ12592; MGC150619
ACAD8	ILMN_2225595	937.727	851.636	1570.31	852.134	1074.87	1259.18	1593.53	1190.42	1875.22	1083.73	690.817	939.276	0	0	0	0	0	0	0	0	0	0	0	0	NM_014384.2	ACAD8	11	Homo sapiens acyl-Coenzyme A dehydrogenase family, member 8 (ACAD8), nuclear gene encoding mitochondrial protein, mRNA.	FLJ22590; ACAD-8
ACAD8	ILMN_1724699	262.061	213.073	483.295	253.393	340.807	492.197	428.293	278.057	494.317	392.974	190.09	372.727	0	0	0	0	0	0	0	0	0	0	0	0	NM_014384.1	ACAD8	11	Homo sapiens acyl-Coenzyme A dehydrogenase family, member 8 (ACAD8), mRNA.	ACAD-8
ACAD9	ILMN_1775579	689.106	838.865	740.751	638.867	915.453	500.475	733.096	557.378	1033.66	1068.5	864.304	595.669	0	0	0	0	0	0	0	0	0	0	0	0	NM_014049.3	ACAD9	3	Homo sapiens acyl-Coenzyme A dehydrogenase family, member 9 (ACAD9), mRNA.	ACAD-9; FLJ23533; NPD002; MGC14452
ACADL	ILMN_1660890	27.2635	43.6127	3.78777	5.66496	40.9956	233.63	65.1932	85.3401	44.4466	49.3103	57.0152	162.712	0.048052	0.0181818	0.366234	0.319481	0.0168831	0	0.00519481	0.0012987	0.0116883	0.0181818	0.00649351	0.0012987	NM_001608.2	ACADL	2	Homo sapiens acyl-Coenzyme A dehydrogenase, long chain (ACADL), nuclear gene encoding mitochondrial protein, mRNA.	LCAD; ACAD4
ACADM	ILMN_1778104	1102.07	772.934	1555	1163.35	711.932	1303.23	1190.42	1789.86	859.508	1455.92	2234.29	1990.56	0	0	0	0	0	0	0	0	0	0	0	0	NM_000016.2	ACADM	1	Homo sapiens acyl-Coenzyme A dehydrogenase, C-4 to C-12 straight chain (ACADM), nuclear gene encoding mitochondrial protein, mRNA.	MCADH; ACAD1; MCAD
ACADM	ILMN_2053679	3606.09	1988.19	3928.53	3170.25	3012.66	4188.89	4057.3	4279.57	2579.65	3568.41	5476.27	4495.88	0	0	0	0	0	0	0	0	0	0	0	0	NM_000016.2	ACADM	1	Homo sapiens acyl-Coenzyme A dehydrogenase, C-4 to C-12 straight chain (ACADM), nuclear gene encoding mitochondrial protein, mRNA.	MCADH; ACAD1; MCAD
ACADS	ILMN_1795104	115.321	342.16	146.846	224.419	244.871	86.3942	188.934	143.31	129.601	186.419	168.436	49.8304	0	0	0.0012987	0	0	0.0025974	0	0	0.0038961	0	0	0.0155844	NM_000017.1	ACADS	12	Homo sapiens acyl-Coenzyme A dehydrogenase, C-2 to C-3 short chain (ACADS), nuclear gene encoding mitochondrial protein, mRNA.	SCAD; ACAD3
ACADSB	ILMN_1740920	50.3106	26.9481	34.6186	48.3627	60.2259	9.68184	24.7057	23.9527	8.94083	35.2619	62.4774	39.1346	0.012987	0.0571429	0.0337662	0.00909091	0.0038961	0.250649	0.061039	0.0467533	0.238961	0.0376623	0.0025974	0.0298701	NM_001609.2	ACADSB	10	Homo sapiens acyl-Coenzyme A dehydrogenase, short/branched chain (ACADSB), nuclear gene encoding mitochondrial protein, mRNA.	ACAD7; 2-MEBCAD; SBCAD
ACADVL	ILMN_2263466	211.77	188.701	231.037	439.396	144.821	328.08	375.928	366.971	179.559	424.089	202.738	333.658	0	0	0	0	0.0012987	0	0	0	0.0012987	0	0	0	NM_000018.2	ACADVL	17	Homo sapiens acyl-Coenzyme A dehydrogenase, very long chain (ACADVL), nuclear gene encoding mitochondrial protein, transcript variant 1, mRNA.	ACAD6; VLCAD; LCACD
ACADVL	ILMN_1806408	5504.58	8542.87	4689.64	6384.38	7298.32	9789.63	6116.88	3590.99	3655.95	5797.94	3930.68	6728.76	0	0	0	0	0	0	0	0	0	0	0	0	NM_000018.2	ACADVL	17	Homo sapiens acyl-Coenzyme A dehydrogenase, very long chain (ACADVL), nuclear gene encoding mitochondrial protein, transcript variant 2, mRNA.	ACAD6; VLCAD; LCACD
ACADVL	ILMN_2352009	1124.15	1587.88	823.578	754.908	1081.46	1329.58	1003.82	720.745	625.06	1038.11	582.371	1036.1	0	0	0	0	0	0	0	0	0	0	0	0	NM_000018.2	ACADVL	17	Homo sapiens acyl-Coenzyme A dehydrogenase, very long chain (ACADVL), nuclear gene encoding mitochondrial protein, transcript variant 1, mRNA.	ACAD6; VLCAD; LCACD
ACAN	ILMN_1693148	-12.358	-11.0717	-10.9303	-12.8036	-18.3923	-0.323283	-23.1214	-12.7984	-17.3772	-6.27257	-16.249	-16.6386	0.774026	0.75974	0.750649	0.807792	0.915584	0.487013	0.957143	0.785714	0.909091	0.632467	0.879221	0.88052	NM_013227.1	ACAN	15	Homo sapiens aggrecan (ACAN), transcript variant 2, mRNA.	MSK16; SEDK; AGCAN; AGC1; CSPG1; CSPGCP
ACAP1	ILMN_1808395	53.0994	81.1864	25.2203	25.0004	93.8967	35.9689	35.0058	33.0598	49.3449	-0.640539	13.8561	30.9744	0.0116883	0	0.0571429	0.0623377	0.0012987	0.0311688	0.0285714	0.0233766	0.00909091	0.467533	0.138961	0.0506494	NM_014716.2	ACAP1	17	Homo sapiens ArfGAP with coiled-coil, ankyrin repeat and PH domains 1 (ACAP1), mRNA.	KIAA0050; ACAP1
ACAP2	ILMN_3236270	322.135	241.168	426.073	149.839	218.863	332.357	362.475	372.678	179.513	239.019	430.066	421.33	0	0	0	0	0	0	0	0	0.0012987	0	0	0	NM_012287.4	ACAP2	3	Homo sapiens ArfGAP with coiled-coil, ankyrin repeat and PH domains 2 (ACAP2), mRNA.
ACAP3	ILMN_1743847	327.136	295.446	302.115	367.516	340.075	227.083	670.364	142.629	612.338	227.501	162.775	137.127	0	0	0	0	0	0	0	0	0	0	0	0.0012987	NM_030649.1	ACAP3	1	Homo sapiens ArfGAP with coiled-coil, ankyrin repeat and PH domains 3 (ACAP3), mRNA.	ACAP3; KIAA1716
ACAT1	ILMN_1800008	3028.26	1854.32	2704.89	2900.18	3346.55	2301.34	2801.64	3252.02	1902.74	2868.56	4332.46	2700.33	0	0	0	0	0	0	0	0	0	0	0	0	NM_000019.2	ACAT1	11	Homo sapiens acetyl-Coenzyme A acetyltransferase 1 (ACAT1), nuclear gene encoding mitochondrial protein, mRNA.	MAT; ACAT; THIL; T2
ACAT2	ILMN_2133799	48.6841	108.09	125.735	21.1608	100.768	34.9089	59.2355	33.651	194.263	63.371	25.1069	232.591	0.012987	0	0.0025974	0.0779221	0.0012987	0.0363636	0.00649351	0.0233766	0.0012987	0.00649351	0.048052	0	NM_005891.1	ACAT2	6	Homo sapiens acetyl-Coenzyme A acetyltransferase 2 (acetoacetyl Coenzyme A thiolase) (ACAT2), mRNA.
ACAT2	ILMN_1708672	1040.52	2166.8	2274.6	852.331	1476.24	958.24	1236.59	587.896	2754.55	1771.05	896.967	3407.62	0	0	0	0	0	0	0	0	0	0	0	0	NM_005891.1	ACAT2	6	Homo sapiens acetyl-Coenzyme A acetyltransferase 2 (ACAT2), mRNA.
ACBD3	ILMN_1665945	1947.37	2124.26	1693.23	1829.98	1680.53	1918.63	1532.23	2634.91	1122.28	1590.14	1704.36	2805.38	0	0	0	0	0	0	0	0	0	0	0	0	NM_022735.3	ACBD3	1	Homo sapiens acyl-Coenzyme A binding domain containing 3 (ACBD3), mRNA.	GOLPH1; PAP7; GOCAP1; GCP60
ACBD4	ILMN_1676288	70.0433	165.627	84.4651	41.1662	97.1924	141.54	75.7294	79.2842	118.862	135.418	111.064	35.6723	0.00649351	0	0.0038961	0.0168831	0.0012987	0	0.0012987	0.0025974	0.0038961	0.0012987	0	0.0350649	NM_024722.1	ACBD4	17	Homo sapiens acyl-Coenzyme A binding domain containing 4 (ACBD4), mRNA.	HMFT0700; FLJ90623; FLJ13322
ACBD5	ILMN_1693250	189.139	89.4369	319.369	284.886	35.2135	84.7285	156.478	223.141	34.0088	176.166	445.683	262.793	0	0	0	0	0.0272727	0.0025974	0.0012987	0	0.0285714	0	0	0	NM_145698.1	ACBD5	10	Homo sapiens acyl-Coenzyme A binding domain containing 5 (ACBD5), transcript variant 1, mRNA.	KIAA1996; DKFZp434A2417
ACBD5	ILMN_2295980	28.491	8.28883	31.531	6.71671	-14.2803	-12.6332	11.5577	1.54005	11.9354	10.7028	8.1234	10.7152	0.0428571	0.244156	0.0376623	0.302597	0.827273	0.825974	0.174026	0.377922	0.188312	0.215584	0.222078	0.24026	NM_145698.2	ACBD5	10	Homo sapiens acyl-Coenzyme A binding domain containing 5 (ACBD5), transcript variant 1, mRNA.	KIAA1996; DKFZp434A2417
ACBD5	ILMN_2410362	8.19486	9.44708	-0.28174	11.5268	-10.5518	-1.0001	-3.56411	-2.09618	-16.7339	12.0686	-9.58502	13.7781	0.216883	0.216883	0.45974	0.193506	0.727273	0.505195	0.542857	0.464935	0.902597	0.179221	0.718182	0.192208	NM_145698.2	ACBD5	10	Homo sapiens acyl-Coenzyme A binding domain containing 5 (ACBD5), transcript variant 1, mRNA.	KIAA1996; DKFZp434A2417
ACBD6	ILMN_1684271	419.748	507.622	538.935	424.498	502.199	666.169	547.657	419.83	857.429	598.849	322.185	682.659	0	0	0	0	0	0	0	0	0	0	0	0	NM_032360.2	ACBD6	1	Homo sapiens acyl-Coenzyme A binding domain containing 6 (ACBD6), mRNA.	MGC2404
ACBD7	ILMN_1726388	2508.35	144.439	694.275	291.972	228.79	163.577	300.465	502.199	460.741	88.2337	263.391	93.6253	0	0	0	0	0	0	0	0	0	0.0012987	0	0.0038961	XM_928013.1	ACBD7	10	PREDICTED: Homo sapiens acyl-Coenzyme A binding domain containing 7 (ACBD7), mRNA.
ACBD7	ILMN_2106002	-5.60012	6.35031	22.8115	4.55511	14.2307	4.9767	15.8701	-1.32879	4.46429	28.5094	25.2047	9.54824	0.574026	0.274026	0.0688312	0.346753	0.136364	0.336364	0.133766	0.446753	0.32987	0.0584416	0.0467533	0.257143	NM_001039844.2	ACBD7	10	Homo sapiens acyl-Coenzyme A binding domain containing 7 (ACBD7), mRNA.	bA455B2.2; MGC33893; FLJ38219
ACCN1	ILMN_1779685	1106.27	-11.4147	25.3976	-27.6934	61.3832	-14.4355	24.6623	5.2032	37.1065	-0.949865	-0.719036	-12.9865	0	0.767532	0.0571429	0.990909	0.0038961	0.863636	0.061039	0.284416	0.0194805	0.475325	0.458442	0.816883	NM_183377.1	ACCN1	17	Homo sapiens amiloride-sensitive cation channel 1, neuronal (ACCN1), transcript variant 2, mRNA.	BNC1; hBNaC1; MDEG; BNaC1; ASIC2a; ACCN; ASIC2
ACCN1	ILMN_1665932	5.25232	9.61568	-3.40868	-22.8454	-13.9836	-2.13657	-12.037	-15.5911	1.89769	17.0711	-12.3922	-5.07364	0.285714	0.214286	0.548052	0.97013	0.815584	0.541558	0.78961	0.862338	0.398701	0.119481	0.78052	0.596104	NM_001094.4	ACCN1	17	Homo sapiens amiloride-sensitive cation channel 1, neuronal (ACCN1), transcript variant 2, mRNA.	BNC1; hBNaC1; MDEG; BNaC1; ASIC2a; ACCN; ASIC2
ACCN2	ILMN_1769694	1766.26	1361.27	1528.24	1490.39	1479.05	400.414	1839.33	459.738	2377.77	975.898	284.342	176.098	0	0	0	0	0	0	0	0	0	0	0	0.0012987	NM_020039.2	ACCN2	12	Homo sapiens amiloride-sensitive cation channel 2, neuronal (ACCN2), transcript variant 2, mRNA.	ASIC; BNaC2; ASIC1A; hBNaC2
ACCN2	ILMN_1727251	-14.8966	-8.54282	-8.17431	-7.58031	-8.84923	-6.88314	-6.68079	-6.85543	-10.2515	-20.8755	-13.2996	-9.43581	0.81948	0.679221	0.683117	0.688312	0.675325	0.68961	0.642857	0.623377	0.751948	0.942857	0.802597	0.727273	NM_020039.2	ACCN2	12	Homo sapiens amiloride-sensitive cation channel 2, neuronal (ACCN2), transcript variant 1, mRNA.	ASIC; BNaC2; ASIC1A; hBNaC2
ACCN3	ILMN_1734479	223.705	121.072	43.1454	133.123	68.3798	116.161	56.1535	39.7229	71.9089	44.2362	87.0383	37.3053	0	0	0.0194805	0	0.0038961	0.0025974	0.00909091	0.0168831	0.0038961	0.0194805	0	0.0350649	NM_020322.1	ACCN3	7	Homo sapiens amiloride-sensitive cation channel 3 (ACCN3), transcript variant 3, mRNA.	ASIC3; TNaC1; SLNAC1
ACCN3	ILMN_2368728	256.265	91.9331	28.0914	138.11	118.81	78.5422	64.3776	48.2741	79.889	8.13879	90.5434	5.35842	0	0	0.0467533	0	0.0012987	0.0038961	0.00649351	0.00779221	0.0038961	0.258442	0	0.344156	NM_020321.1	ACCN3	7	Homo sapiens amiloride-sensitive cation channel 3 (ACCN3), transcript variant 2, mRNA.	ASIC3; TNaC1; SLNAC1
ACCN4	ILMN_2394897	354.39	139.709	123.306	627.87	259.682	239.509	951.282	22.5636	968.43	456.238	19.6085	-5.32804	0	0	0.0025974	0	0	0	0	0.0519481	0	0	0.0831169	0.6	NM_018674.3	ACCN4	2	Homo sapiens amiloride-sensitive cation channel 4, pituitary (ACCN4), transcript variant 1, mRNA.	ASIC4; MGC17248; MGC24860; BNAC4
ACCN4	ILMN_2394902	267.862	199.951	137.127	540.978	273.975	237.768	834.407	45.2752	1160.59	423.053	21.4918	0.208008	0	0	0.0012987	0	0	0	0	0.00779221	0	0	0.0623377	0.462338	NM_018674.3	ACCN4	2	Homo sapiens amiloride-sensitive cation channel 4, pituitary (ACCN4), transcript variant 1, mRNA.	ASIC4; MGC17248; MGC24860; BNAC4
ACCN4	ILMN_2287535	58.951	26.0115	14.0339	63.5945	55.3738	34.6296	227.706	25.0896	316.791	154.163	1.84409	-4.6741	0.00649351	0.0636364	0.162338	0.0038961	0.00649351	0.0363636	0	0.0467533	0	0.0012987	0.374026	0.581818	NM_018674.3	ACCN4	2	Homo sapiens amiloride-sensitive cation channel 4, pituitary (ACCN4), transcript variant 1, mRNA.	ASIC4; MGC17248; MGC24860; BNAC4
ACCN5	ILMN_1750295	-4.33497	10.308	9.96012	-13.4781	-4.44924	-24.2086	-6.01096	1.74198	5.45999	-26.2311	-4.87902	-13.5438	0.544156	0.2	0.227273	0.822078	0.562338	0.983117	0.618182	0.375325	0.31039	0.983117	0.585714	0.825974	NM_017419.1	ACCN5	4	Homo sapiens amiloride-sensitive cation channel 5, intestinal (ACCN5), mRNA.	INAC; HINAC
ACCS	ILMN_3187680	282.228	278.845	226.891	65.6919	330.088	485.526	157.24	194.869	168.724	439.724	473.848	113.576	0	0	0	0.0038961	0	0	0.0012987	0	0.0025974	0	0	0.0025974	NM_032592.3	ACCS	11	Homo sapiens 1-aminocyclopropane-1-carboxylate synthase homolog (Arabidopsis)(non-functional) (ACCS), transcript variant 1, mRNA.
ACCSL	ILMN_3242266	1.1345	-8.13318	-10.2775	-2.08581	-2.16785	-8.57217	-9.16411	-6.0813	-18.556	7.35403	-20.826	-3.54468	0.388312	0.664935	0.736364	0.528571	0.48961	0.74026	0.718182	0.585714	0.928571	0.276623	0.938961	0.545455	NM_001031854.2	ACCSL	11	Homo sapiens 1-aminocyclopropane-1-carboxylate synthase homolog (Arabidopsis)(non-functional)-like (ACCSL), mRNA.
ACCSL	ILMN_1780630	1.75554	13.7634	14.9305	8.21129	3.58055	8.66133	18.546	14.4819	10.9675	-1.59516	-0.43401	16.6708	0.371429	0.157143	0.149351	0.275325	0.324675	0.271429	0.109091	0.112987	0.205195	0.490909	0.445454	0.158442	NM_001031854.1	ACCSL	11	Homo sapiens 1-aminocyclopropane-1-carboxylate synthase homolog (Arabidopsis)(non-functional)-like (ACCSL), mRNA.
ACD	ILMN_1716480	469.912	542.211	448.773	778.253	598.081	629.029	495.692	619.757	848.126	500.272	486.89	571.128	0	0	0	0	0	0	0	0	0	0	0	0	NM_022914.1	ACD	16	Homo sapiens adrenocortical dysplasia homolog (mouse) (ACD), transcript variant 2, mRNA.	PTOP; TPP1; TINT1; PIP1
ACE	ILMN_1715192	-0.143151	11.7805	-9.49794	3.70392	5.9814	5.34077	-7.99153	6.10589	6.24906	18.0844	7.33364	1.08129	0.416883	0.177922	0.706493	0.367532	0.257143	0.331169	0.681818	0.267533	0.292208	0.114286	0.235065	0.442857	NM_152831.1	ACE	17	Homo sapiens angiotensin I converting enzyme (peptidyl-dipeptidase A) 1 (ACE), transcript variant 3, mRNA.	DCP; ACE1; MGC26566; DCP1; CD143
ACE	ILMN_2339410	8.90516	26.8005	45.7722	23.3594	-10.4379	2.10198	-4.07081	15.1215	25.45	28.6599	-13.5148	-20.6091	0.205195	0.0571429	0.0142857	0.0701299	0.727273	0.409091	0.558442	0.106494	0.0662338	0.0584416	0.809091	0.951948	NM_152830.1	ACE	17	Homo sapiens angiotensin I converting enzyme (peptidyl-dipeptidase A) 1 (ACE), transcript variant 2, mRNA.	DCP; ACE1; MGC26566; DCP1; CD143
ACE	ILMN_1779984	38.0065	16.5963	38.914	0.06704	17.5713	-12.2714	7.68165	11.4019	48.9196	63.034	5.96573	-4.80734	0.0233766	0.128571	0.0272727	0.468831	0.102597	0.822078	0.228571	0.155844	0.00909091	0.00649351	0.272727	0.583117	NM_000789.2	ACE	17	Homo sapiens angiotensin I converting enzyme (peptidyl-dipeptidase A) 1 (ACE), transcript variant 1, mRNA.	DCP; ACE1; MGC26566; DCP1; CD143
ACE2	ILMN_1667018	6.48316	31.8785	40.0382	13.2231	12.4337	31.8437	-1.28161	2.36322	10.8472	10.9043	26.6607	17.8866	0.258442	0.038961	0.0246753	0.172727	0.157143	0.0467533	0.472727	0.362338	0.205195	0.207792	0.0441558	0.142857	NM_021804.1	ACE2	X	Homo sapiens angiotensin I converting enzyme (peptidyl-dipeptidase A) 2 (ACE2), mRNA.	DKFZP434A014; ACEH
ACER1	ILMN_1773243	25.6729	28.5585	5.73852	-4.11279	13.1457	3.06271	-4.23157	18.4746	0.538831	7.02176	5.75458	-9.79856	0.0545455	0.0493507	0.309091	0.581818	0.145454	0.38961	0.566234	0.0805195	0.438961	0.281818	0.276623	0.738961	NM_133492.1	ACER1	19	Homo sapiens alkaline ceramidase 1 (ACER1), mRNA.	MGC138329; ACER1; MGC138327
ACER1	ILMN_3241214	-5.89738	-2.08846	-7.3422	5.44719	16.436	8.54823	5.93708	-18.8853	7.99936	2.72188	-7.61537	-11.4192	0.581818	0.496104	0.671429	0.327273	0.111688	0.271429	0.28961	0.922078	0.267533	0.381818	0.664935	0.785714	NM_133492.1	ACER1	19	Homo sapiens alkaline ceramidase 1 (ACER1), mRNA.	MGC138329; ACER1; MGC138327
ACER2	ILMN_3235340	97.0781	135.259	153.014	164.367	131.67	151.794	134.008	176.56	154.206	162.632	140.441	173.209	0.0025974	0	0.0012987	0	0.0012987	0	0.0012987	0	0.0038961	0	0	0.0012987	NM_001010887.2	ACER2	9	Homo sapiens alkaline ceramidase 2 (ACER2), mRNA.	ACER2; FLJ41587
ACER2	ILMN_1761000	1.43389	-8.48352	3.17413	17.182	8.33498	-12.7857	19.0462	21.6312	39.7858	20.8972	22.4796	15.7849	0.376623	0.677922	0.376623	0.120779	0.218182	0.827273	0.103896	0.0597403	0.0168831	0.0935065	0.0584416	0.168831	NM_001010887.2	ACER2	9	Homo sapiens alkaline ceramidase 2 (ACER2), mRNA.	ACER2; FLJ41587
ACER3	ILMN_3237774	717.297	398.641	549.761	346.085	975.259	424.048	536.231	732.957	482.282	614.095	449.862	387.429	0	0	0	0	0	0	0	0	0	0	0	0	NM_018367.5	ACER3	11	Homo sapiens alkaline ceramidase 3 (ACER3), mRNA.
ACHE	ILMN_2333219	462.643	198.954	140.513	81.2168	252.955	212.047	739.435	192.251	1183.49	198.326	27.3985	377.181	0	0	0.0012987	0	0	0	0	0	0	0	0.0415584	0	NM_000665.3	ACHE	7	Homo sapiens acetylcholinesterase (Yt blood group) (ACHE), transcript variant E4-E6, mRNA.	N-ACHE; YT; ARACHE
ACHE	ILMN_1780485	11.3663	32.5947	15.7618	15.0722	5.20859	-11.8142	21.7525	15.4419	45.3554	38.6586	18.7644	35.4943	0.168831	0.0363636	0.133766	0.142857	0.281818	0.81948	0.0805195	0.101299	0.0116883	0.0272727	0.0909091	0.0350649	NM_015831.1	ACHE	7	Homo sapiens acetylcholinesterase (YT blood group) (ACHE), transcript variant E4-E5, mRNA.	YT
ACHE	ILMN_1735471	79.7035	37.7666	58.9767	42.2292	63.6114	34.4388	125.156	26.349	165.084	55.2475	36.3423	46.5528	0.00519481	0.025974	0.00779221	0.0155844	0.0038961	0.0363636	0.0012987	0.0376623	0.0025974	0.0142857	0.0220779	0.0194805	NM_015831.1	ACHE	7	Homo sapiens acetylcholinesterase (YT blood group) (ACHE), transcript variant E4-E5, mRNA.	YT
ACIN1	ILMN_1699636	1333.56	1491.08	1382.45	1429.54	1055.26	2045.99	1693.96	1035.01	1747.25	1248.17	1218.44	1596.49	0	0	0	0	0	0	0	0	0	0	0	0	NM_014977.1	ACIN1	14	Homo sapiens apoptotic chromatin condensation inducer 1 (ACIN1), mRNA.	ACINUS; KIAA0670; ACN; DKFZp667N107
ACLY	ILMN_2371379	3059.24	3400.94	5041.02	4039.24	5688.09	6597.59	4463.36	2755.68	4994.57	4321.05	2901.62	5653.35	0	0	0	0	0	0	0	0	0	0	0	0	NM_198830.1	ACLY	17	Homo sapiens ATP citrate lyase (ACLY), transcript variant 2, mRNA.	CLATP; ATPCL; ACL
ACLY	ILMN_1749014	1072.55	1646.69	2066.63	1651.81	1988.19	2988.06	1655.51	1273.51	2416.65	1931.14	1673.39	3305.55	0	0	0	0	0	0	0	0	0	0	0	0	NM_198830.1	ACLY	17	Homo sapiens ATP citrate lyase (ACLY), transcript variant 1, mRNA.	CLATP; ATPCL; ACL
ACMSD	ILMN_1727091	-24.2901	23.9551	-11.6033	5.67271	6.21964	-7.5787	4.77628	-15.9981	-5.98645	8.03835	14.9342	-16.0334	0.958442	0.0766234	0.772727	0.319481	0.250649	0.71039	0.319481	0.874026	0.64026	0.25974	0.125974	0.867533	NM_138326.1	ACMSD	2	Homo sapiens aminocarboxymuconate semialdehyde decarboxylase (ACMSD), mRNA.
ACN9	ILMN_1771348	199.874	578.26	411.882	55.7338	201.655	488.266	86.8359	334.546	446.186	371.071	381.29	531.16	0	0	0	0.00519481	0	0	0.0012987	0	0	0	0	0	NM_020186.1	ACN9	7	Homo sapiens ACN9 homolog (S. cerevisiae) (ACN9), mRNA.	DC11
ACN9	ILMN_2134039	1181.56	3102.49	1937.35	261.625	1500.1	2613.72	648.815	1574.69	2198.69	1429.54	2055.51	1907.18	0	0	0	0	0	0	0	0	0	0	0	0	NM_020186.1	ACN9	7	Homo sapiens ACN9 homolog (S. cerevisiae) (ACN9), mRNA.	DC11
ACO1	ILMN_1750800	2192.45	3212.44	2055.96	2624.02	2727.78	2100.98	3335.53	2988.9	2108.11	2630.42	1682.36	2123.55	0	0	0	0	0	0	0	0	0	0	0	0	NM_002197.1	ACO1	9	Homo sapiens aconitase 1, soluble (ACO1), mRNA.	IREBP; IRP1; IREB1
ACO2	ILMN_1654861	1942.22	2592.65	988.818	881.316	1559.84	1107.28	1147.94	1089.89	2080.05	1006.25	749.993	1626.09	0	0	0	0	0	0	0	0	0	0	0	0	NM_001098.2	ACO2	22	Homo sapiens aconitase 2, mitochondrial (ACO2), nuclear gene encoding mitochondrial protein, mRNA.	MGC20605; ACONM; MGC33908
ACOT1	ILMN_2121389	-1.13773	18.074	4.52214	-10.3067	2.3674	21.6839	5.55675	-2.2708	15.9175	11.7261	19.4549	3.51062	0.449351	0.115584	0.350649	0.766234	0.357143	0.105195	0.301299	0.467533	0.137662	0.193506	0.0831169	0.384416	NM_001037161.1	ACOT1	14	Homo sapiens acyl-CoA thioesterase 1 (ACOT1), mRNA.	LACH2; ACH2; CTE-1
ACOT1	ILMN_1715543	376.959	533.945	579.294	113.07	93.4679	254.642	220.988	372.094	458.841	337.231	123.837	365.237	0	0	0	0	0.0012987	0	0	0	0	0	0	0	XM_929560.1	ACOT1	14	Homo sapiens acyl-CoA thioesterase 1 (ACOT1), mRNA.	LACH2; ACH2; CTE-1
ACOT11	ILMN_1739594	134.798	322.266	72.8483	46.0426	83.0831	129.601	126.57	42.0691	137.081	118.71	192.107	207.811	0	0	0.00519481	0.0103896	0.0012987	0	0.0012987	0.0116883	0.0038961	0.0012987	0	0.0012987	NM_147161.2	ACOT11	1	Homo sapiens acyl-CoA thioesterase 11 (ACOT11), transcript variant 2, mRNA.	BFIT2; BFIT1; THEA; THEM1; BFIT; KIAA0707; STARD14
ACOT11	ILMN_2353978	11.2151	21.8798	27.1775	-3.42022	-1.70303	7.19038	25.5539	4.30926	18.9223	11.2875	28.6888	19.5997	0.168831	0.0883117	0.0493507	0.562338	0.476623	0.301299	0.0545455	0.303896	0.111688	0.201299	0.0350649	0.131169	NM_015547.2	ACOT11	1	Homo sapiens acyl-CoA thioesterase 11 (ACOT11), transcript variant 1, mRNA.	BFIT2; BFIT1; THEA; THEM1; BFIT; KIAA0707; STARD14
ACOT12	ILMN_1785474	8.06222	16.3641	13.7634	8.89319	-7.99821	9.92114	22.3873	-1.2638	41.995	28.2844	-6.87825	0.161402	0.21948	0.132467	0.167533	0.258442	0.645455	0.245454	0.074026	0.444156	0.0142857	0.0584416	0.641559	0.462338	NM_130767.1	ACOT12	5	Homo sapiens acyl-CoA thioesterase 12 (ACOT12), mRNA.	CACH-1; THEAL; Cach; MGC105114; STARD15
ACOT2	ILMN_2188959	66.0729	108.273	73.2459	3.18182	28.2048	55.8386	37.3297	38.4878	85.623	99.4412	30.5406	99.9256	0.00649351	0	0.00519481	0.376623	0.0467533	0.0103896	0.025974	0.0168831	0.0038961	0.0012987	0.0298701	0.0025974	NM_006821.3	ACOT2	14	Homo sapiens acyl-CoA thioesterase 2 (ACOT2), mRNA.	Mte1; ZAP128; PTE2
ACOT2	ILMN_1716237	117.68	276.894	310.834	124.079	33.4386	161.349	149.527	209.636	309.312	237.151	115.365	342.778	0	0	0	0	0.0298701	0	0.0012987	0	0	0	0	0	NM_006821.3	ACOT2	14	Homo sapiens acyl-CoA thioesterase 2 (ACOT2), nuclear gene encoding mitochondrial protein, mRNA.	Mte1; ZAP128; PTE2
ACOT4	ILMN_1764321	928.723	290.777	308.404	33.5773	44.9999	73.6531	157.309	325.668	277.654	79.6598	303.245	16.9577	0	0	0	0.0298701	0.0142857	0.0038961	0.0012987	0	0	0.0025974	0	0.157143	NM_152331.2	ACOT4	14	Homo sapiens acyl-CoA thioesterase 4 (ACOT4), mRNA.	PTE-Ib; PTE2B; PTE1B
ACOT6	ILMN_2156699	9.32095	5.4759	9.50233	-11.3751	-1.77147	-5.52627	6.04587	3.94542	-5.23723	19.6035	-11.1034	-10.171	0.198701	0.292208	0.241558	0.78961	0.476623	0.651948	0.285714	0.314286	0.615584	0.1	0.754545	0.750649	NM_001037162.1	ACOT6	14	Homo sapiens acyl-CoA thioesterase 6 (ACOT6), mRNA.	MGC161658; C14orf42; MGC161656; c14_5530
ACOT7	ILMN_1784756	-6.93653	9.97936	-19.075	18.5141	-9.47149	-6.81917	-12.1195	-10.2999	-20.839	-13.6183	-15.4171	2.86942	0.607792	0.207792	0.923377	0.1	0.698701	0.68961	0.790909	0.718182	0.946753	0.836364	0.855844	0.4	NM_181866.2	ACOT7	1	Homo sapiens acyl-CoA thioesterase 7 (ACOT7), transcript variant hBACHd, mRNA.	hBACH; LACH1; RP1-120G22.10; MGC1126; LACH; BACH; ACH1; ACT; CTE-II
ACOT7	ILMN_1728883	-0.89705	13.59	16.1527	-10.8662	-12.7606	-10.9514	-18.2685	4.49076	19.2533	11.59	16.1796	10.3267	0.435065	0.15974	0.131169	0.783117	0.790909	0.797403	0.907792	0.3	0.106494	0.196104	0.11039	0.245454	NM_181862.2	ACOT7	1	Homo sapiens acyl-CoA thioesterase 7 (ACOT7), transcript variant hBACHa/X, mRNA.	hBACH; LACH1; RP1-120G22.10; BACH; ACH1; MGC1126; ACT; CTE-II
ACOT7	ILMN_1740265	5554.26	2002.19	1713.76	3184.2	3376.7	1884.07	1768.12	666.255	2468.09	2232.31	1121.05	1196.97	0	0	0	0	0	0	0	0	0	0	0	0	NM_181866.2	ACOT7	1	Homo sapiens acyl-CoA thioesterase 7 (ACOT7), transcript variant hBACHb, mRNA.	hBACH; LACH; LACH1; RP1-120G22.10; BACH; ACH1; MGC1126; ACT; CTE-II
ACOT7	ILMN_1788078	2.95318	10.5332	7.27025	2.03286	5.26082	9.69452	-0.948347	9.71027	26.3098	-8.68834	-6.74983	-1.5113	0.344156	0.198701	0.280519	0.414286	0.280519	0.250649	0.464935	0.197403	0.0649351	0.707792	0.641559	0.497403	NM_181865.2	ACOT7	1	Homo sapiens acyl-CoA thioesterase 7 (ACOT7), transcript variant hBACHc, mRNA.	hBACH; LACH1; RP1-120G22.10; MGC1126; LACH; BACH; ACH1; ACT; CTE-II
ACOT7	ILMN_2252621	9.20919	16.5461	5.49571	9.0595	-6.90958	-5.02757	-13.6293	9.52593	6.86612	-8.82677	6.01775	8.17645	0.2	0.128571	0.318182	0.249351	0.615584	0.641559	0.815584	0.2	0.280519	0.711688	0.272727	0.283117	NM_007274.3	ACOT7	1	Homo sapiens acyl-CoA thioesterase 7 (ACOT7), transcript variant hBACHa, mRNA.	hBACH; LACH1; RP1-120G22.10; MGC1126; LACH; BACH; ACH1; ACT; CTE-II
ACOT7	ILMN_2332250	1657.79	924.478	876.437	877.323	907.202	430.153	474.711	359.115	1261.63	999.239	367.58	607.176	0	0	0	0	0	0	0	0	0	0	0	0	NM_007274.3	ACOT7	1	Homo sapiens acyl-CoA thioesterase 7 (ACOT7), transcript variant hBACHa, mRNA.	hBACH; LACH1; RP1-120G22.10; MGC1126; LACH; BACH; ACH1; ACT; CTE-II
ACOT7	ILMN_1719178	7.86413	-4.30937	-8.2114	4.46429	-17.1698	6.31691	8.13989	-12.1619	11.7416	8.02957	-4.63952	0.438628	0.222078	0.558442	0.683117	0.348052	0.888312	0.315584	0.220779	0.766234	0.190909	0.25974	0.576623	0.45974	NM_181864.2	ACOT7	1	Homo sapiens acyl-CoA thioesterase 7 (ACOT7), transcript variant hBACHb, mRNA.	hBACH; LACH; LACH1; RP1-120G22.10; BACH; ACH1; MGC1126; ACT; CTE-II
ACOT8	ILMN_1679600	309.587	212.943	174.534	189.724	187.166	116.838	180.081	426.295	490.593	232.384	271.848	530.01	0	0	0	0	0	0.0025974	0.0012987	0	0	0	0	0	NM_183386.1	ACOT8	20	Homo sapiens acyl-CoA thioesterase 8 (ACOT8), transcript variant 1, mRNA.	PTE1; hTE; HNAACTE; PTE-2; PTE2; hACTE-III
ACOT9	ILMN_2367070	179.3	583.221	406.539	280.64	445.838	643.097	362.315	1021.49	340.961	514.989	479.764	410.098	0	0	0	0	0	0	0	0	0	0	0	0	NM_001037171.1	ACOT9	X	Homo sapiens acyl-CoA thioesterase 9 (ACOT9), transcript variant 1, mRNA.	MT-ACT48; CGI-16; ACATE2
ACOT9	ILMN_1658995	207.942	583.978	489.738	341.978	232.293	368.483	346.599	1398.6	478.136	660.12	555.491	905.913	0	0	0	0	0	0	0	0	0	0	0	0	NM_001033583.1	ACOT9	X	Homo sapiens acyl-CoA thioesterase 9 (ACOT9), transcript variant 2, mRNA.	MT-ACT48; CGI-16; ACATE2
ACOX1	ILMN_1750158	433.09	677.804	680.878	404.858	275.342	515.999	497.04	572.76	740.882	550.238	1012.35	647.188	0	0	0	0	0	0	0	0	0	0	0	0	NM_004035.4	ACOX1	17	Homo sapiens acyl-Coenzyme A oxidase 1, palmitoyl (ACOX1), transcript variant 2, mRNA.	SCOX; MGC1198; ACOX; PALMCOX
ACOX1	ILMN_1668839	5.41438	34.8731	17.1107	25.9909	2.15151	2.16787	21.5328	25.5145	12.7604	28.3129	14.089	32.5589	0.280519	0.0324675	0.120779	0.0532468	0.361039	0.406494	0.0805195	0.0415584	0.168831	0.0584416	0.137662	0.0428571	NM_007292.3	ACOX1	17	Homo sapiens acyl-Coenzyme A oxidase 1, palmitoyl (ACOX1), transcript variant 2, mRNA.	MGC1198; ACOX; PALMCOX
ACOX1	ILMN_1765767	-22.1278	-21.9964	6.96808	3.99624	-3.92056	-20.4843	-0.557647	8.87435	29.1283	-2.96137	21.4354	23.4917	0.94026	0.950649	0.287013	0.35974	0.538961	0.955844	0.453247	0.215584	0.048052	0.548052	0.0636364	0.0987013	NM_004035.4	ACOX1	17	Homo sapiens acyl-Coenzyme A oxidase 1, palmitoyl (ACOX1), transcript variant 1, mRNA.	MGC1198; ACOX; PALMCOX
ACOX2	ILMN_1685703	389.706	509.947	265.069	412.055	632.933	693.716	533.225	833.088	260.019	1628.21	1196.97	950.561	0	0	0	0	0	0	0	0	0	0	0	0	NM_003500.2	ACOX2	3	Homo sapiens acyl-Coenzyme A oxidase 2, branched chain (ACOX2), mRNA.	BRCOX; THCCox; BCOX; BRCACOX
ACOX3	ILMN_1743396	322.678	463.649	549.151	499.838	438.214	920.663	516.377	535.884	657.846	587.583	447.46	892.832	0	0	0	0	0	0	0	0	0	0	0	0	NM_003501.1	ACOX3	4	Homo sapiens acyl-Coenzyme A oxidase 3, pristanoyl (ACOX3), mRNA.
ACOXL	ILMN_1743680	14.8874	-20.0948	-12.7287	-14.5632	-10.0267	-15.5014	-13.5355	23.9213	-17.5572	-3.82032	-9.25785	-9.24883	0.127273	0.937662	0.794805	0.851948	0.718182	0.887013	0.814286	0.0467533	0.911688	0.567532	0.71039	0.71948	NM_018308.1	ACOXL	2	Homo sapiens acyl-Coenzyme A oxidase-like (ACOXL), mRNA.	FLJ11042
ACP1	ILMN_1669633	1805.12	1740.36	1680.1	2086.75	1750.79	1379.58	1702.44	1583.3	1474.52	1708.43	2133.39	2524.37	0	0	0	0	0	0	0	0	0	0	0	0	NM_007099.2	ACP1	2	Homo sapiens acid phosphatase 1, soluble (ACP1), transcript variant 2, mRNA.	HAAP; MGC3499; MGC111030
ACP1	ILMN_2344956	2352.44	2640.93	3574.17	4103.99	2559.52	2920.26	3066.77	3199.1	2727.78	3857.14	4266.27	5972.94	0	0	0	0	0	0	0	0	0	0	0	0	NM_001040649.1	ACP1	2	Homo sapiens acid phosphatase 1, soluble (ACP1), transcript variant 4, mRNA.	HAAP; MGC3499; MGC111030
ACP2	ILMN_2104830	1068.71	1637.5	1215.28	769.982	1078.19	1387.53	1129.4	1282.28	1404.22	1105.52	806.033	1060.77	0	0	0	0	0	0	0	0	0	0	0	0	NM_001610.1	ACP2	11	Homo sapiens acid phosphatase 2, lysosomal (ACP2), mRNA.
ACP5	ILMN_2078599	-9.04848	50.8617	42.0858	35.3248	40.2455	54.8881	-7.19637	25.3295	29.204	-11.3449	-3.65389	1.11712	0.668831	0.00649351	0.0207792	0.0233766	0.0168831	0.0103896	0.65974	0.0454546	0.048052	0.788312	0.535065	0.442857	NM_001611.2	ACP5	19	Homo sapiens acid phosphatase 5, tartrate resistant (ACP5), mRNA.	TRAP; MGC117378
ACP6	ILMN_2234343	173.1	287.325	158.092	225.891	178.289	403.442	195.506	280.885	232.12	301.491	138.504	274.832	0	0	0.0012987	0	0	0	0	0	0	0	0	0	NM_016361.2	ACP6	1	Homo sapiens acid phosphatase 6, lysophosphatidic (ACP6), mRNA.	PACPL1; ACPL1; LPAP
ACPL2	ILMN_1706598	669.797	597.838	1138.9	1831.31	540.439	670.364	1680.1	1186.36	582.132	448.098	954.308	841.941	0	0	0	0	0	0	0	0	0	0	0	0	NM_152282.2	ACPL2	3	Homo sapiens acid phosphatase-like 2 (ACPL2), mRNA.	FLJ23751
ACPL2	ILMN_2306955	833.378	770.136	1312.82	2097.63	662.045	899.14	1852.59	1457.61	684.172	522.657	1084.24	925.206	0	0	0	0	0	0	0	0	0	0	0	0	NM_152282.3	ACPL2	3	Homo sapiens acid phosphatase-like 2 (ACPL2), transcript variant 1, mRNA.	FLJ23751
ACPP	ILMN_1758323	24.1874	37.5705	-4.08623	13.1211	9.68357	5.58838	34.8835	56.4838	25.0402	24.5268	57.1698	364.317	0.0597403	0.0272727	0.567532	0.174026	0.18961	0.328571	0.0285714	0.00649351	0.0675325	0.074026	0.00649351	0	NM_001099.2	ACPP	3	Homo sapiens acid phosphatase, prostate (ACPP), mRNA.	ACP3; ACP-3; PAP
ACPT	ILMN_1728331	104.792	103.466	81.5338	57.6901	56.7753	118.195	51.2797	45.6912	64.6028	102.459	71.087	76.9974	0	0	0.0038961	0.00519481	0.00649351	0.0025974	0.012987	0.00779221	0.00519481	0.0012987	0.0012987	0.0038961	NM_033068.2	ACPT	19	Homo sapiens acid phosphatase, testicular (ACPT), mRNA.
ACPT	ILMN_2351906	-6.15504	4.94641	4.45522	93.2302	-9.57849	15.9121	7.77424	-5.69229	14.7643	12.8009	-9.24883	13.8666	0.588312	0.307792	0.351948	0	0.706493	0.153247	0.225974	0.561039	0.145454	0.163636	0.71039	0.190909	NM_033068.2	ACPT	19	Homo sapiens acid phosphatase, testicular (ACPT), mRNA.
ACR	ILMN_1705637	15.3068	-7.53445	20.7552	26.4082	4.10206	24.7776	12.1044	14.3203	29.4806	20.0351	11.2123	41.995	0.123377	0.650649	0.0792208	0.0532468	0.315584	0.0818182	0.17013	0.112987	0.048052	0.0987013	0.176623	0.025974	NM_001097.1	ACR	22	Homo sapiens acrosin (ACR), mRNA.
ACRBP	ILMN_1784203	5.76147	44.8345	34.8731	15.5329	6.69587	-5.62851	-9.17572	33.7235	20.9751	19.1657	51.3615	-14.3677	0.271429	0.0155844	0.0337662	0.138961	0.244156	0.653247	0.718182	0.0233766	0.1	0.102597	0.00779221	0.838961	NM_032489.2	ACRBP	12	Homo sapiens acrosin binding protein (ACRBP), mRNA.	OY-TES-1; SP32
ACRC	ILMN_1666690	109.596	68.1106	141.203	124.709	88.1466	170.076	168.547	173.228	87.3798	123.503	195.184	169.829	0	0	0.0012987	0	0.0012987	0	0.0012987	0	0.0038961	0.0012987	0	0.0012987	NM_052957.2	ACRC	X	Homo sapiens acidic repeat containing (ACRC), mRNA.	NAAR1
ACRV1	ILMN_1654468	146.617	230.952	30.3373	43.4111	104.135	21.6997	23.6661	14.0982	35.95	-3.18351	19.7625	6.41856	0	0	0.0402597	0.0155844	0.0012987	0.105195	0.0636364	0.114286	0.025974	0.555844	0.0831169	0.314286	NM_001612.4	ACRV1	11	Homo sapiens acrosomal vesicle protein 1 (ACRV1), transcript variant 11, mRNA.	SP-10; D11S4365; SPACA2
ACRV1	ILMN_2320277	88.7934	209.586	-0.0327525	65.3441	91.3824	35.9932	25.2956	16.0669	22.7495	0.989803	36.9075	9.80065	0.0025974	0	0.454545	0.0038961	0.0012987	0.0311688	0.0558442	0.0961039	0.0857143	0.428571	0.0220779	0.251948	NM_020109.3	ACRV1	11	Homo sapiens acrosomal vesicle protein 1 (ACRV1), transcript variant 5, mRNA.	SP-10; D11S4365; SPACA2
ACSBG1	ILMN_2227011	2114.72	1846.29	1555.4	391.548	189.234	157.141	1837.09	1810.65	906.252	3464.43	858.91	1242.41	0	0	0	0	0	0	0	0	0	0	0	0	NM_015162.3	ACSBG1	15	Homo sapiens acyl-CoA synthetase bubblegum family member 1 (ACSBG1), mRNA.	BG1; KIAA0631; BGM; FLJ30320; hBG1; GR-LACS; MGC14352; hsBG
ACSBG2	ILMN_1730002	8.71333	8.94971	4.4589	23.8176	4.8594	-2.36028	-4.61269	8.65842	-25.575	45.7302	-16.6822	-11.2116	0.207792	0.225974	0.351948	0.0662338	0.290909	0.551948	0.575325	0.222078	0.975325	0.0194805	0.890909	0.781818	NM_030924.2	ACSBG2	19	Homo sapiens acyl-CoA synthetase bubblegum family member 2 (ACSBG2), mRNA.	BGR; BRGL; DKFZp434K1635; MGC111089; PRTD-NY3
ACSF2	ILMN_3236756	192.637	334.661	212.618	169.099	136.85	401.182	105.99	305.63	267.01	245.236	441.889	441.616	0	0	0	0	0.0012987	0	0.0012987	0	0	0	0	0	NM_025149.4	ACSF2	17	Homo sapiens acyl-CoA synthetase family member 2 (ACSF2), mRNA.	FLJ20920; AVYV493; ACSMW
ACSF3	ILMN_1716832	16.5835	-3.44291	18.8272	-4.35298	14.1049	12.7395	6.21413	4.57921	-4.55151	-3.67893	4.31434	42.4591	0.115584	0.532467	0.103896	0.58961	0.136364	0.198701	0.283117	0.297403	0.597403	0.566234	0.311688	0.025974	NM_174917.1	ACSF3	16	Homo sapiens acyl-CoA synthetase family member 3 (ACSF3), mRNA.	FLJ39242
ACSL1	ILMN_1684585	1952.88	1896.25	1181.28	925.206	2313.8	1416.86	935.898	1684.36	957.11	1152.69	1613.32	936.686	0	0	0	0	0	0	0	0	0	0	0	0	NM_001995.2	ACSL1	4	Homo sapiens acyl-CoA synthetase long-chain family member 1 (ACSL1), mRNA.	FACL2; LACS; FACL1; ACS1; LACS2; LACS1
ACSL3	ILMN_2360705	3198.01	1870.63	6610.49	2179.88	1148.47	1755.57	3218.87	3149.66	1845.93	6260.57	1775.51	4397.55	0	0	0	0	0	0	0	0	0	0	0	0	NM_203372.1	ACSL3	2	Homo sapiens acyl-CoA synthetase long-chain family member 3 (ACSL3), transcript variant 2, mRNA.	PRO2194; FACL3; ACS3
ACSL3	ILMN_1654414	121.544	57.3339	295.196	210.454	102.907	57.1193	141.308	329.342	28.4708	293.071	87.2087	155.466	0	0.00649351	0	0	0.0012987	0.0103896	0.0012987	0	0.0519481	0	0	0.0012987	NM_004457.3	ACSL3	2	Homo sapiens acyl-CoA synthetase long-chain family member 3 (ACSL3), transcript variant 1, mRNA.	PRO2194; FACL3; ACS3
ACSL3	ILMN_1666096	987.949	451.413	1604.4	764.675	401.48	455.516	1011.39	1261.89	418.911	1695.44	472.883	1120.22	0	0	0	0	0	0	0	0	0	0	0	0	NM_004457.3	ACSL3	2	Homo sapiens acyl-CoA synthetase long-chain family member 3 (ACSL3), transcript variant 1, mRNA.	PRO2194; FACL3; ACS3
ACSL4	ILMN_2391458	251.522	129.634	75.1454	75.4059	46.7148	93.2488	63.3202	177.271	99.7524	57.8063	58.3908	113.702	0	0	0.0038961	0	0.0142857	0.0025974	0.00649351	0	0.0038961	0.0103896	0.00649351	0.0025974	NM_022977.1	ACSL4	X	Homo sapiens acyl-CoA synthetase long-chain family member 4 (ACSL4), transcript variant 2, mRNA.	MRX68; FACL4; ACS4; MRX63; LACS4
ACSL4	ILMN_2285506	2.04948	0.365955	-19.5658	-8.18042	-0.888242	11.2085	-5.14752	-3.25015	-13.3652	-28.1469	-12.0177	10.2455	0.363636	0.425974	0.927273	0.703896	0.454545	0.227273	0.594805	0.490909	0.844156	0.98961	0.77013	0.246753	NM_022977.1	ACSL4	X	Homo sapiens acyl-CoA synthetase long-chain family member 4 (ACSL4), transcript variant 2, mRNA.	MRX68; FACL4; ACS4; MRX63; LACS4
ACSL4	ILMN_1691714	2.16842	-15.2896	-7.70864	-11.9116	0.651288	-30.841	-12.5365	-8.12506	-5.586	-7.92352	-21.1349	-6.47322	0.363636	0.846753	0.676623	0.798701	0.406494	0.994805	0.802597	0.657143	0.624675	0.683117	0.941558	0.632467	XM_932358.1	ACSL4	X	Homo sapiens acyl-CoA synthetase long-chain family member 4 (ACSL4), transcript variant 2, mRNA.	MRX68; FACL4; ACS4; MRX63; LACS4
ACSL4	ILMN_1683598	2083.54	1218.81	758.196	970.574	830.157	663.475	902.298	1133.92	442.439	974.709	923.076	2813.7	0	0	0	0	0	0	0	0	0	0	0	0	NM_004458.1	ACSL4	X	Homo sapiens acyl-CoA synthetase long-chain family member 4 (ACSL4), transcript variant 1, mRNA.	MRX68; FACL4; ACS4; MRX63; LACS4
ACSL5	ILMN_2370882	115.894	74.6367	58.586	-9.26803	10.4706	10.7009	34.1415	65.0488	81.9315	106.012	129.537	-13.1538	0	0	0.00779221	0.733766	0.183117	0.232467	0.0298701	0.0025974	0.0038961	0.0012987	0	0.818182	NM_203379.1	ACSL5	10	Homo sapiens acyl-CoA synthetase long-chain family member 5 (ACSL5), transcript variant 2, mRNA.	ACS2; FACL5; ACS5
ACSL5	ILMN_2273911	25.0862	-5.05902	1.45161	-5.79692	7.08118	-21.0995	-13.6802	14.4396	2.5217	22.6776	-3.7062	13.5482	0.0571429	0.580519	0.41039	0.633766	0.24026	0.95974	0.81948	0.112987	0.381818	0.0818182	0.537662	0.198701	NM_203379.1	ACSL5	10	Homo sapiens acyl-CoA synthetase long-chain family member 5 (ACSL5), transcript variant 2, mRNA.	ACS2; FACL5; ACS5
ACSL5	ILMN_1807914	-14.7543	-18.6795	-12.0606	-20.1472	-20.8023	-21.0376	-27.739	-27.8444	-5.33441	-14.7911	12.7631	-20.1941	0.81948	0.916883	0.781818	0.950649	0.948052	0.958442	0.985714	0.990909	0.618182	0.849351	0.149351	0.944156	NM_203380.1	ACSL5	10	Homo sapiens acyl-CoA synthetase long-chain family member 5 (ACSL5), transcript variant 3, mRNA.	ACS2; FACL5; ACS5
ACSL5	ILMN_1678517	-8.87868	-17.2933	0.317825	-1.93679	-5.75025	-13.9225	-24.8937	-10.6826	8.6552	-23.6278	0.721123	-18.4772	0.668831	0.888312	0.445454	0.525974	0.584416	0.853247	0.972727	0.724675	0.246753	0.964935	0.407792	0.911688	NM_016234.3	ACSL5	10	Homo sapiens acyl-CoA synthetase long-chain family member 5 (ACSL5), transcript variant 1, mRNA.	ACS2; FACL5; ACS5
ACSL5	ILMN_1705247	347.107	455.171	242.205	79.5896	162.149	162.818	122.107	224.911	261.261	249.984	385.06	-2.16574	0	0	0	0	0	0	0.0012987	0	0	0	0	0.514286	NM_203379.1	ACSL5	10	Homo sapiens acyl-CoA synthetase long-chain family member 5 (ACSL5), transcript variant 1, mRNA.	ACS2; FACL5; ACS5
ACSL6	ILMN_1737418	155.753	54.8042	29.7922	58.1702	51.4044	7.86736	92.1595	83.4722	26.8918	57.9175	160.923	2.71177	0	0.00649351	0.0441558	0.00519481	0.0103896	0.281818	0.0012987	0.0025974	0.0597403	0.0103896	0	0.402597	NM_015256.2	ACSL6	5	Homo sapiens acyl-CoA synthetase long-chain family member 6 (ACSL6), transcript variant 2, mRNA.	FACL6; ACS2; KIAA0837; LACS5; LACS2; FLJ16173
ACSL6	ILMN_2278242	22.458	22.0432	-12.3773	-5.38384	-16.2991	-21.4817	2.93392	16.0419	-12.5247	12.3328	32.777	-18.6095	0.0662338	0.087013	0.78961	0.620779	0.874026	0.968831	0.357143	0.0961039	0.81948	0.175325	0.0246753	0.914286	NM_015256.2	ACSL6	5	Homo sapiens acyl-CoA synthetase long-chain family member 6 (ACSL6), transcript variant 1, mRNA.	FACL6; ACS2; KIAA0837; LACS5; LACS2; FLJ16173
ACSL6	ILMN_1730025	-2.33299	-3.40343	-19.5068	7.41002	6.72428	-10.1893	-5.66777	-15.6418	-11.8406	-10.6949	17.4526	-1.84526	0.485714	0.531169	0.927273	0.287013	0.244156	0.781818	0.607792	0.863636	0.797403	0.764935	0.101299	0.505195	NM_001009185.1	ACSL6	5	Homo sapiens acyl-CoA synthetase long-chain family member 6 (ACSL6), transcript variant 2, mRNA.	FACL6; ACS2; KIAA0837; LACS5; LACS2; FLJ16173
ACSL6	ILMN_2378555	3.60389	-16.541	-10.5286	8.50256	9.57728	19.4327	19.2417	3.39838	-2.75474	-6.1886	-10.9003	-14.4689	0.322078	0.879221	0.74026	0.27013	0.190909	0.125974	0.102597	0.335065	0.538961	0.628571	0.749351	0.84026	NM_015256.2	ACSL6	5	Homo sapiens acyl-CoA synthetase long-chain family member 6 (ACSL6), transcript variant 1, mRNA.	FACL6; ACS2; KIAA0837; LACS5; LACS2; FLJ16173
ACSM1	ILMN_1661434	-17.1391	10.8334	-9.74944	-11.5482	-11.5053	-8.73275	-7.83023	-9.18165	-6.76809	-1.00242	-18.7274	-18.5078	0.876623	0.190909	0.71039	0.796104	0.753247	0.742857	0.68052	0.694805	0.666234	0.475325	0.918182	0.911688	NM_052956.1	ACSM1	16	Homo sapiens acyl-CoA synthetase medium-chain family member 1 (ACSM1), mRNA.	BUCS1; MACS1
ACSM2A	ILMN_1809623	-3.51869	10.6431	-32.4406	-17.8534	-5.74091	-6.14927	-17.9673	1.798	-7.39743	-22.4761	-21.0298	-0.560081	0.520779	0.192208	0.993506	0.923377	0.584416	0.664935	0.905195	0.374026	0.675325	0.957143	0.941558	0.474026	XM_936869.1	ACSM2A	16	Homo sapiens acyl-CoA synthetase medium-chain family member 2A (ACSM2A), nuclear gene encoding mitochondrial protein, mRNA.	MGC150530; ACSM2; A-923A4.1
ACSM2B	ILMN_1657592	0.903089	-8.46712	-8.29696	-0.588167	-8.57536	0.670281	-6.73742	1.52052	-2.86982	-18.0671	4.97403	-9.2888	0.397403	0.677922	0.684416	0.484416	0.664935	0.455844	0.645455	0.377922	0.544156	0.905195	0.293507	0.723377	XM_936869.1	ACSM2B	16	Homo sapiens acyl-CoA synthetase medium-chain family member 2B (ACSM2B), nuclear gene encoding mitochondrial protein, mRNA.	HYST1046; HXMA; ACSM2
ACSM2B	ILMN_1765912	5.14182	4.77952	-3.676	-3.50558	10.4618	12.4492	5.7196	5.7907	17.62	21.004	15.2536	21.4289	0.28961	0.314286	0.558442	0.562338	0.183117	0.205195	0.296104	0.27013	0.122078	0.0935065	0.120779	0.109091	XM_936876.1	ACSM2B	16	Homo sapiens acyl-CoA synthetase medium-chain family member 2B (ACSM2B), nuclear gene encoding mitochondrial protein, mRNA.	HYST1046; HXMA; ACSM2
ACSM2B	ILMN_1746128	-2.54482	0.57815	-10.7311	6.46301	-5.5233	-3.87776	10.8096	-6.90029	0.989803	-16.3637	7.40233	14.3577	0.490909	0.423377	0.744156	0.306493	0.579221	0.601299	0.183117	0.623377	0.424675	0.884416	0.233766	0.187013	NM_182617.2	ACSM2B	16	Homo sapiens acyl-CoA synthetase medium-chain family member 2B (ACSM2B), nuclear gene encoding mitochondrial protein, mRNA.	HYST1046; HXMA; ACSM2
ACSM3	ILMN_1685952	-0.43401	-3.98904	-6.7877	10.6761	0.94061	1.12711	5.83861	2.89283	1.04936	-7.06996	0.524014	-8.05583	0.423377	0.546753	0.648052	0.218182	0.405195	0.441559	0.294805	0.346753	0.423377	0.654545	0.411688	0.685714	NM_202000.2	ACSM3	16	Homo sapiens acyl-CoA synthetase medium-chain family member 3 (ACSM3), transcript variant 1, mRNA.	SA; SAH
ACSM3	ILMN_1662738	-21.5343	-9.91424	1.2917	-3.67285	-8.82212	33.1321	-14.5915	-8.92449	-12.5567	-14.8253	-7.58477	6.13637	0.932468	0.715584	0.412987	0.567532	0.675325	0.0415584	0.84026	0.679221	0.820779	0.850649	0.664935	0.319481	NM_202000.2	ACSM3	16	Homo sapiens acyl-CoA synthetase medium-chain family member 3 (ACSM3), transcript variant 2, mRNA.	SA; SAH
ACSM3	ILMN_1771084	10.9203	-5.73542	20.2814	2.69683	10.5751	8.38431	19.5194	2.52827	7.86736	23.4761	9.13208	13.8404	0.174026	0.594805	0.0818182	0.392208	0.181818	0.275325	0.1	0.357143	0.27013	0.0805195	0.205195	0.190909	NM_005622.3	ACSM3	16	Homo sapiens acyl-CoA synthetase medium-chain family member 3 (ACSM3), transcript variant 1, mRNA.	SA; SAH
ACSM4	ILMN_1791923	-8.34372	-1.85387	7.28126	-3.7743	8.48675	-5.39384	-3.17038	-8.44853	0.521748	6.10017	10.9065	-7.70621	0.651948	0.487013	0.280519	0.572727	0.214286	0.650649	0.525974	0.666234	0.438961	0.298701	0.180519	0.674026	XM_292035.5	ACSM4	12	Homo sapiens acyl-CoA synthetase medium-chain family member 4 (ACSM4), mRNA.
ACSM5	ILMN_1801698	-0.176469	13.9904	1.69118	5.83992	0.648616	2.91013	-14.5632	6.57991	13.6246	-4.04936	14.9718	-10.6379	0.418182	0.155844	0.403896	0.316883	0.406494	0.390909	0.838961	0.253247	0.161039	0.574026	0.125974	0.763636	XM_937301.1	ACSM5	16	Homo sapiens acyl-CoA synthetase medium-chain family member 5 (ACSM5), mRNA.	FLJ20581
ACSM5	ILMN_1766966	140.339	210.376	91.4805	-2.11197	149.198	10.1164	51.0042	99.9565	106.454	46.8683	370.857	-14.5205	0	0	0.0038961	0.531169	0.0012987	0.238961	0.012987	0.0012987	0.0038961	0.0194805	0	0.84026	NM_017888.2	ACSM5	16	Homo sapiens acyl-CoA synthetase medium-chain family member 5 (ACSM5), mRNA.	FLJ20581
ACSM5	ILMN_2070792	57.6352	128.326	44.5303	8.03177	44.253	20.7183	44.4894	37.5833	55.1209	37.6972	130.316	14.9087	0.00779221	0	0.0168831	0.277922	0.0142857	0.111688	0.0168831	0.0194805	0.00779221	0.0311688	0	0.184416	NM_017888.2	ACSM5	16	Homo sapiens acyl-CoA synthetase medium-chain family member 5 (ACSM5), mRNA.	FLJ20581
ACSS1	ILMN_1752269	822.139	543.16	798.699	322.37	370.604	522.047	636.986	674.883	675.178	651.457	772.082	41.882	0	0	0	0	0	0	0	0	0	0	0	0.0272727	NM_032501.2	ACSS1	20	Homo sapiens acyl-CoA synthetase short-chain family member 1 (ACSS1), nuclear gene encoding mitochondrial protein, mRNA.	AceCS2L; MGC33843; ACAS2L; FLJ45659
ACSS2	ILMN_1697510	25.3864	50.1515	94.1425	54.2787	33.8556	35.9325	57.997	110.287	34.4694	103.095	74.7045	109.314	0.0545455	0.00649351	0.0038961	0.00649351	0.0298701	0.0311688	0.00779221	0	0.0285714	0.0012987	0	0.0025974	NM_018677.2	ACSS2	20	Homo sapiens acyl-CoA synthetase short-chain family member 2 (ACSS2), transcript variant 1, mRNA.	AceCS; ACAS2; ACS; DKFZp762G026; ACSA; dJ1161H23.1
ACSS2	ILMN_2254962	0.776904	18.2787	-5.41628	12.1493	5.25888	-5.54192	-4.2415	0.52694	-14.8391	-6.26165	-5.42898	-8.76571	0.398701	0.112987	0.611688	0.185714	0.280519	0.651948	0.567532	0.405195	0.875325	0.632467	0.598701	0.707792	NM_001076552.1	ACSS2	20	Homo sapiens acyl-CoA synthetase short-chain family member 2 (ACSS2), transcript variant 2, mRNA.	AceCS; ACAS2; ACS; ACSA; dJ1161H23.1; DKFZp762G026
ACSS2	ILMN_2336595	1376.07	1099.56	1362.31	1392.77	1486.52	1526.74	1279.11	2330.48	1445.05	1491.49	1727.97	1898.15	0	0	0	0	0	0	0	0	0	0	0	0	NM_001076552.1	ACSS2	20	Homo sapiens acyl-CoA synthetase short-chain family member 2 (ACSS2), transcript variant 2, mRNA.	AceCS; ACAS2; ACS; ACSA; dJ1161H23.1; DKFZp762G026
ACSS2	ILMN_1714197	1724.99	1544.27	1743.73	1862.09	1683.57	1932.35	1467.43	2992.03	1493.68	1919.65	1900.73	2662.05	0	0	0	0	0	0	0	0	0	0	0	0	NM_139274.1	ACSS2	20	Homo sapiens acyl-CoA synthetase short-chain family member 2 (ACSS2), transcript variant 1, mRNA.	AceCS; ACAS2; ACS; DKFZp762G026; ACSA; dJ1161H23.1
ACSS2	ILMN_1742859	7.30251	0.283116	2.47878	-10.0347	12.6449	2.43701	0.605411	10.1617	6.07627	8.17874	16.4602	34.9771	0.231169	0.428571	0.387013	0.754545	0.157143	0.402597	0.425974	0.18961	0.293507	0.257143	0.109091	0.0350649	NM_139274.1	ACSS2	20	Homo sapiens acyl-CoA synthetase short-chain family member 2 (ACSS2), transcript variant 2, mRNA.	AceCS; ACAS2; ACS; DKFZp762G026; MYH7B; ACSA; dJ1161H23.1
ACSS3	ILMN_1659885	112.071	154.988	282.228	26.3743	45.2431	286.746	214.045	143.132	104.471	413.606	206.042	349.733	0	0	0	0.0532468	0.0142857	0	0	0	0.0038961	0	0	0	NM_024560.2	ACSS3	12	Homo sapiens acyl-CoA synthetase short-chain family member 3 (ACSS3), mRNA.	FLJ21963
ACTA1	ILMN_2125869	196.071	22.4599	55.4993	59.2819	77.5374	16.2218	59.4018	16.969	12.8088	32.2671	63.5305	203.813	0	0.0844156	0.00779221	0.00519481	0.0012987	0.150649	0.00649351	0.0896104	0.167533	0.0441558	0.0025974	0.0012987	NM_001100.3	ACTA1	1	Homo sapiens actin, alpha 1, skeletal muscle (ACTA1), mRNA.	MPFD; ASMA; NEM1; CFTDM; ACTA; CFTD; NEM2; CFTD1; NEM3
ACTA2	ILMN_1671703	2822.43	28348.2	4723.37	4414.9	9493.51	10681.7	4312.56	5258.25	5263.66	3934.27	7303.74	23.3715	0	0	0	0	0	0	0	0	0	0	0	0.0987013	NM_001613.1	ACTA2	10	Homo sapiens actin, alpha 2, smooth muscle, aorta (ACTA2), mRNA.	ACTSA
ACTB	ILMN_2152131	42138.6	40426.7	39328.2	38343.3	39048.8	38446.3	39823.1	40703.3	34230.8	43045.4	36424.8	38581.8	0	0	0	0	0	0	0	0	0	0	0	0	NM_001101.2	ACTB	7	Homo sapiens actin, beta (ACTB), mRNA.	PS1TP5BP1; beta-actin
ACTB	ILMN_1777296	15379.5	37214.2	33437.2	32547.7	17649.8	21563.7	29130.3	39737.7	41170.5	34017.2	30181.3	36913	0	0	0	0	0	0	0	0	0	0	0	0	NM_001101.2	ACTB	7	Homo sapiens actin, beta (ACTB), mRNA.	PS1TP5BP1; beta-actin
ACTB	ILMN_2038777	37322	42138.6	39939.4	45484.3	38741.2	40933.2	43829.7	42310.1	43045.4	43443.9	44016.5	41027.7	0	0	0	0	0	0	0	0	0	0	0	0		ACTB	7	Homo sapiens actin, beta (ACTB), mRNA.	PS1TP5BP1; beta-actin
ACTBL2	ILMN_3246895	-2.23591	-12.8991	-28.7695	-5.88841	-6.75896	22.9	23.2982	-15.4864	-3.13259	10.1386	-3.45262	47.4119	0.484416	0.798701	0.98961	0.636364	0.611688	0.0961039	0.0675325	0.85974	0.550649	0.21948	0.528571	0.0181818	NM_001017992.2	ACTBL2	5	Homo sapiens actin, beta-like 2 (ACTBL2), mRNA.	ACT
ACTC1	ILMN_1658660	57.8517	95.8172	-1.65325	31.4321	171.056	4.45522	-0.595339	84.9393	8.5385	-3.7944	-10.49	267.598	0.00779221	0	0.496104	0.0337662	0	0.353247	0.455844	0.0025974	0.249351	0.567532	0.74026	0	NM_005159.3	ACTC1	15	Homo sapiens actin, alpha, cardiac muscle 1 (ACTC1), mRNA.	ACTC; CMD1R
ACTC1	ILMN_1829919	-2.64349	7.74717	-10.9649	3.2382	-2.44969	0.826724	-22.9708	-2.96403	-25.2229	-5.71068	-11.1693	1.96128	0.493507	0.255844	0.753247	0.375325	0.498701	0.449351	0.957143	0.481818	0.974026	0.618182	0.754545	0.420779	Hs.532645	ACTC1	15	Homo sapiens actin, alpha, cardiac muscle 1 (ACTC1), mRNA.	ACTC; CMD1R
ACTG1	ILMN_2053178	35208.3	37148.5	36572.2	33693.9	40813.8	37051.1	37580.7	39428.5	38343.3	38800.4	36572.2	34193.9	0	0	0	0	0	0	0	0	0	0	0	0	NM_001614.2	ACTG1	17	Homo sapiens actin, gamma 1 (ACTG1), mRNA.	DFNA26; ACTG; DFNA20; ACT
ACTG1	ILMN_1704961	4851.12	9160.5	15123.5	17326	5292.16	9517.07	9649.25	17978	15099.2	10412.4	8700.69	29692.4	0	0	0	0	0	0	0	0	0	0	0	0	NM_001614.2	ACTG1	17	Homo sapiens actin, gamma 1 (ACTG1), mRNA.	DFNA26; ACTG; DFNA20; ACT
ACTG2	ILMN_1795325	192.763	7131.53	394.532	769.379	2794.7	1460.92	409.666	368.261	822.346	281.092	396.338	28746.3	0	0	0	0	0	0	0	0	0	0	0	0	NM_001615.3	ACTG2	2	Homo sapiens actin, gamma 2, smooth muscle, enteric (ACTG2), mRNA.	ACTA3; ACTSG; ACTL3; ACTE; ACT
ACTL6A	ILMN_1749297	924.105	1863.72	2362.4	3858.12	2456.37	2822.43	2032.85	1527.81	1970.45	2659.78	1652.91	3633.59	0	0	0	0	0	0	0	0	0	0	0	0	NM_177989.1	ACTL6A	3	Homo sapiens actin-like 6A (ACTL6A), transcript variant 2, mRNA.	MGC5382; BAF53A; ACTL6
ACTL6A	ILMN_2328280	525.23	1256.82	1378.83	2482.74	1589.81	1666.47	871.09	1029.06	1336	1670.69	1151.55	2652.46	0	0	0	0	0	0	0	0	0	0	0	0	NM_004301.3	ACTL6A	3	Homo sapiens actin-like 6A (ACTL6A), transcript variant 1, mRNA.	MGC5382; BAF53A; ACTL6
ACTL6B	ILMN_1657855	882.414	13.6372	48.6841	330.88	61.2269	27.3042	107.002	3.85211	208.582	27.6184	43.0008	26.2635	0	0.15974	0.012987	0	0.0038961	0.0662338	0.0012987	0.319481	0.0012987	0.061039	0.0142857	0.0792208	NM_016188.3	ACTL6B	7	Homo sapiens actin-like 6B (ACTL6B), mRNA.	BAF53B; ACTL6
ACTL7A	ILMN_1717900	-27.0881	-8.65959	-7.90854	-9.02041	-10.2372	-0.549181	-8.66093	-21.9851	-16.4262	-25.4374	-12.7759	-7.23406	0.977922	0.679221	0.676623	0.725974	0.722078	0.493507	0.697403	0.966234	0.898701	0.977922	0.78961	0.658442	NM_006687.2	ACTL7A	9	Homo sapiens actin-like 7A (ACTL7A), mRNA.
ACTL7B	ILMN_1796088	-10.0067	8.52876	-7.50893	-24.7601	-13.3511	-6.06496	-9.10974	-3.93958	-8.13615	-8.179	-12.5183	-7.4585	0.698701	0.237662	0.674026	0.981818	0.801299	0.662338	0.718182	0.514286	0.693507	0.693507	0.784416	0.662338	NM_006686.2	ACTL7B	9	Homo sapiens actin-like 7B (ACTL7B), mRNA.
ACTL8	ILMN_1704078	17.6543	8.24611	19.4348	6.70637	29.1958	9.29873	15.142	16.3243	-9.13652	33.4225	10.8538	26.9761	0.102597	0.245454	0.0961039	0.302597	0.038961	0.255844	0.136364	0.0935065	0.716883	0.0415584	0.180519	0.074026	NM_030812.1	ACTL8	1	Homo sapiens actin-like 8 (ACTL8), mRNA.
ACTN1	ILMN_2232177	2957.04	6851.27	3180.76	2129.87	2444.97	5148.92	2944.93	5470.86	2913.1	4037.91	1045.78	5230.88	0	0	0	0	0	0	0	0	0	0	0	0	NM_001102.2	ACTN1	14	Homo sapiens actinin, alpha 1 (ACTN1), mRNA.	FLJ40884
ACTN2	ILMN_1654422	319.853	43.191	238.231	149.054	56.2967	444.848	309.807	120.661	25.5123	135.922	183.39	47.0514	0	0.0181818	0	0	0.00649351	0	0	0	0.0662338	0.0012987	0	0.0181818	NM_001103.1	ACTN2	1	Homo sapiens actinin, alpha 2 (ACTN2), mRNA.
ACTN3	ILMN_1665691	24.2956	22.1371	16.6224	-13.422	83.3958	-1.76606	11.469	8.98055	15.1441	10.8568	-28.7344	16.3091	0.0597403	0.087013	0.12987	0.822078	0.0012987	0.527273	0.174026	0.212987	0.144156	0.21039	0.985714	0.161039	NM_001104.1	ACTN3	11	Homo sapiens actinin, alpha 3 (ACTN3), mRNA.	MGC117002; MGC117005
ACTN4	ILMN_1725534	1299.57	2959.17	2659.78	1101.45	1741.26	2318.77	2846.03	2835.05	4050.12	3075.49	1253.89	4795.4	0	0	0	0	0	0	0	0	0	0	0	0	NM_004924.3	ACTN4	19	Homo sapiens actinin, alpha 4 (ACTN4), mRNA.	DKFZp686K23158; FSGS1; FSGS
ACTR10	ILMN_1798254	2366.01	1785.06	1960.32	2182.91	731.843	1287.26	2007.4	2754.55	1446.91	2245.59	1295.74	2426.02	0	0	0	0	0	0	0	0	0	0	0	0	NM_018477.1	ACTR10	14	Homo sapiens actin-related protein 10 homolog (S. cerevisiae) (ACTR10), mRNA.	HARP11; ACTR11
ACTR1A	ILMN_1792314	1808.25	1501.23	992.492	1197.57	1150.92	809.589	1365.63	881.426	1589.31	794.199	1549.44	897.979	0	0	0	0	0	0	0	0	0	0	0	0	NM_005736.2	ACTR1A	10	Homo sapiens ARP1 actin-related protein 1 homolog A, centractin alpha (yeast) (ACTR1A), mRNA.	ARP1
ACTR1B	ILMN_1695821	1552.97	1449.6	1123.44	1080.89	1139.91	1266.63	1067.55	934.841	1493.13	928.884	1096.26	804.475	0	0	0	0	0	0	0	0	0	0	0	0	NM_005735.2	ACTR1B	2	Homo sapiens ARP1 actin-related protein 1 homolog B, centractin beta (yeast) (ACTR1B), mRNA.	CTRN2; ARP1B
ACTR2	ILMN_2388605	6751.83	5825.08	5358.48	4661.3	5306.76	4316.86	4151.52	4210.56	3161.48	4661.3	6031.87	5140.6	0	0	0	0	0	0	0	0	0	0	0	0	NM_001005386.1	ACTR2	2	Homo sapiens ARP2 actin-related protein 2 homolog (yeast) (ACTR2), transcript variant 1, mRNA.	ARP2
ACTR3	ILMN_1657153	2545.11	3632.21	3655.95	4062.61	2522.7	3190.47	3017	2738.17	2523.56	4095.91	3887.05	7038.68	0	0	0	0	0	0	0	0	0	0	0	0	NM_005721.3	ACTR3	2	Homo sapiens ARP3 actin-related protein 3 homolog (yeast) (ACTR3), mRNA.	ARP3
ACTR3B	ILMN_2260392	317.69	157.489	132.664	225.432	170.283	209.636	206.907	96.552	317.201	119.546	71.0718	67.5088	0	0	0.0025974	0	0	0	0	0.0012987	0	0.0012987	0.0012987	0.00779221	NM_020445.4	ACTR3B	7	Homo sapiens ARP3 actin-related protein 3 homolog B (yeast) (ACTR3B), transcript variant 1, mRNA.	ARP3BETA; ARP11; DKFZp686O24114
ACTR3B	ILMN_2346451	37.0983	27.8998	-10.3955	46.8987	14.1398	33.5563	36.3774	8.42894	50.6578	23.4376	8.62337	22.8493	0.0233766	0.0532468	0.737662	0.0103896	0.136364	0.0402597	0.025974	0.225974	0.00909091	0.0805195	0.214286	0.101299	NM_020445.4	ACTR3B	7	Homo sapiens ARP3 actin-related protein 3 homolog B (yeast) (ACTR3B), transcript variant 1, mRNA.	ARP3BETA; ARP11; DKFZp686O24114
ACTR3B	ILMN_1787513	94.2517	24.4983	23.7981	324.106	88.687	87.6014	123.227	76.0163	110.953	119.876	60.2879	97.8149	0.0025974	0.074026	0.0636364	0	0.0012987	0.0025974	0.0012987	0.0025974	0.0038961	0.0012987	0.0038961	0.0025974	NM_020445.3	ACTR3B	7	Homo sapiens ARP3 actin-related protein 3 homolog B (yeast) (ACTR3B), transcript variant 2, mRNA.	ARP3BETA; ARP11; DKFZp686O24114
ACTR3B	ILMN_1680941	-9.28002	-1.45225	9.04601	4.25358	-3.26021	11.087	13.5954	-0.210867	8.59635	8.90811	12.0708	25.3521	0.676623	0.472727	0.251948	0.353247	0.528571	0.231169	0.151948	0.41948	0.249351	0.236364	0.164935	0.0844156	XM_937674.1	ACTR3B		PREDICTED: Homo sapiens ARP3 actin-related protein 3 homolog B (yeast) (ACTR3B), mRNA.
ACTR5	ILMN_1652594	166.352	212.088	213.435	546.787	249.917	322.881	248.693	403.442	226.912	279.781	212.148	245.996	0	0	0	0	0	0	0	0	0	0	0	0	NM_024855.2	ACTR5	20	Homo sapiens ARP5 actin-related protein 5 homolog (yeast) (ACTR5), mRNA.	FLJ12785
ACTR6	ILMN_1697585	2431.65	2175.59	2360.46	2377.77	2362.4	2591.73	2685.87	1361.9	1441.06	2208.62	1983.16	2625.85	0	0	0	0	0	0	0	0	0	0	0	0	NM_022496.2	ACTR6	12	Homo sapiens ARP6 actin-related protein 6 homolog (yeast) (ACTR6), mRNA.	HSPC281; ARP6; FLJ13433; hARPX; CDA12; hARP6; MSTP136
ACTR8	ILMN_1689162	231.489	269.95	350.582	448.976	205.061	219.815	260.882	208.132	239.892	307.317	315.851	495.89	0	0	0	0	0	0	0	0	0	0	0	0	NM_022899.3	ACTR8	3	Homo sapiens ARP8 actin-related protein 8 homolog (yeast) (ACTR8), mRNA.	FLJ12934; ARP8; FLJ22579
ACTRT1	ILMN_1815392	465.375	366.373	284.292	251.762	461.063	629.454	239.019	103.67	183.504	226.891	328.08	433.581	0	0	0	0	0	0	0	0	0.0012987	0	0	0	NM_138289.1	ACTRT1	X	Homo sapiens actin-related protein T1 (ACTRT1), mRNA.	ARPT1; ARP-T1; AIP1; MGC26590; KIAA0705; ARIP1; RP1-203C2.1; HSD27
ACTRT2	ILMN_3241416	-12.6941	-10.5505	-6.88617	-15.1177	-1.56275	-17.6645	-22.0515	-10.5632	-7.34763	-9.81811	-12.5041	-7.09077	0.783117	0.737662	0.651948	0.864935	0.472727	0.915584	0.953247	0.723377	0.675325	0.74026	0.784416	0.657143	NM_080431.4	ACTRT2	1	Homo sapiens actin-related protein T2 (ACTRT2), mRNA.	ARPM2; ARPT2; Arp-T2; FLJ25424; HARPM2
ACVR1	ILMN_1760490	2200.5	2823.97	2304.26	2141.34	2293.55	2184.84	1756.24	2395.26	2458.8	1620.31	1893.9	5550.62	0	0	0	0	0	0	0	0	0	0	0	0	NM_001105.2	ACVR1	2	Homo sapiens activin A receptor, type I (ACVR1), mRNA.	ALK2; SKR1; FOP; ACTRI; ACVRLK2
ACVR1B	ILMN_1786544	8.81531	5.35842	-4.52131	17.6658	16.2649	6.3349	41.8292	13.3554	18.2642	7.5708	-4.42719	29.1201	0.206493	0.297403	0.580519	0.112987	0.112987	0.315584	0.0181818	0.127273	0.114286	0.272727	0.568831	0.0597403	NM_020327.2	ACVR1B	12	Homo sapiens activin A receptor, type IB (ACVR1B), transcript variant 1, mRNA.	ACVRLK4; ALK4; SKR2; ACTRIB
ACVR1B	ILMN_1763916	47.0441	8.29933	5.33214	74.9913	28.4196	20.0223	33.3406	12.2486	3.2759	30.0879	3.52663	10.6837	0.0142857	0.244156	0.320779	0	0.0467533	0.122078	0.0337662	0.136364	0.37013	0.048052	0.327273	0.24026	NM_020328.2	ACVR1B	12	Homo sapiens activin A receptor, type IB (ACVR1B), transcript variant 3, mRNA.	ACVRLK4; ALK4; SKR2; ACTRIB
ACVR1B	ILMN_2243308	2354.03	922.479	966.332	1423.16	1225.28	1299.57	1314.42	966.164	1650.66	1044.23	541.72	801.658	0	0	0	0	0	0	0	0	0	0	0	0	NM_004302.3	ACVR1B	12	Homo sapiens activin A receptor, type IB (ACVR1B), transcript variant 1, mRNA.	ACVRLK4; ALK4; SKR2; ACTRIB
ACVR1B	ILMN_1766723	22.0399	-4.40129	3.71565	9.21295	3.94727	5.76914	23.4917	14.5969	-2.5253	2.32435	12.7028	6.30263	0.0675325	0.558442	0.367532	0.248052	0.316883	0.323377	0.0662338	0.111688	0.531169	0.390909	0.150649	0.315584	NM_020327.2	ACVR1B	12	Homo sapiens activin A receptor, type IB (ACVR1B), transcript variant 2, mRNA.	ACVRLK4; ALK4; SKR2; ACTRIB
ACVR1C	ILMN_1689217	169.683	-1.5113	37.3085	5.56711	-9.03292	24.4891	0.718335	10.2096	10.2604	26.1959	36.6507	7.59143	0	0.476623	0.0298701	0.320779	0.679221	0.0844156	0.420779	0.18961	0.214286	0.0623377	0.0220779	0.3	NM_145259.1	ACVR1C	2	Homo sapiens activin A receptor, type IC (ACVR1C), mRNA.	ACVRLK7; ALK7
ACVR2A	ILMN_1670912	207.077	75.1878	116.743	235.147	107.147	122.929	189.103	89.491	63.717	105.303	131.938	271.37	0	0	0.0025974	0	0.0012987	0.0025974	0	0.0012987	0.00519481	0.0012987	0	0	NM_001616.3	ACVR2A	2	Homo sapiens activin A receptor, type IIA (ACVR2A), mRNA.	ACTRII; ACVR2
ACVR2A	ILMN_2152711	620.584	342.903	396.432	659.052	684.172	565.872	465.288	311.369	255.171	332.611	371.132	980.072	0	0	0	0	0	0	0	0	0	0	0	0	NM_001616.3	ACVR2A	2	Homo sapiens activin A receptor, type IIA (ACVR2A), mRNA.	ACTRII; ACVR2
ACVR2B	ILMN_1668983	29.7597	38.7377	25.1854	70.0713	62.4896	39.2304	24.6242	27.07	88.372	14.4109	30.2478	29.2073	0.0363636	0.025974	0.0571429	0	0.0038961	0.0298701	0.0623377	0.0350649	0.0038961	0.137662	0.0311688	0.0571429	NM_001106.2	ACVR2B	3	Homo sapiens activin A receptor, type IIB (ACVR2B), mRNA.	MGC116908; ACTRIIB; ActR-IIB
ACVR2B	ILMN_1824337	14.2046	-17.8714	-11.1923	-11.1315	-11.448	16.5985	-9.99389	-21.0421	-6.11595	-3.37954	0.0262519	-11.9717	0.131169	0.898701	0.75974	0.785714	0.749351	0.146753	0.736364	0.957143	0.644156	0.558442	0.425974	0.803896	Hs.563160	ACVR2B	3	Homo sapiens activin A receptor, type IIB (ACVR2B), mRNA.	MGC116908; ACTRIIB; ActR-IIB
ACVRL1	ILMN_1807493	86.2116	122.338	119.181	58.637	24.6969	43.7049	35.3155	90.1316	156.478	106.776	92.4151	-14.1096	0.0025974	0	0.0025974	0.00519481	0.061039	0.0233766	0.0285714	0.0012987	0.0038961	0.0012987	0	0.835065	NM_000020.1	ACVRL1	12	Homo sapiens activin A receptor type II-like 1 (ACVRL1), mRNA.	ORW2; HHT; ALK-1; ALK1; SKR3; HHT2; ACVRLK1
ACVRL1	ILMN_3250257	473.848	1147.51	1175.14	191.246	405.283	418.241	295.966	757.573	1136.89	894.093	450.349	12.3657	0	0	0	0	0	0	0	0	0	0	0	0.21948	NM_000020.2	ACVRL1	12	Homo sapiens activin A receptor type II-like 1 (ACVRL1), transcript variant 1, mRNA.	ORW2; HHT; TSR-I; ALK-1; ALK1; SKR3; HHT2; ACVRLK1
ACY1	ILMN_1683883	270.442	844.925	369.065	517.511	376.559	345.581	170.776	240.987	649.79	216.121	468.028	299.24	0	0	0	0	0	0	0.0012987	0	0	0	0	0	NM_000666.1	ACY1	3	Homo sapiens aminoacylase 1 (ACY1), mRNA.	ACY1D; ACYLASE
ACY3	ILMN_1670193	45.519	66.7616	73.8849	-11.4617	-7.5572	4.00356	-5.01277	2.71359	119.432	5.47018	80.4162	0.233209	0.0142857	0	0.0038961	0.790909	0.632467	0.361039	0.584416	0.353247	0.0038961	0.305195	0	0.461039	NM_080658.1	ACY3	11	Homo sapiens aspartoacylase (aminocyclase) 3 (ACY3), mRNA.	HCBP1; ACY-3; MGC9740
ACYP1	ILMN_2319825	530.604	197.343	348.987	332.444	311.557	261.543	221.304	140.209	335.611	416.228	115.864	479.42	0	0	0	0	0	0	0	0	0	0	0	0	NM_001107.3	ACYP1	14	Homo sapiens acylphosphatase 1, erythrocyte (common) type (ACYP1), transcript variant 1, mRNA.	ACYPE
ACYP1	ILMN_1694233	1616.08	675.719	1190.75	1787.23	1164.26	1645.98	1735.78	1027.62	1148.68	1757.92	828.797	1445.05	0	0	0	0	0	0	0	0	0	0	0	0	NM_203488.1	ACYP1	14	Homo sapiens acylphosphatase 1, erythrocyte (common) type (ACYP1), transcript variant 1, mRNA.	ACYPE
ACYP1	ILMN_1686432	7.60367	29.2356	-2.41922	56.2237	32.2274	-2.28901	16.3944	27.2564	33.9822	26.6639	19.9043	64.0724	0.227273	0.0441558	0.525974	0.00519481	0.0363636	0.549351	0.131169	0.0350649	0.0285714	0.0623377	0.0831169	0.00779221	NM_203488.1	ACYP1	14	Homo sapiens acylphosphatase 1, erythrocyte (common) type (ACYP1), transcript variant 2, mRNA.	ACYPE
ACYP2	ILMN_1697550	81.35	88.7556	57.043	51.6724	38.6304	60.8424	77.7167	124.423	92.0719	131.035	99.6715	122.338	0.0038961	0	0.00779221	0.00779221	0.0181818	0.00779221	0.0012987	0	0.0038961	0.0012987	0	0.0012987	NM_138448.2	ACYP2	2	Homo sapiens acylphosphatase 2, muscle type (ACYP2), mRNA.	ACYP; ACYM
ACYP2	ILMN_2158705	3069.57	1952.88	1943.61	1248.55	1472.26	1140.71	2469.53	4310	2036.89	2128.67	3568.41	1401.85	0	0	0	0	0	0	0	0	0	0	0	0	NM_138448.2	ACYP2	2	Homo sapiens acylphosphatase 2, muscle type (ACYP2), mRNA.	ACYP; ACYM
ADA	ILMN_1803686	262.187	317.963	217.207	286.746	142.93	221.304	215.765	360.89	160.087	416.776	223.03	417.762	0	0	0	0	0.0012987	0	0	0	0.0025974	0	0	0	NM_000022.2	ADA	20	Homo sapiens adenosine deaminase (ADA), mRNA.
ADAD1	ILMN_1745580	-12.3429	-15.9596	-18.8853	-13.4268	-10.2182	-12.9865	-10.2834	-4.83556	-11.6335	-0.66662	-23.2593	0.399874	0.774026	0.863636	0.920779	0.822078	0.722078	0.835065	0.742857	0.538961	0.796104	0.467533	0.958442	0.45974	NM_139243.1	ADAD1	4	Homo sapiens adenosine deaminase domain containing 1 (testis-specific) (ADAD1), mRNA.	Tenr; FLJ32741
ADAD2	ILMN_1745108	345.581	16.6611	45.55	-4.6565	11.9202	32.8455	60.8108	75.7999	109.389	25.7887	-3.26703	-10.0742	0	0.128571	0.0142857	0.598701	0.163636	0.0428571	0.00649351	0.0025974	0.0038961	0.0649351	0.522078	0.749351	NM_139174.2	ADAD2	16	Homo sapiens adenosine deaminase domain containing 2 (ADAD2), mRNA.	TENRL; FLJ00337
ADAL	ILMN_1725043	271.656	203.319	283.349	146.451	217.207	103.3	240.933	316.925	176.792	252.667	264.858	163.94	0	0	0	0	0	0.0025974	0	0	0.0012987	0	0	0.0012987	NM_001012969.1	ADAL	15	Homo sapiens adenosine deaminase-like (ADAL), mRNA.	FLJ44620; DKFZp313B2137
ADAM10	ILMN_2148360	138.486	116.203	165.1	246.253	86.3718	62.0118	127.324	155.672	69.4261	296.292	202.161	466.5	0	0	0.0012987	0	0.0012987	0.00779221	0.0012987	0	0.0038961	0	0	0	NM_001110.2	ADAM10	15	Homo sapiens ADAM metallopeptidase domain 10 (ADAM10), mRNA.	CD156c; HsT18717; kuz; MADM
ADAM10	ILMN_1718946	401.417	318.926	535.884	594.242	181.357	269.485	354.39	475.156	210.192	713.067	637.582	1016.6	0	0	0	0	0	0	0	0	0.0012987	0	0	0	NM_001110.2	ADAM10	15	Homo sapiens ADAM metallopeptidase domain 10 (ADAM10), mRNA.	CD156c; HsT18717; kuz; MADM
ADAM11	ILMN_1711374	424.179	2.52277	5.35176	49.7336	54.8927	18.248	33.2216	31.7671	64.6651	18.0402	21.8695	-5.87239	0	0.374026	0.320779	0.00779221	0.00649351	0.132467	0.0337662	0.0246753	0.00519481	0.115584	0.0584416	0.615584	NM_002390.3	ADAM11	17	Homo sapiens ADAM metallopeptidase domain 11 (ADAM11), mRNA.	MDC
ADAM12	ILMN_1726266	48.2588	35.826	11.1631	9.86243	3.20482	12.8559	16.7685	16.2106	22.4377	22.7018	30.2641	76.0163	0.012987	0.0298701	0.203896	0.231169	0.337662	0.196104	0.125974	0.0961039	0.087013	0.0818182	0.0311688	0.0038961	NM_021641.2	ADAM12	10	Homo sapiens ADAM metallopeptidase domain 12 (meltrin alpha) (ADAM12), transcript variant 2, mRNA.	MLTN; MCMP; MLTNA; MCMPMltna
ADAM12	ILMN_1705689	35.8395	19.1458	27.1715	8.34224	25.5742	-1.32352	21.923	15.1268	16.8781	55.2544	60.093	29.9101	0.0233766	0.103896	0.0493507	0.275325	0.0584416	0.514286	0.0792208	0.106494	0.125974	0.0142857	0.0038961	0.0571429	NM_003474.3	ADAM12	10	Homo sapiens ADAM metallopeptidase domain 12 (meltrin alpha) (ADAM12), transcript variant 1, mRNA.	MLTN; MCMP; MLTNA; MCMPMltna
ADAM12	ILMN_1785393	-5.47177	-22.3182	7.01993	-8.55616	-3.17606	3.70621	-8.28778	12.2615	0.998402	25.8883	26.3098	38.453	0.571429	0.950649	0.285714	0.716883	0.524675	0.366234	0.688312	0.136364	0.424675	0.0636364	0.0454546	0.0324675	NM_021641.2	ADAM12	10	Homo sapiens ADAM metallopeptidase domain 12 (meltrin alpha) (ADAM12), transcript variant 1, mRNA.	MLTN; MCMP; MLTNA; MCMPMltna
ADAM15	ILMN_2384544	785.795	1100.78	938.541	747.34	1580.92	1896.25	764.113	932.882	1113.82	808.296	1184.29	553.302	0	0	0	0	0	0	0	0	0	0	0	0	NM_003815.3	ADAM15	1	Homo sapiens ADAM metallopeptidase domain 15 (ADAM15), transcript variant 2, mRNA.	MDC15
ADAM15	ILMN_1756920	2152.49	3341.31	2514.32	2109.95	3886.14	4269.08	2199.94	2977.39	2586.13	1904.73	3376.7	1591.64	0	0	0	0	0	0	0	0	0	0	0	0	NM_207195.1	ADAM15	1	Homo sapiens ADAM metallopeptidase domain 15 (ADAM15), transcript variant 4, mRNA.	MDC15
ADAM15	ILMN_1799728	232.646	180.569	138.179	91.8591	121.73	170.403	169.796	168.067	218.2	178.603	163.725	231.884	0	0	0.0012987	0	0.0012987	0	0.0012987	0	0.0012987	0	0	0	XM_937888.1	ADAM15		PREDICTED: Homo sapiens ADAM metallopeptidase domain 15 (metargidin) (ADAM15), mRNA.
ADAM15	ILMN_1751500	65.1754	278.247	128.013	58.3035	134.292	167.632	85.4329	105.325	242.872	129.022	159.801	141.748	0.00649351	0	0.0025974	0.00519481	0.0012987	0	0.0012987	0	0	0.0012987	0	0.0012987	XM_937888.1	ADAM15	1	Homo sapiens ADAM metallopeptidase domain 15 (ADAM15), transcript variant 4, mRNA.	MDC15
ADAM17	ILMN_2121068	1208.39	2043.32	1171.09	1516	2019.15	1735.13	1429.87	1507.98	980.232	1370.31	1599.46	875.756	0	0	0	0	0	0	0	0	0	0	0	0	NM_003183.4	ADAM17	2	Homo sapiens ADAM metallopeptidase domain 17 (ADAM17), mRNA.	MGC71942; CD156b; TACE; cSVP
ADAM17	ILMN_1765779	94.297	136.773	196.783	150.372	88.3889	172.739	157.678	122.8	130.343	162.188	184.95	296.933	0.0025974	0	0	0	0.0012987	0	0.0012987	0	0.0038961	0	0	0	NM_003183.4	ADAM17	2	Homo sapiens ADAM metallopeptidase domain 17 (ADAM17), mRNA.	MGC71942; CD156b; TACE; cSVP
ADAM18	ILMN_2201386	-15.0534	-0.0982216	-12.4752	-5.87551	-11.7609	-23.9199	-13.8607	-19.8526	-20.7724	-7.10959	-13.2001	1.21123	0.823377	0.433766	0.790909	0.636364	0.75974	0.980519	0.822078	0.94026	0.945454	0.654545	0.797403	0.441559	NM_014237.1	ADAM18	8	Homo sapiens ADAM metallopeptidase domain 18 (ADAM18), mRNA.	MGC41836; ADAM27; MGC88272; tMDCIII
ADAM19	ILMN_1682225	-22.4073	-10.2586	-10.7934	15.1715	11.9505	2.81929	-17.5572	-11.4241	10.4328	-5.57723	-25.6981	-12.5967	0.942857	0.724675	0.746753	0.142857	0.163636	0.390909	0.898701	0.748052	0.21039	0.61039	0.97013	0.809091	NM_023038.3	ADAM19	5	Homo sapiens ADAM metallopeptidase domain 19 (meltrin beta) (ADAM19), transcript variant 1, mRNA.	MADDAM; FKSG34; MLTNB
ADAM19	ILMN_1788481	-9.4996	-2.56689	-8.93669	-9.75182	-7.41472	1.45318	4.82276	4.619	-6.12247	7.47932	-9.84703	0.551622	0.683117	0.51039	0.697403	0.748052	0.624675	0.432468	0.318182	0.297403	0.644156	0.275325	0.727273	0.454545	NM_023038.3	ADAM19	5	Homo sapiens ADAM metallopeptidase domain 19 (meltrin beta) (ADAM19), mRNA.	MADDAM; FKSG34; MLTNB
ADAM19	ILMN_1713751	302.115	1182.82	1209.33	688.105	299.679	1577.93	929.454	919.04	2085.94	4855.77	339.518	1657.79	0	0	0	0	0	0	0	0	0	0	0	0	NM_033274.2	ADAM19	5	Homo sapiens ADAM metallopeptidase domain 19 (meltrin beta) (ADAM19), mRNA.	MADDAM; FKSG34; MLTNB
ADAM2	ILMN_1662675	7.50031	21.2073	-3.9904	32.8255	9.37866	15.1483	26.9999	25.923	20.0061	21.4645	9.10803	56.0315	0.22987	0.0922078	0.564935	0.0337662	0.194805	0.158442	0.0506494	0.038961	0.105195	0.0896104	0.205195	0.012987	NM_001464.3	ADAM2	8	Homo sapiens ADAM metallopeptidase domain 2 (ADAM2), mRNA.	PH30; CRYN1; FTNB; CRYN2; PH-30b
ADAM20	ILMN_1737629	-3.40197	-22.7759	-1.48318	-16.5885	-17.6645	-13.3511	-20.085	-21.3358	-23.1652	-8.36175	-6.80078	-19.2242	0.519481	0.958442	0.490909	0.896104	0.897403	0.838961	0.931169	0.958442	0.958442	0.7	0.641559	0.923377	NM_003814.4	ADAM20	14	Homo sapiens ADAM metallopeptidase domain 20 (ADAM20), mRNA.
ADAM21	ILMN_1812112	-4.02745	-5.52165	-6.67408	-15.2968	3.05909	2.3365	-0.736794	1.56378	-0.49828	-7.02026	-8.182	-4.50056	0.533766	0.592208	0.645455	0.867533	0.34026	0.403896	0.462338	0.377922	0.464935	0.654545	0.677922	0.579221	NM_003813.2	ADAM21	14	Homo sapiens ADAM metallopeptidase domain 21 (ADAM21), mRNA.	ADAM31; MGC125389
ADAM21P	ILMN_3241313	12.8979	11.0846	7.73432	-12.5068	-13.067	-15.4201	-10.4931	2.19344	3.72721	-12.1042	-3.5238	-21.063	0.142857	0.183117	0.268831	0.805195	0.796104	0.885714	0.750649	0.366234	0.354545	0.805195	0.52987	0.955844	NR_003951.1	ADAM21P	14	Homo sapiens ADAM metallopeptidase domain 21 pseudogene (ADAM21P), non-coding RNA.
ADAM22	ILMN_1675210	151.794	214.489	126.216	177.539	143.607	144.904	88.987	91.6247	89.273	58.1812	89.3574	81.0549	0	0	0.0025974	0	0.0012987	0	0.0012987	0.0012987	0.0038961	0.0103896	0	0.0038961	NM_004194.2	ADAM22	7	Homo sapiens ADAM metallopeptidase domain 22 (ADAM22), transcript variant 1, mRNA.	MDC2; MGC149832
ADAM22	ILMN_1706302	-15.3205	-2.76868	13.212	-3.65083	-13.3896	12.0935	-6.78561	-21.6614	-1.16546	17.8674	-6.38393	-11.3751	0.831169	0.515584	0.172727	0.567532	0.802597	0.21039	0.646753	0.961039	0.48961	0.116883	0.632467	0.785714	NM_021722.2	ADAM22	7	Homo sapiens ADAM metallopeptidase domain 22 (ADAM22), transcript variant 2, mRNA.	MGC149832; MDC2
ADAM22	ILMN_2351754	-6.4805	1.19308	22.559	52.1577	-0.772501	-3.48264	-6.99121	5.55187	7.18001	19.7703	5.7157	15.0041	0.597403	0.41039	0.0701299	0.00649351	0.445454	0.594805	0.651948	0.272727	0.275325	0.1	0.276623	0.184416	NM_021721.2	ADAM22	7	Homo sapiens ADAM metallopeptidase domain 22 (ADAM22), transcript variant 5, mRNA.	MDC2; MGC149832
ADAM23	ILMN_2060086	717.846	586.923	357.986	603.588	352.119	536.421	552.769	285.241	559.057	435.334	353.095	317.963	0	0	0	0	0	0	0	0	0	0	0	0	NM_003812.2	ADAM23	2	Homo sapiens ADAM metallopeptidase domain 23 (ADAM23), mRNA.	MDC3
ADAM28	ILMN_1664236	44.1095	13.6002	19.172	-15.7285	11.8169	93.7504	-4.19429	45.993	-33.365	23.2369	44.6498	-12.2875	0.0142857	0.15974	0.101299	0.876623	0.164935	0.0025974	0.562338	0.00779221	0.997403	0.0818182	0.0116883	0.805195	NM_021777.2	ADAM28	8	Homo sapiens ADAM metallopeptidase domain 28 (ADAM28), transcript variant 3, mRNA.	MDC-Ls; MDC-Lm; MDCL; eMDCII; ADAM23
ADAM28	ILMN_1664631	134.208	93.937	99.2806	16.9848	102.721	324.365	24.0357	206.49	27.8521	98.5183	107.688	-9.92519	0	0	0.0038961	0.123377	0.0012987	0	0.0636364	0	0.0545455	0.0012987	0	0.744156	NM_021777.2	ADAM28	8	Homo sapiens ADAM metallopeptidase domain 28 (ADAM28), transcript variant 3, mRNA.	MDC-Ls; MDC-Lm; MDCL; eMDCII; ADAM23
ADAM28	ILMN_1802100	7.55813	33.4225	22.4796	1.49467	37.7789	65.7857	-2.27995	105.558	34.8123	22.8248	57.1193	-15.3694	0.228571	0.0350649	0.0714286	0.424675	0.0194805	0.00779221	0.502597	0	0.0285714	0.0818182	0.00649351	0.854545	NM_014265.3	ADAM28	8	Homo sapiens ADAM metallopeptidase domain 28 (ADAM28), transcript variant 1, mRNA.	eMDCII; MDC-Ls; ADAM23; MDC-Lm; MDCL
ADAM29	ILMN_2194158	0.984126	-0.581571	7.79979	5.23428	8.9006	-7.71017	1.7477	6.24529	-9.08769	3.29334	0.239883	-14.4355	0.396104	0.449351	0.267533	0.331169	0.211688	0.714286	0.396104	0.262338	0.716883	0.374026	0.420779	0.84026	NM_014269.3	ADAM29	4	Homo sapiens ADAM metallopeptidase domain 29 (ADAM29), mRNA.	svph1
ADAM30	ILMN_2100871	4.43023	-9.86368	15.9337	-18.2369	-13.847	23.3268	-4.24587	1.39119	-15.9078	-6.1695	-3.68571	-11.8825	0.306493	0.715584	0.131169	0.927273	0.811688	0.0909091	0.567532	0.384416	0.890909	0.628571	0.536364	0.802597	NM_021794.2	ADAM30	1	Homo sapiens ADAM metallopeptidase domain 30 (ADAM30), mRNA.	svph4
ADAM32	ILMN_1806841	15.9015	8.81237	10.3826	33.2342	11.8617	87.6585	57.4785	6.82074	1.30433	70.5443	13.4814	52.0703	0.119481	0.227273	0.214286	0.0324675	0.163636	0.0025974	0.00909091	0.251948	0.415584	0.0025974	0.144156	0.0155844	XM_940500.1	ADAM32	8	Homo sapiens ADAM metallopeptidase domain 32 (ADAM32), mRNA.	FLJ29004; FLJ26299
ADAM32	ILMN_1798045	6.75832	25.302	11.4999	29.771	0.391584	117.498	67.4895	25.368	10.3143	98.7809	43.6719	30.6411	0.251948	0.0688312	0.196104	0.0402597	0.412987	0.0025974	0.00519481	0.0441558	0.214286	0.0012987	0.0142857	0.0506494	NM_145004.4	ADAM32	8	Homo sapiens ADAM metallopeptidase domain 32 (ADAM32), mRNA.	FLJ29004; FLJ26299
ADAM32	ILMN_2293012	13.2473	-6.99479	19.5942	36.3032	8.60938	40.3618	10.9514	13.5759	22.9909	6.23132	-0.858007	29.9823	0.138961	0.633766	0.0935065	0.0207792	0.214286	0.025974	0.183117	0.124675	0.0857143	0.296104	0.463636	0.0571429	NM_145004.4	ADAM32	8	Homo sapiens ADAM metallopeptidase domain 32 (ADAM32), mRNA.	FLJ29004; FLJ26299
ADAM32	ILMN_1703383	0.882051	18.7177	6.95148	2.26255	15.2733	-4.26028	5.9315	15.0083	1.16706	34.8731	35.1121	3.27135	0.397403	0.106494	0.287013	0.407792	0.120779	0.611688	0.28961	0.109091	0.418182	0.0376623	0.0233766	0.394805	XM_940500.1	ADAM32		PREDICTED: Homo sapiens ADAM metallopeptidase domain 32 (ADAM32), mRNA.
ADAM33	ILMN_1651657	3.05409	22.7937	6.12885	22.9248	3.68697	31.2966	109.82	18.9529	-7.90685	63.3391	19.6973	11.7685	0.341558	0.0844156	0.298701	0.0727273	0.322078	0.0467533	0.0012987	0.0779221	0.690909	0.00649351	0.0831169	0.228571	NM_025220.2	ADAM33	20	Homo sapiens ADAM metallopeptidase domain 33 (ADAM33), transcript variant 1, mRNA.	FLJ36751; DKFZp434K0521; MGC149823; DJ964F7.1; MGC71889; FLJ35308
ADAM33	ILMN_1671297	2.73017	24.3169	5.73549	23.1354	27.07	21.8556	60.0851	22.3101	14.4502	8.29782	20.8081	30.4995	0.349351	0.0753247	0.309091	0.0714286	0.0493507	0.102597	0.00649351	0.0519481	0.149351	0.254545	0.0714286	0.0532468	NM_153202.1	ADAM33	20	Homo sapiens ADAM metallopeptidase domain 33 (ADAM33), transcript variant 2, mRNA.	DKFZp434K0521; FLJ36751; MGC149823; DJ964F7.1; MGC71889; FLJ35308
ADAM3A	ILMN_1669486	-7.61274	2.32925	32.0554	-8.21958	3.21248	-3.37954	-14.8813	-8.27168	-24.7986	-2.88133	-10.6797	-5.4316	0.633766	0.381818	0.0376623	0.709091	0.337662	0.585714	0.848052	0.664935	0.971429	0.544156	0.745455	0.602597	XM_498330.2	ADAM3A	8	Homo sapiens ADAM metallopeptidase domain 3A (cyritestin 1) (ADAM3A) on chromosome 8.	CYRN1; ADAM3; tMDCI
ADAM3A	ILMN_1795204	-17.432	2.905	11.3637	-9.04951	-8.16404	4.26178	14.4873	-2.29199	-2.16399	-14.3017	20.2419	-9.9981	0.879221	0.366234	0.197403	0.727273	0.653247	0.358442	0.145454	0.467533	0.518182	0.844156	0.0805195	0.748052	NR_001569.1	ADAM3A	8	Homo sapiens ADAM metallopeptidase domain 3A (cyritestin 1) (ADAM3A) on chromosome 8.	CYRN1; ADAM3; tMDCI
ADAM3A	ILMN_2223911	-5.00188	-1.63849	-13.1479	-14.0951	7.94999	-6.15504	-11.9237	-14.7623	-1.80243	-3.32463	-9.61889	-14.5136	0.564935	0.483117	0.805195	0.84026	0.220779	0.664935	0.787013	0.833766	0.5	0.555844	0.718182	0.84026	NR_001569.1	ADAM3A	8	Homo sapiens ADAM metallopeptidase domain 3A (cyritestin 1) (ADAM3A) on chromosome 8.	CYRN1; ADAM3; tMDCI
ADAM5	ILMN_1685531	-21.3623	0.534077	-6.05594	-2.85214	-8.29077	-16.1561	-21.012	-23.3861	-9.42241	-30.7042	-20.7382	0.668745	0.92987	0.423377	0.631169	0.554546	0.655844	0.892208	0.944156	0.971429	0.724675	0.996104	0.937662	0.453247	XR_001283.1	ADAM5		PREDICTED: Homo sapiens ADAM metallopeptidase domain 5, transcript variant 1 (ADAM5), misc RNA.
ADAM5	ILMN_1764554	-25.168	0.84713	-6.96751	-9.3403	8.08576	-11.5053	-11.3805	-8.35689	1.64403	-4.38076	-16.4434	-23.088	0.963636	0.420779	0.654545	0.738961	0.21948	0.81039	0.774026	0.666234	0.402597	0.585714	0.881818	0.972727	XR_001286.1	ADAM5		PREDICTED: Homo sapiens ADAM metallopeptidase domain 5, transcript variant 4 (ADAM5), misc RNA.
ADAM5P	ILMN_2302214	-28.8561	-6.91711	-9.52746	-25.7072	-24.2405	-13.6183	5.57116	-11.1018	-14.7344	-15.9383	1.83867	-15.7569	0.985714	0.633766	0.706493	0.985714	0.976623	0.845455	0.301299	0.74026	0.871429	0.874026	0.374026	0.864935	NR_001448.1	ADAM5P	8	Homo sapiens ADAM metallopeptidase domain 5 pseudogene (ADAM5P), non-coding RNA. XR_001288 XR_001289	TMDCII; ADAM5
ADAM6	ILMN_1783312	8.64772	8.84092	-2.6484	8.64552	11.1071	8.64985	0.721123	20.6916	24.5525	17.4599	2.56809	9.28594	0.21039	0.227273	0.531169	0.266234	0.174026	0.271429	0.420779	0.0636364	0.0714286	0.116883	0.35974	0.261039	NR_002224.1	ADAM6	14	Homo sapiens ADAM metallopeptidase domain 6 (pseudogene) (ADAM6), non-coding RNA.	tMDCIV; C14orf96
ADAM6	ILMN_2143210	1.9003	-6.57184	-9.73038	5.16901	0.893512	6.8318	-14.4857	-13.979	5.10849	7.67685	4.49529	-22.0171	0.366234	0.623377	0.71039	0.333766	0.405195	0.309091	0.836364	0.822078	0.319481	0.27013	0.309091	0.961039	NR_002224.1	ADAM6	14	Homo sapiens ADAM metallopeptidase domain 6 (pseudogene) (ADAM6), non-coding RNA.	tMDCIV; C14orf96
ADAM7	ILMN_1750294	-4.04583	9.91694	-2.56828	-0.320922	7.65771	9.75701	9.94898	-3.67285	-7.95876	4.32732	-6.54283	-10.8101	0.533766	0.207792	0.52987	0.479221	0.225974	0.248052	0.194805	0.507792	0.690909	0.333766	0.635065	0.771429	NM_003817.1	ADAM7	8	Homo sapiens ADAM metallopeptidase domain 7 (ADAM7), mRNA.	EAPI; GP-83
ADAM8	ILMN_1708348	86.4843	42.7759	81.9483	206.49	96.8484	336.015	3.79965	222.516	2.24364	2.50664	36.0489	-7.52176	0.0025974	0.0181818	0.0038961	0	0.0012987	0	0.344156	0	0.393506	0.384416	0.0233766	0.666234	NM_001109.2	ADAM8	10	Homo sapiens ADAM metallopeptidase domain 8 (ADAM8), mRNA.	MS2; CD156; MGC134985
ADAM9	ILMN_1727524	374.639	163.161	452.168	678.148	267.414	774.119	421.263	426.157	114.384	505.28	383.194	843.591	0	0	0	0	0	0	0	0	0.0038961	0	0	0	NM_003816.2	ADAM9	8	Homo sapiens ADAM metallopeptidase domain 9 (meltrin gamma) (ADAM9), transcript variant 1, mRNA.	MDC9; KIAA0021; Mltng; MCMP
ADAMDEC1	ILMN_1716909	4.19017	-0.888242	58.1869	14.4033	44.3969	-14.1787	33.4291	7.72023	2.87686	69.072	12.3956	13.6558	0.31039	0.45974	0.00779221	0.154546	0.0142857	0.858441	0.0337662	0.238961	0.376623	0.0025974	0.157143	0.196104	NM_014479.2	ADAMDEC1	8	Homo sapiens ADAM-like, decysin 1 (ADAMDEC1), mRNA.	M12.219
ADAMDEC1	ILMN_2103107	-18.2986	10.1504	289.967	36.4428	381.672	28.5224	218.72	24.0179	23.2574	284.456	23.9454	16.4659	0.890909	0.201299	0	0.0207792	0	0.0584416	0	0.0467533	0.0805195	0	0.0519481	0.161039	NM_014479.2	ADAMDEC1	8	Homo sapiens ADAM-like, decysin 1 (ADAMDEC1), mRNA.	M12.219
ADAMTS1	ILMN_1673566	339.294	615.602	773.899	549.477	652.841	1095.31	762.5	937.727	567.962	323.171	605.926	4003.24	0	0	0	0	0	0	0	0	0	0	0	0	NM_006988.3	ADAMTS1	21	Homo sapiens ADAM metallopeptidase with thrombospondin type 1 motif, 1 (ADAMTS1), mRNA.	KIAA1346; C3-C5; METH1
ADAMTS10	ILMN_1751168	15.9279	0.95848	-10.6977	-16.8379	-1.71013	-10.2992	15.6779	-6.75244	15.2203	24.3971	14.8957	35.5155	0.119481	0.418182	0.744156	0.901299	0.476623	0.781818	0.133766	0.620779	0.142857	0.074026	0.127273	0.0350649	NM_030957.2	ADAMTS10	19	Homo sapiens ADAM metallopeptidase with thrombospondin type 1 motif, 10 (ADAMTS10), mRNA.	WMS; ADAM-TS10
ADAMTS12	ILMN_1660970	-12.6813	-11.7151	-0.71524	-9.42241	1.2777	-11.3939	-22.9466	0.824324	-13.6508	-19.7647	-1.35387	1.51828	0.783117	0.776623	0.47013	0.74026	0.392208	0.805195	0.957143	0.4	0.853247	0.92987	0.477922	0.435065	NM_030955.2	ADAMTS12	5	Homo sapiens ADAM metallopeptidase with thrombospondin type 1 motif, 12 (ADAMTS12), mRNA.	PRO4389
ADAMTS13	ILMN_1787386	-8.53373	-6.95506	4.49076	4.70574	-15.3131	12.2778	2.92877	-3.1875	3.54171	-4.95048	-13.468	9.01512	0.658442	0.633766	0.350649	0.342857	0.858441	0.207792	0.357143	0.487013	0.35974	0.593507	0.809091	0.267533	NM_139028.2	ADAMTS13	9	Homo sapiens ADAM metallopeptidase with thrombospondin type 1 motif, 13 (ADAMTS13), transcript variant 2, mRNA.	FLJ42993; C9orf8; MGC118900; VWFCP; DKFZp434C2322; MGC118899; vWF-CP; TTP
ADAMTS13	ILMN_2286570	11.1133	-7.91571	-21.7439	-0.939165	-15.4964	2.15267	-18.2034	-15.3226	-11.9914	-15.3605	-18.1828	-22.9383	0.17013	0.658442	0.951948	0.492208	0.862338	0.407792	0.907792	0.858441	0.802597	0.864935	0.915584	0.971429	NM_139025.2	ADAMTS13	9	Homo sapiens ADAM metallopeptidase with thrombospondin type 1 motif, 13 (ADAMTS13), transcript variant 1, mRNA.	FLJ42993; C9orf8; MGC118900; VWFCP; DKFZp434C2322; MGC118899; vWF-CP; TTP
ADAMTS13	ILMN_2413732	12.3111	12.1015	5.75458	1.4347	10.3936	13.7837	32.0353	6.90052	25.0095	1.7439	13.3254	5.76778	0.149351	0.174026	0.309091	0.425974	0.183117	0.177922	0.0363636	0.249351	0.0675325	0.411688	0.146753	0.332468	NM_139027.2	ADAMTS13	9	Homo sapiens ADAM metallopeptidase with thrombospondin type 1 motif, 13 (ADAMTS13), transcript variant 2, mRNA.	FLJ42993; C9orf8; MGC118900; VWFCP; DKFZp434C2322; MGC118899; vWF-CP; TTP
ADAMTS14	ILMN_1873412	4.1534	22.3902	18.4863	48.0599	8.79463	3.77858	-4.45718	10.9468	13.7914	22.6287	14.5853	12.896	0.311688	0.0844156	0.109091	0.0103896	0.214286	0.363636	0.575325	0.166234	0.158442	0.0818182	0.131169	0.209091	Hs.352156	ADAMTS14	10	Homo sapiens ADAM metallopeptidase with thrombospondin type 1 motif, 14 (ADAMTS14), transcript variant 2, mRNA.	FLJ32820
ADAMTS14	ILMN_1676452	-9.56356	-15.0499	-12.8063	-7.24211	-8.69217	-12.4639	-7.71513	3.53554	-15.0291	-13.6049	-11.0012	-5.34206	0.684416	0.842857	0.801299	0.681818	0.668831	0.822078	0.677922	0.327273	0.877922	0.836364	0.751948	0.6	NM_139155.1	ADAMTS14	10	Homo sapiens ADAM metallopeptidase with thrombospondin type 1 motif, 14 (ADAMTS14), transcript variant 2, mRNA.	FLJ32820
ADAMTS14	ILMN_2358134	19.1834	29.2449	26.0782	24.2956	44.1932	65.6813	17.855	43.7729	2.75935	29.0078	16.0854	9.89952	0.0961039	0.0441558	0.0545455	0.0623377	0.0142857	0.00779221	0.119481	0.0103896	0.379221	0.0571429	0.11039	0.250649	NM_139155.2	ADAMTS14	10	Homo sapiens ADAM metallopeptidase with thrombospondin type 1 motif, 14 (ADAMTS14), transcript variant 1, mRNA.	FLJ32820
ADAMTS15	ILMN_1683781	-4.31026	10.8305	-7.59624	27.7762	-9.27493	16.0318	-2.75045	4.80993	26.4505	6.04964	1.54143	10.6365	0.544156	0.190909	0.675325	0.048052	0.694805	0.153247	0.514286	0.292208	0.0623377	0.298701	0.379221	0.24026	NM_139055.1	ADAMTS15	11	Homo sapiens ADAM metallopeptidase with thrombospondin type 1 motif, 15 (ADAMTS15), mRNA.	MGC126403
ADAMTS16	ILMN_1726247	26.0612	18.625	-5.12048	-5.53996	-5.52165	3.42817	-8.12801	-0.0475618	-8.47411	9.19463	4.5021	0.732356	0.0519481	0.106494	0.606494	0.624675	0.579221	0.372727	0.681818	0.416883	0.702597	0.231169	0.309091	0.451948	NM_139056.1	ADAMTS16	5	Homo sapiens ADAM metallopeptidase with thrombospondin type 1 motif, 16 (ADAMTS16), mRNA.
ADAMTS17	ILMN_1682989	16.1028	36.3683	14.3112	15.3581	6.27579	-4.73139	16.7452	7.74717	17.465	16.8837	21.9702	10.2927	0.119481	0.0272727	0.157143	0.14026	0.250649	0.632467	0.125974	0.238961	0.122078	0.120779	0.0584416	0.245454	NM_139057.1	ADAMTS17	15	Homo sapiens ADAM metallopeptidase with thrombospondin type 1 motif, 17 (ADAMTS17), mRNA.	FLJ16363; FLJ32769
ADAMTS18	ILMN_1739872	2.82287	11.2851	24.2681	5.95956	-0.832377	14.792	12.2638	27.4371	40.6707	13.8127	-9.40836	18.3183	0.349351	0.181818	0.061039	0.312987	0.450649	0.162338	0.168831	0.0324675	0.0142857	0.146753	0.715584	0.14026	NM_139054.2	ADAMTS18	16	Homo sapiens ADAM metallopeptidase with thrombospondin type 1 motif, 18 (ADAMTS18), mRNA.	ADAMTS21
ADAMTS18	ILMN_1770152	31.2669	9.66835	3.32045	44.4395	31.5381	-1.27919	14.7149	15.371	0.841871	193.651	25.902	118.35	0.0324675	0.21039	0.374026	0.012987	0.0363636	0.514286	0.138961	0.102597	0.425974	0	0.0454546	0.0012987	NM_199355.1	ADAMTS18	16	Homo sapiens ADAM metallopeptidase with thrombospondin type 1 motif, 18 (ADAMTS18), mRNA.	ADAMTS21
ADAMTS19	ILMN_1656171	110.268	66.1679	9.20919	24.8516	8.30399	26.1569	36.9201	18.1188	-3.51997	0.554144	3.13011	181.078	0	0.0025974	0.249351	0.0623377	0.218182	0.074026	0.025974	0.0818182	0.558442	0.442857	0.341558	0.0012987	NM_133638.2	ADAMTS19	5	Homo sapiens ADAM metallopeptidase with thrombospondin type 1 motif, 19 (ADAMTS19), mRNA.
ADAMTS2	ILMN_1796628	-1.70185	141.308	-15.76	6.69587	0.269127	19.6731	2.85496	2.33214	9.89798	5.07343	22.5615	14.6825	0.468831	0	0.868831	0.302597	0.420779	0.125974	0.362338	0.363636	0.220779	0.314286	0.0584416	0.184416	NM_014244.1	ADAMTS2	5	Homo sapiens ADAM metallopeptidase with thrombospondin type 1 motif, 2 (ADAMTS2), transcript variant 1, mRNA.	PCINP; hPCPNI; ADAMTS-3; NPI; ADAM-TS2; PCPNI
ADAMTS2	ILMN_1811765	21.7667	68.4177	23.4018	19.5517	30.554	-6.38767	6.93377	-2.46621	17.6013	7.51808	3.9496	-8.13028	0.0714286	0	0.0662338	0.0948052	0.0376623	0.671429	0.255844	0.472727	0.122078	0.272727	0.319481	0.688312	NM_021599.1	ADAMTS2	5	Homo sapiens ADAM metallopeptidase with thrombospondin type 1 motif, 2 (ADAMTS2), transcript variant 2, mRNA.	PCINP; ADAMTS-3; hPCPNI; NPI; ADAM-TS2; PCPNI
ADAMTS20	ILMN_1791795	-5.03631	0.166278	-0.572144	-7.48752	-17.7278	-14.8118	-11.7644	-11.4596	-2.2708	-15.6281	-0.905192	0.869102	0.564935	0.431169	0.468831	0.685714	0.9	0.872727	0.784416	0.750649	0.519481	0.868831	0.466234	0.445454	NM_175851.1	ADAMTS20	12	Homo sapiens ADAM metallopeptidase with thrombospondin type 1 motif, 20 (ADAMTS20), transcript variant 2, mRNA.	GON-1
ADAMTS20	ILMN_1787908	-14.2351	-12.8433	-10.0147	-7.32537	-15.607	3.63729	-8.2794	-23.9199	-8.47518	-2.56033	-15.0291	-9.95517	0.807792	0.797403	0.725974	0.684416	0.862338	0.368831	0.688312	0.976623	0.702597	0.528571	0.842857	0.748052	NM_175851.1	ADAMTS20	12	Homo sapiens ADAM metallopeptidase with thrombospondin type 1 motif, 20 (ADAMTS20), mRNA.	GON-1
ADAMTS20	ILMN_1651717	3.0367	-20.1353	13.5298	-6.27745	-9.93401	-14.9119	-11.8425	-3.69673	-7.54423	-7.36512	-5.65848	-3.48264	0.342857	0.938961	0.168831	0.645455	0.718182	0.875325	0.784416	0.509091	0.677922	0.663636	0.607792	0.544156	NM_025003.2	ADAMTS20	12	Homo sapiens ADAM metallopeptidase with thrombospondin type 1 motif, 20 (ADAMTS20), mRNA.	GON-1
ADAMTS3	ILMN_1703803	22.4377	123.456	209.545	6.36887	7.40107	59.7762	67.1368	95.7765	142.998	77.8505	10.275	353.45	0.0662338	0	0	0.307792	0.233766	0.00779221	0.00519481	0.0012987	0.0038961	0.0025974	0.18961	0	NM_014243.1	ADAMTS3	4	Homo sapiens ADAM metallopeptidase with thrombospondin type 1 motif, 3 (ADAMTS3), mRNA.	KIAA0366; ADAMTS-4
ADAMTS4	ILMN_2092933	-8.46712	1.13665	-10.065	-11.1018	-1.26606	-9.23755	-21.0421	-5.98645	-11.9717	-1.98546	-8.95011	-11.2911	0.655844	0.411688	0.727273	0.785714	0.466234	0.754545	0.944156	0.577922	0.801299	0.507792	0.698701	0.781818	NM_005099.3	ADAMTS4	1	Homo sapiens ADAM metallopeptidase with thrombospondin type 1 motif, 4 (ADAMTS4), mRNA.	ADAMTS-2; ADMP-1; KIAA0688; ADAMTS-4
ADAMTS5	ILMN_1681886	74.5359	142.629	39.8933	33.0598	47.9108	18.9783	210.599	142.698	41.8761	18.6318	59.7573	17.71	0.00649351	0	0.0246753	0.0324675	0.0142857	0.128571	0	0	0.0142857	0.109091	0.00519481	0.146753	NM_007038.2	ADAMTS5	21	Homo sapiens ADAM metallopeptidase with thrombospondin type 1 motif, 5 (aggrecanase-2) (ADAMTS5), mRNA.	ADAMTS11; FLJ36738; ADMP-2
ADAMTS6	ILMN_1767362	61.5562	286.195	202.262	219.438	246.684	261.387	257.976	52.9694	46.6365	266.37	309.731	183.173	0.00649351	0	0	0	0	0	0	0.00779221	0.0103896	0	0	0.0012987	NM_197941.2	ADAMTS6	5	Homo sapiens ADAM metallopeptidase with thrombospondin type 1 motif, 6 (ADAMTS6), mRNA.	ADAM-TS6
ADAMTS7	ILMN_3251322	0.492092	7.89765	1.7477	12.9019	-2.20832	6.55995	35.6723	-3.63918	13.8885	-7.86568	-7.33766	16.6969	0.405195	0.251948	0.403896	0.175325	0.492208	0.31039	0.0272727	0.505195	0.158442	0.679221	0.65974	0.158442	NM_014272.3	ADAMTS7	15	Homo sapiens ADAM metallopeptidase with thrombospondin type 1 motif, 7 (ADAMTS7), mRNA.	DKFZp434H204; ADAM-TS7
ADAMTS7	ILMN_2211790	6.01056	87.0383	11.8377	47.7681	63.4579	31.7333	9.43	1.8782	9.44708	1.33337	10.5477	59.7439	0.268831	0	0.192208	0.0103896	0.0038961	0.0467533	0.198701	0.371429	0.233766	0.422078	0.188312	0.012987	NM_014272.2	ADAMTS7	15	Homo sapiens ADAM metallopeptidase with thrombospondin type 1 motif, 7 (ADAMTS7), mRNA.	DKFZp434H204; ADAM-TS7
ADAMTS8	ILMN_1672403	266.926	151.578	43.817	75.97	80.2534	37.1739	30.7239	34.591	19.4428	43.2553	44.18	21.5346	0	0	0.0194805	0	0.0012987	0.0311688	0.0402597	0.0233766	0.106494	0.0194805	0.012987	0.107792	NM_007037.3	ADAMTS8	11	Homo sapiens ADAM metallopeptidase with thrombospondin type 1 motif, 8 (ADAMTS8), mRNA.	METH2; ADAM-TS8
ADAMTS9	ILMN_1805543	447.741	953.587	1264.87	1045.08	488.901	708.653	887.918	2305.61	780.318	3200.23	566.388	353.407	0	0	0	0	0	0	0	0	0	0	0	0	NM_182920.1	ADAMTS9	3	Homo sapiens ADAM metallopeptidase with thrombospondin type 1 motif, 9 (ADAMTS9), mRNA.	KIAA1312; FLJ42955
ADAMTSL1	ILMN_1706992	-1.98945	-2.88133	2.77571	9.31295	35.783	-7.37152	29.904	23.9866	18.0283	10.7336	6.10231	-6.91968	0.476623	0.519481	0.387013	0.248052	0.025974	0.705195	0.0402597	0.0467533	0.115584	0.214286	0.266234	0.650649	NM_139264.1	ADAMTSL1	9	Homo sapiens ADAMTS-like 1 (ADAMTSL1), transcript variant 3, mRNA.	MGC40193; ADAMTSR1
ADAMTSL1	ILMN_1684919	-3.22039	7.87431	-8.0076	-0.147653	-1.94021	-4.23038	-0.79158	-14.0147	-4.61888	6.26646	-0.436253	-7.09935	0.512987	0.251948	0.677922	0.474026	0.481818	0.61039	0.462338	0.822078	0.6	0.293507	0.445454	0.657143	NM_139238.1	ADAMTSL1	9	Homo sapiens ADAMTS-like 1 (ADAMTSL1), transcript variant 1, mRNA.	MGC40193; ADAMTSR1
ADAMTSL1	ILMN_1727084	-0.851488	55.6745	28.5052	17.967	4.99808	-3.32463	8.24466	24.0546	4.47119	15.0518	3.37555	24.1582	0.433766	0.00649351	0.0454546	0.107792	0.285714	0.584416	0.218182	0.0467533	0.32987	0.133766	0.332468	0.0935065	NM_152702.1	ADAMTSL1	9	Homo sapiens ADAMTS-like 1 (ADAMTSL1), transcript variant 4, mRNA.	FLJ46891; C9orf94; MGC118803; FLJ41032; MGC118805; MGC40193; ADAMTSR1; FLJ35283; DKFZp686L03130
ADAMTSL1	ILMN_1705250	6.62185	23.2637	1.10331	-9.33389	-20.2668	-11.7669	5.74496	0.585283	-4.29178	5.57939	-4.24703	-18.0902	0.257143	0.0818182	0.418182	0.737662	0.935065	0.81948	0.294805	0.405195	0.590909	0.305195	0.563636	0.906493	NM_052866.2	ADAMTSL1	9	Homo sapiens ADAMTS-like 1 (ADAMTSL1), transcript variant 2, mRNA.	FLJ46891; C9orf94; MGC118803; FLJ41032; MGC118805; MGC40193; ADAMTSR1; FLJ35283; DKFZp686L03130
ADAMTSL1	ILMN_1722621	-24.507	19.6387	-11.9033	-11.9955	-10.4642	-17.724	-9.10428	-20.2478	-2.73627	-3.28486	-4.8745	0.176285	0.961039	0.1	0.779221	0.801299	0.727273	0.915584	0.718182	0.942857	0.537662	0.555844	0.585714	0.462338	NM_052866.2	ADAMTSL1	9	Homo sapiens ADAMTS-like 1 (ADAMTSL1), transcript variant 2, mRNA.	FLJ46891; C9orf94; MGC118803; FLJ41032; MGC118805; MGC40193; ADAMTSR1; FLJ35283; DKFZp686L03130
ADAMTSL2	ILMN_1721495	1350.61	1128.84	738.006	391.238	465.933	514.989	467.266	631.713	731.317	583.607	669.102	44.3734	0	0	0	0	0	0	0	0	0	0	0	0.0246753	NM_014694.2	ADAMTSL2	9	Homo sapiens ADAMTS-like 2 (ADAMTSL2), mRNA.	FLJ45164; KIAA0605
ADAMTSL3	ILMN_1798690	76.0163	31.7574	43.1742	11.2923	22.3742	33.8659	12.619	35.1018	30.5488	43.7637	18.4863	22.3032	0.00649351	0.038961	0.0194805	0.202597	0.0675325	0.0402597	0.163636	0.0220779	0.0441558	0.0194805	0.0909091	0.102597	NM_207517.1	ADAMTSL3	15	Homo sapiens ADAMTS-like 3 (ADAMTSL3), mRNA.	MGC150716; MGC150717; KIAA1233
ADAMTSL4	ILMN_1687035	6.90265	47.9108	43.9804	55.4993	100.75	84.9103	68.9839	44.9941	20.6553	72.9905	39.0082	50.827	0.242857	0.0103896	0.0194805	0.00519481	0.0012987	0.0025974	0.0038961	0.00779221	0.1	0.0025974	0.0181818	0.0155844	NM_025008.2	ADAMTSL4	1	Homo sapiens ADAMTS-like 4 (ADAMTSL4), transcript variant 2, mRNA.	TSRC1
ADAMTSL4	ILMN_1777683	5.08758	-2.57661	-20.1514	5.54602	8.19163	4.83439	16.6397	7.18903	0.313522	-3.24402	-7.29293	-5.77549	0.290909	0.51039	0.935065	0.322078	0.218182	0.341558	0.127273	0.246753	0.445454	0.555844	0.65974	0.614286	NM_019032.3	ADAMTSL4	1	Homo sapiens ADAMTS-like 4 (ADAMTSL4), transcript variant 1, mRNA.	TSRC1
ADAMTSL4	ILMN_1762294	10.6241	12.5664	6.3368	23.4648	68.7253	12.2796	22.5137	17.3367	6.14201	2.55353	12.1981	6.35993	0.180519	0.172727	0.296104	0.0701299	0.0038961	0.207792	0.0727273	0.087013	0.293507	0.384416	0.15974	0.314286	NM_025008.2	ADAMTSL4	1	Homo sapiens ADAMTS-like 4 (ADAMTSL4), transcript variant 2, mRNA.	TSRC1
ADAMTSL5	ILMN_1793040	-39.9727	-49.8331	-42.4409	-42.4409	-32.4406	-49.8331	-53.2646	-64.4442	-9.91597	-53.2646	-9.47352	13.861	0.997403	0.998701	0.997403	0.998701	0.994805	0.998701	0.998701	0.998701	0.742857	0.998701	0.715584	0.190909	NM_213604.1	ADAMTSL5	19	Homo sapiens ADAMTS-like 5 (ADAMTSL5), mRNA.	THSD6
ADAP1	ILMN_3247424	994.322	138.047	187.647	155.792	133.491	79.8065	143.31	27.0248	162.869	25.368	181.397	4.68754	0	0	0	0	0.0012987	0.0038961	0.0012987	0.0350649	0.0025974	0.0688312	0	0.362338	NM_006869.2	ADAP1	7	Homo sapiens ArfGAP with dual PH domains 1 (ADAP1), mRNA.
ADAP2	ILMN_1763000	810.277	1928.1	1172.36	698.533	1287.82	965.332	966.872	2466.7	989.701	1412.11	2021.06	34.0352	0	0	0	0	0	0	0	0	0	0	0	0.0402597	NM_018404.1	ADAP2	17	Homo sapiens ArfGAP with dual PH domains 2 (ADAP2), mRNA.	cent-b; HSA272195
ADAR	ILMN_1776777	6285.61	6327.65	6170.21	4961.04	5620.37	5668.08	6362.1	4974.35	6574.29	8635.05	6321.91	4851.12	0	0	0	0	0	0	0	0	0	0	0	0	NM_015840.2	ADAR	1	Homo sapiens adenosine deaminase, RNA-specific (ADAR), transcript variant 1, mRNA.	DRADA; K88dsRBP; ADAR1; IFI4; G1P1; DSRAD; IFI-4; p136; DSH
ADAR	ILMN_1706963	-0.372663	19.0518	58.2072	42.2094	21.1132	30.5891	40.6779	66.1118	50.5095	39.3389	25.0896	46.917	0.423377	0.103896	0.00779221	0.0155844	0.0779221	0.0467533	0.0181818	0.0025974	0.00909091	0.0272727	0.048052	0.0181818	NM_001025107.1	ADAR	1	Homo sapiens adenosine deaminase, RNA-specific (ADAR), transcript variant 4, mRNA.	DRADA; K88dsRBP; ADAR1; IFI4; G1P1; DSRAD; IFI-4; p136; DSH
ADAR	ILMN_2320964	1913.45	2456.37	1771.96	1267.74	1187.72	1270.69	1637.9	1960.96	2201.35	2022.35	1583.3	1102.79	0	0	0	0	0	0	0	0	0	0	0	0	NM_015840.2	ADAR	1	Homo sapiens adenosine deaminase, RNA-specific (ADAR), transcript variant 2, mRNA.	DRADA; K88dsRBP; ADAR1; IFI4; G1P1; DSRAD; IFI-4; p136; DSH
ADARB1	ILMN_1697628	65.5069	36.7647	1.5984	19.8735	6.50101	29.771	42.7696	43.6354	4.15751	31.1907	36.4428	54.8672	0.00649351	0.0272727	0.406494	0.0935065	0.249351	0.0506494	0.0181818	0.0103896	0.34026	0.0467533	0.0220779	0.0142857	NM_001112.2	ADARB1	21	Homo sapiens adenosine deaminase, RNA-specific, B1 (RED1 homolog rat) (ADARB1), transcript variant 1, mRNA.	ADAR2a; ADAR2; DRABA2; DRADA2; ADAR2a-L1; ADAR2a-L2; ADAR2g; ADAR2c; RED1; ADAR2a-L3; ADAR2b; ADAR2d
ADARB1	ILMN_2319326	311.875	278.288	162.041	122.367	103.356	259.86	104.206	215.937	204.654	112.142	208.378	193.276	0	0	0.0012987	0	0.0012987	0	0.0012987	0	0.0012987	0.0012987	0	0.0012987	NM_015833.2	ADARB1	21	Homo sapiens adenosine deaminase, RNA-specific, B1 (RED1 homolog rat) (ADARB1), transcript variant 2, mRNA.	ADAR2a; ADAR2; DRABA2; DRADA2; ADAR2a-L1; ADAR2a-L2; ADAR2g; ADAR2c; RED1; ADAR2a-L3; ADAR2b; ADAR2d
ADARB1	ILMN_1657442	-5.45322	0.373634	-13.1738	-14.1526	-15.3645	-9.2888	-8.242	0.296009	-6.42026	-5.94743	-13.4291	-7.54423	0.571429	0.425974	0.805195	0.84026	0.85974	0.757143	0.685714	0.41039	0.658442	0.624675	0.806493	0.667532	NM_001033049.1	ADARB1	21	Homo sapiens adenosine deaminase, RNA-specific, B1 (RED1 homolog rat) (ADARB1), transcript variant 4, mRNA.	ADAR2a; ADAR2; DRABA2; DRADA2; ADAR2a-L1; ADAR2a-L2; ADAR2g; ADAR2c; RED1; ADAR2a-L3; ADAR2b; ADAR2d
ADARB1	ILMN_1679797	2952.07	2258.18	1152.69	1240.59	1005.21	1688.16	958.433	1456.86	1307.87	968.43	1645.98	1423.47	0	0	0	0	0	0	0	0	0	0	0	0	NM_001033049.1	ADARB1	21	Homo sapiens adenosine deaminase, RNA-specific, B1 (RED1 homolog rat) (ADARB1), transcript variant 1, mRNA.	ADAR2a; ADAR2; DRABA2; DRADA2; ADAR2a-L1; ADAR2a-L2; ADAR2g; ADAR2c; RED1; ADAR2a-L3; ADAR2b; ADAR2d
ADARB2	ILMN_1749493	255.501	-2.61924	110.404	10.6913	17.922	14.1133	-1.63247	46.0426	27.3828	24.0042	226.296	-9.26122	0	0.51039	0.0025974	0.218182	0.0948052	0.174026	0.484416	0.00779221	0.0571429	0.0766234	0	0.71948	NM_018702.1	ADARB2	10	Homo sapiens adenosine deaminase, RNA-specific, B2 (RED2 homolog rat) (ADARB2), mRNA.	hRED2; RED2; FLJ25034; FLJ36975; ADAR3
ADAT1	ILMN_1657139	499.065	881.651	688.491	666.255	867.978	459.274	563.249	533.169	448.723	663.558	539.722	876.769	0	0	0	0	0	0	0	0	0	0	0	0	NM_012091.2	ADAT1	16	Homo sapiens adenosine deaminase, tRNA-specific 1 (ADAT1), mRNA.	HADAT1
ADAT2	ILMN_3245693	34.2773	33.3763	76.1832	68.5128	38.8092	89.3725	99.6329	63.6349	26.8756	98.5905	16.9091	35.6661	0.0272727	0.0350649	0.0038961	0	0.0181818	0.0025974	0.0012987	0.0025974	0.0597403	0.0012987	0.107792	0.0350649	NM_182503.2	ADAT2	6	Homo sapiens adenosine deaminase, tRNA-specific 2, TAD2 homolog (S. cerevisiae) (ADAT2), mRNA.	TAD2; dJ20N2.1; dJ20N2; DKFZp686L1118; FLJ44213; DEADC1
ADAT3	ILMN_1806275	115.938	157.678	132.98	251.727	151.339	129.512	123.521	100.482	159.308	97.5137	56.3401	165.982	0	0	0.0025974	0	0.0012987	0	0.0012987	0.0012987	0.0025974	0.0012987	0.00649351	0.0012987	NM_138422.1	ADAT3	19	Homo sapiens adenosine deaminase, tRNA-specific 3, TAD3 homolog (S. cerevisiae) (ADAT3), mRNA.	TAD3; MSTP121; MST121; S863-5; FWP005
ADC	ILMN_1659599	360.979	269.301	359.063	99.4977	184.301	257.976	237.192	391.616	286.907	332.714	313.478	203.743	0	0	0	0	0	0	0	0	0	0	0	0.0012987	NM_052998.2	ADC	1	Homo sapiens arginine decarboxylase (ADC), mRNA.	ODC1L; AZI2; ODC-p; KIAA1945
ADCK1	ILMN_1698777	403.142	397.169	328.267	304.261	239.857	505.026	389.706	279.411	502.896	265.53	225.432	315.131	0	0	0	0	0	0	0	0	0	0	0	0	NM_020421.2	ADCK1	14	Homo sapiens aarF domain containing kinase 1 (ADCK1), mRNA.	FLJ39600
ADCK2	ILMN_1663132	1276.35	1848.04	1229.88	1438.88	1613.73	1119.97	1058.11	1197.57	2025.24	1080.89	1590.41	469.533	0	0	0	0	0	0	0	0	0	0	0	0	NM_052853.3	ADCK2	7	Homo sapiens aarF domain containing kinase 2 (ADCK2), mRNA.	MGC20727; AARF
ADCK4	ILMN_1700349	392.496	789.045	384.779	545.729	799.138	923.926	729.486	555.165	931.712	754.908	392.361	620.695	0	0	0	0	0	0	0	0	0	0	0	0	NM_024876.2	ADCK4	19	Homo sapiens aarF domain containing kinase 4 (ADCK4), mRNA.	COQ8; FLJ12229
ADCK5	ILMN_1761309	177.163	123.682	149.251	215.542	207.312	303.89	209.295	118.062	188.143	189.989	103.566	153.505	0	0	0.0012987	0	0	0	0	0	0.0012987	0	0	0.0012987	NM_174922.3	ADCK5	8	Homo sapiens aarF domain containing kinase 5 (ADCK5), mRNA.	MGC126708; FLJ35454
ADCY1	ILMN_2120555	3699.24	260.882	599.678	178.115	275.568	31.7067	1134.31	184.342	1049.14	252.117	443.921	434.204	0	0	0	0	0	0.0467533	0	0	0	0	0	0	NM_021116.1	ADCY1	7	Homo sapiens adenylate cyclase 1 (brain) (ADCY1), mRNA.
ADCY1	ILMN_1742073	782.121	59.8896	136.451	58.2324	53.0188	6.2903	227.429	23.4117	318.013	30.4995	102.922	77.811	0	0.00649351	0.0012987	0.00519481	0.00779221	0.315584	0	0.0467533	0	0.0467533	0	0.0038961	NM_021116.1	ADCY1	7	Homo sapiens adenylate cyclase 1 (brain) (ADCY1), mRNA.
ADCY10	ILMN_3241894	11.1424	0.594267	-6.69509	23.6683	-0.79158	-9.67495	1.55503	22.4415	0.133837	10.3224	3.67088	8.15135	0.17013	0.423377	0.646753	0.0688312	0.448052	0.771429	0.398701	0.0519481	0.450649	0.218182	0.322078	0.283117	NM_018417.3	ADCY10	1	Homo sapiens adenylate cyclase 10 (soluble) (ADCY10), mRNA.
ADCY2	ILMN_1810691	914.117	16.7873	96.0323	15.7268	50.3472	6.04035	33.8871	26.9378	27.5105	26.4388	86.5057	18.229	0	0.125974	0.0038961	0.137662	0.0142857	0.319481	0.0311688	0.0350649	0.0571429	0.0623377	0	0.14026	NM_020546.1	ADCY2	5	Homo sapiens adenylate cyclase 2 (brain) (ADCY2), mRNA.	KIAA1060; FLJ16822; HBAC2; FLJ45092; MGC133314
ADCY3	ILMN_1676893	5030.29	3576.09	3465.76	3010.03	4207.86	4494.16	2837.79	2354.89	3886.14	3422.42	6395.89	992.263	0	0	0	0	0	0	0	0	0	0	0	0	NM_004036.2	ADCY3	2	Homo sapiens adenylate cyclase 3 (ADCY3), mRNA.	KIAA0511; AC3
ADCY4	ILMN_2148944	103.448	398.821	191.34	50.1677	79.6752	84.7087	59.6715	267.231	95.3601	97.0781	103.025	3.47162	0	0	0	0.00779221	0.0012987	0.0025974	0.00649351	0	0.0038961	0.0012987	0	0.384416	NM_139247.2	ADCY4	14	Homo sapiens adenylate cyclase 4 (ADCY4), mRNA.
ADCY5	ILMN_1708588	60.6881	23.5637	31.8294	46.9041	23.4917	16.7586	41.9058	32.114	63.1347	1.69271	8.11663	17.598	0.00649351	0.0792208	0.0376623	0.0103896	0.0649351	0.146753	0.0181818	0.0246753	0.00519481	0.412987	0.222078	0.148052	NM_183357.1	ADCY5	3	Homo sapiens adenylate cyclase 5 (ADCY5), mRNA.
ADCY6	ILMN_2311674	283.494	355.753	342.903	341.447	383.343	553.862	359.678	189.234	799.553	286.879	148.825	438.545	0	0	0	0	0	0	0	0	0	0	0	0	NM_020983.2	ADCY6	12	Homo sapiens adenylate cyclase 6 (ADCY6), transcript variant 2, mRNA.	KIAA0422; DKFZp779F075
ADCY6	ILMN_1685156	467.266	753.205	525.421	521.969	798.412	884.834	664.959	478.869	1526	558.401	331.26	678.904	0	0	0	0	0	0	0	0	0	0	0	0	NM_015270.2	ADCY6	12	Homo sapiens adenylate cyclase 6 (ADCY6), transcript variant 2, mRNA.	KIAA0422; DKFZp779F075
ADCY7	ILMN_1655935	181.675	277.759	174.601	130.316	271.37	123.016	117.008	282.355	189.447	248.539	428.797	72.4379	0	0	0	0	0	0.0025974	0.0012987	0	0.0012987	0	0	0.00519481	NM_001114.2	ADCY7	16	Homo sapiens adenylate cyclase 7 (ADCY7), mRNA.	KIAA0037; FLJ36387
ADCY8	ILMN_1754440	354.242	371.257	783.268	400.503	182.824	592.046	607.01	600.615	349.092	17.3742	356.806	161.566	0	0	0	0	0	0	0	0	0	0.116883	0	0.0012987	NM_001115.1	ADCY8	8	Homo sapiens adenylate cyclase 8 (brain) (ADCY8), mRNA.	HBAC1; ADCY3
ADCY9	ILMN_1654287	582.132	400.565	404.319	467.607	480.585	138.717	296.538	335.872	441.96	502.199	453.101	262.308	0	0	0	0	0	0	0	0	0	0	0	0	NM_001116.2	ADCY9	16	Homo sapiens adenylate cyclase 9 (ADCY9), mRNA.
ADCYAP1	ILMN_1763344	92.1828	-0.870084	-7.94257	-5.1996	-4.82583	-4.93472	-5.87943	-7.87349	4.60823	11.4254	11.4218	-27.8987	0.0025974	0.45974	0.677922	0.614286	0.567532	0.636364	0.611688	0.650649	0.325974	0.196104	0.174026	0.988312	NM_001117.2	ADCYAP1	18	Homo sapiens adenylate cyclase activating polypeptide 1 (pituitary) (ADCYAP1), transcript variant 2, mRNA.	PACAP; MGC126852
ADCYAP1R1	ILMN_1711736	6.44718	0.372318	7.68569	13.0151	1.98634	17.6154	-1.18302	9.84884	4.63977	-3.07261	-4.23157	10.3421	0.25974	0.425974	0.268831	0.175325	0.366234	0.132467	0.47013	0.197403	0.325974	0.553247	0.562338	0.245454	NM_001118.3	ADCYAP1R1	7	Homo sapiens adenylate cyclase activating polypeptide 1 (pituitary) receptor type I (ADCYAP1R1), mRNA.	PACAPRI; PACAPR
ADD1	ILMN_2356786	1133.22	1062.76	759.807	619.918	827.034	733.418	922.305	700.62	1274.88	619.274	1004.31	629.634	0	0	0	0	0	0	0	0	0	0	0	0	NM_001119.3	ADD1	4	Homo sapiens adducin 1 (alpha) (ADD1), transcript variant 1, mRNA.	ADDA; MGC44427; MGC3339
ADD1	ILMN_1759252	18419.4	10767.8	13015.9	9225.08	11870.9	9006.15	11723.6	7754.65	14454	12067.5	14670.8	9991.52	0	0	0	0	0	0	0	0	0	0	0	0	NM_001119.3	ADD1	4	Homo sapiens adducin 1 (alpha) (ADD1), transcript variant 4, mRNA.	ADDA; MGC44427; MGC3339
ADD2	ILMN_1678791	-16.7288	-6.8988	-9.38061	-2.60002	-7.63245	-3.01487	-17.4843	-15.4946	-17.2891	-13.5723	-7.39918	-3.50789	0.866234	0.632467	0.705195	0.548052	0.636364	0.574026	0.898701	0.861039	0.907792	0.836364	0.661039	0.545455	XM_945551.1	ADD2	2	Homo sapiens adducin 2 (beta) (ADD2), transcript variant beta-3a, mRNA.	ADDB
ADD2	ILMN_2336146	13.3119	-4.05268	6.89524	53.3535	13.8149	0.828433	11.205	-0.82444	62.7399	42.8369	14.8638	-2.35929	0.136364	0.546753	0.288312	0.00649351	0.136364	0.449351	0.177922	0.433766	0.00649351	0.0220779	0.127273	0.519481	NM_017483.2	ADD2	2	Homo sapiens adducin 2 (beta) (ADD2), transcript variant beta-3a, mRNA.	ADDB
ADD2	ILMN_2286339	-18.974	-18.4618	4.04612	-13.415	-3.76569	-7.5869	0.62671	-18.1608	8.96081	-15.4864	31.7574	-19.7564	0.903896	0.911688	0.361039	0.822078	0.537662	0.71039	0.425974	0.903896	0.238961	0.864935	0.0246753	0.936364	NM_017488.2	ADD2	2	Homo sapiens adducin 2 (beta) (ADD2), transcript variant beta-4, mRNA.	ADDB
ADD2	ILMN_1694133	129.06	78.2539	78.7465	72.3951	39.6578	16.0292	98.4676	37.1315	168.628	71.4896	116.001	26.8838	0	0	0.0038961	0	0.0168831	0.153247	0.0012987	0.0207792	0.0025974	0.0025974	0	0.0753247	NM_001617.1	ADD2	2	Homo sapiens adducin 2 (beta) (ADD2), transcript variant beta-3a, mRNA.	ADDB
ADD3	ILMN_1678501	9.79533	4.27092	6.84362	16.0648	-9.24586	-0.594086	17.2179	-12.8945	8.88587	23.706	34.1352	31.7126	0.193506	0.331169	0.288312	0.136364	0.692208	0.494805	0.124675	0.785714	0.24026	0.0792208	0.0233766	0.0467533	NM_019903.3	ADD3	10	Homo sapiens adducin 3 (gamma) (ADD3), transcript variant 2, mRNA.	ADDL
ADD3	ILMN_1787378	1212.55	197.828	541.281	662.968	830.837	247.681	360.044	167.127	121.055	110.3	1475.14	69.8095	0	0	0	0	0	0	0	0	0.0038961	0.0012987	0	0.00779221	NM_016824.3	ADD3	10	Homo sapiens adducin 3 (gamma) (ADD3), transcript variant 1, mRNA.	ADDL
ADD3	ILMN_1814526	8465.13	4835.48	7421.69	4457.02	5956.37	3039.31	4736.17	4341.06	3339.99	2036.89	15810.5	2708.53	0	0	0	0	0	0	0	0	0	0	0	0	NM_016824.3	ADD3	10	Homo sapiens adducin 3 (gamma) (ADD3), transcript variant 3, mRNA.	ADDL
ADD3	ILMN_2311278	1549.14	965.635	1487.37	895.919	866.266	571.583	800.598	1075.11	639.938	444.138	3430.96	647.889	0	0	0	0	0	0	0	0	0	0	0	0	NM_001121.2	ADD3	10	Homo sapiens adducin 3 (gamma) (ADD3), transcript variant 3, mRNA.	ADDL
ADH1A	ILMN_1764309	25.8982	-3.11627	18.7101	-6.74354	-1.26103	15.8923	4.35006	13.7914	13.5545	16.9558	32.3905	5.11378	0.0545455	0.523377	0.105195	0.661039	0.466234	0.153247	0.32987	0.122078	0.161039	0.119481	0.0246753	0.355844	NM_000667.2	ADH1A	4	Homo sapiens alcohol dehydrogenase 1A (class I), alpha polypeptide (ADH1A), mRNA.	ADH1
ADH1B	ILMN_1811598	-1.03606	-16.9534	0.647043	-0.0822571	-9.42424	-2.55849	1.70798	-3.65389	-26.493	-13.146	-0.31031	-14.1825	0.445454	0.883117	0.435065	0.471429	0.698701	0.558442	0.397403	0.507792	0.976623	0.827273	0.437662	0.836364	NM_000668.3	ADH1B	4	Homo sapiens alcohol dehydrogenase IB (class I), beta polypeptide (ADH1B), mRNA.	ADH2
ADH1C	ILMN_1740717	-12.9184	26.8156	-0.903866	-7.32003	-16.3405	-9.31658	-4.40797	6.13637	4.03979	15.7014	1.00489	-8.28778	0.787013	0.0571429	0.474026	0.684416	0.874026	0.75974	0.572727	0.267533	0.345454	0.127273	0.392208	0.693507	NM_000669.3	ADH1C	4	Homo sapiens alcohol dehydrogenase 1C (class I), gamma polypeptide (ADH1C), mRNA.	ADH3
ADH4	ILMN_2136010	213.939	81.4067	88.3372	344.098	277.796	298.209	203.547	160.45	59.2131	136.153	317.201	49.4691	0	0	0.0038961	0	0	0	0	0	0.00649351	0.0012987	0	0.0155844	NM_000670.3	ADH4	4	Homo sapiens alcohol dehydrogenase 4 (class II), pi polypeptide (ADH4), mRNA.	ADH-2
ADH4	ILMN_1797912	-17.8406	-11.8442	-16.6963	-9.32727	-0.64831	1.7412	-5.00188	-6.68294	-8.09163	-10.9467	2.42017	-18.9774	0.885714	0.776623	0.88961	0.736364	0.44026	0.422078	0.583117	0.616883	0.693507	0.775325	0.367532	0.919481	NM_000670.3	ADH4	4	Homo sapiens alcohol dehydrogenase 4 (class II), pi polypeptide (ADH4), mRNA.	ADH-2
ADH5	ILMN_1738604	166.259	182.794	360.359	336.156	163.026	224.16	180.21	264.187	293.404	243.452	496.708	643.419	0	0	0	0	0	0	0.0012987	0	0	0	0	0	NM_000671.3	ADH5	4	Homo sapiens alcohol dehydrogenase 5 (class III), chi polypeptide (ADH5), mRNA.	ADH-3; ADHX; FDH
ADH6	ILMN_1691175	66.781	70.0838	31.9334	29.6567	19.2439	61.3084	45.8445	37.1807	17.2041	22.9437	39.2634	39.7422	0.00649351	0	0.0376623	0.0402597	0.0857143	0.00779221	0.0168831	0.0207792	0.124675	0.0818182	0.0181818	0.0298701	NM_000672.2	ADH6	4	Homo sapiens alcohol dehydrogenase 6 (class V) (ADH6), mRNA.	ADH-5
ADH7	ILMN_2223359	4.21726	17.819	0.548092	1.35919	24.4085	2.21148	1.41244	12.4134	2.62657	-3.06717	-2.75866	16.4644	0.31039	0.118182	0.441559	0.42987	0.061039	0.406494	0.405195	0.135065	0.379221	0.553247	0.514286	0.161039	NM_000673.3	ADH7	4	Homo sapiens alcohol dehydrogenase 7 (class IV), mu or sigma polypeptide (ADH7), mRNA.	ADH-4
ADHFE1	ILMN_1702858	991.205	522.047	759.521	745.373	759.042	1020.63	695.443	584.43	349.209	380.29	1274.32	139.175	0	0	0	0	0	0	0	0	0	0	0	0.0012987	NM_144650.1	ADHFE1	8	Homo sapiens alcohol dehydrogenase, iron containing, 1 (ADHFE1), nuclear gene encoding mitochondrial protein, mRNA.	HOT; FLJ32430; ADH8; MGC48605; HMFT2263
ADHFE1	ILMN_2363634	419.554	248.06	394.306	528.685	471.563	565.146	386.359	314.723	158.2	176.792	719.87	37.6727	0	0	0	0	0	0	0	0	0.0025974	0	0	0.0337662	NM_001077593.1	ADHFE1		Homo sapiens alcohol dehydrogenase, iron containing, 1 (ADHFE1), transcript variant 1, mRNA.	HOT; FLJ32430; ADH8; MGC48605; HMFT2263
ADI1	ILMN_1813975	653.543	989.701	732.28	489.57	750.55	559.943	501.193	686.109	642.455	602.164	1265.08	1096.69	0	0	0	0	0	0	0	0	0	0	0	0	NM_018269.1	ADI1	2	Homo sapiens acireductone dioxygenase 1 (ADI1), mRNA.	HMFT1638; SIPL; ARD; APL1; MTCBP-1; FLJ10913
ADIG	ILMN_1743331	1.95931	44.7707	-0.273041	0.83283	1.00741	7.6544	4.66075	16.7354	24.5098	-4.96441	8.21311	-12.4341	0.364935	0.0155844	0.45974	0.449351	0.405195	0.285714	0.324675	0.0909091	0.0727273	0.593507	0.222078	0.806493	NM_001018082.1	ADIG	20	Homo sapiens adipogenin (ADIG), mRNA.	MGC39724; MGC149650; SMAF1; RP5-1100H13.2; KIAA1219
ADIPOQ	ILMN_1775045	45.6477	42.5368	23.989	39.4332	49.404	35.5647	35.4992	33.6791	34.2342	16.2853	6.66791	38.7582	0.0142857	0.0194805	0.0623377	0.0181818	0.0142857	0.0311688	0.0285714	0.0233766	0.0285714	0.123377	0.255844	0.0298701	NM_004797.2	ADIPOQ	3	Homo sapiens adiponectin, C1Q and collagen domain containing (ADIPOQ), mRNA.	APM1; GBP28; ACRP30; adiponectin; ACDC; APM-1
ADIPOR1	ILMN_2096322	1051.9	1108.73	842.825	1070.93	1355.4	816.289	644.419	1021.94	1311.13	888.551	1057.55	1144.87	0	0	0	0	0	0	0	0	0	0	0	0	NM_015999.2	ADIPOR1	1	Homo sapiens adiponectin receptor 1 (ADIPOR1), mRNA.	ACDCR1; TESBP1A; CGI-45; PAQR1; FLJ42464; FLJ25385; CGI45
ADIPOR1	ILMN_1688322	1114.1	1226.2	979.128	1148.98	1149.34	1104.47	753.745	1333.94	1674.84	891.618	1191.52	1256.82	0	0	0	0	0	0	0	0	0	0	0	0	NM_015999.2	ADIPOR1	1	Homo sapiens adiponectin receptor 1 (ADIPOR1), mRNA.	ACDCR1; TESBP1A; CGI-45; PAQR1; FLJ42464; FLJ25385; CGI45
ADIPOR2	ILMN_2224833	2107.22	1324.78	2032.85	1134.59	1368.08	1601.85	1309.25	1741.26	1617.17	1234.43	2476.57	1766.26	0	0	0	0	0	0	0	0	0	0	0	0	NM_024551.2	ADIPOR2	12	Homo sapiens adiponectin receptor 2 (ADIPOR2), mRNA.	MGC4640; ACDCR2; PAQR2; FLJ21432
ADK	ILMN_2358626	630.517	887.683	642.973	841.16	470.587	588.54	509.447	601.934	540.832	711.205	846.615	913.373	0	0	0	0	0	0	0	0	0	0	0	0	NM_001123.2	ADK	10	Homo sapiens adenosine kinase (ADK), transcript variant ADK-short, mRNA.	AK
ADK	ILMN_1768062	37.8741	27.2111	56.368	76.1434	5.45529	28.3157	49.893	67.2029	10.5358	84.7979	40.2815	107.719	0.0233766	0.0545455	0.00779221	0	0.275325	0.0584416	0.012987	0.0025974	0.209091	0.0025974	0.0181818	0.0025974	NM_006721.2	ADK	10	Homo sapiens adenosine kinase (ADK), transcript variant ADK-long, mRNA.	AK
ADK	ILMN_2358628	5.66238	-4.62428	20.9884	14.775	13.3279	26.0376	8.8521	-1.32985	21.5797	34.1843	-3.0257	11.974	0.275325	0.563636	0.0779221	0.145454	0.142857	0.074026	0.206493	0.446753	0.0935065	0.0402597	0.519481	0.224675	NM_001123.2	ADK	10	Homo sapiens adenosine kinase (ADK), transcript variant ADK-short, mRNA.	AK
ADK	ILMN_1801020	39.6385	94.4638	167.542	192.026	49.2339	105.471	145.66	93.0577	71.4459	205.101	195.998	291.468	0.0220779	0	0.0012987	0	0.0142857	0.0025974	0.0012987	0.0012987	0.0038961	0	0	0	NM_001123.2	ADK	10	Homo sapiens adenosine kinase (ADK), transcript variant ADK-short, mRNA.	AK
ADM	ILMN_1708934	11165.6	1113.62	10412.4	14323	14042.4	22006	3689.71	11822.5	2065.07	3192.17	1907.18	777.604	0	0	0	0	0	0	0	0	0	0	0	0	NM_001124.1	ADM	11	Homo sapiens adrenomedullin (ADM), mRNA.	AM
ADM2	ILMN_1702933	18.3109	33.7465	52.9297	71.1146	103.269	14.948	47.1726	34.0711	32.0016	109.84	28.9524	208.477	0.0987013	0.0337662	0.00909091	0	0.0012987	0.161039	0.0142857	0.0233766	0.0376623	0.0012987	0.0337662	0.0012987	NM_024866.3	ADM2	22	Homo sapiens adrenomedullin 2 (ADM2), mRNA.	AM2; FLJ21135; dJ579N16.4
ADNP	ILMN_1657993	1480.07	1602.21	2371.24	3732.53	1674.43	2035.49	3762.96	2884.1	2148.54	3348.54	2322.27	3317.95	0	0	0	0	0	0	0	0	0	0	0	0	NM_181442.1	ADNP	20	Homo sapiens activity-dependent neuroprotector homeobox (ADNP), transcript variant 2, mRNA.	ADNP1; KIAA0784
ADNP	ILMN_1666019	120.467	154.871	139.239	307.385	151.303	184.26	308.229	245.137	75.0025	172.044	170.529	89.2513	0	0	0.0012987	0	0.0012987	0	0	0	0.0038961	0	0	0.0038961	NM_015339.2	ADNP	20	Homo sapiens activity-dependent neuroprotector homeobox (ADNP), transcript variant 1, mRNA.	ADNP1; KIAA0784
ADNP2	ILMN_2080751	511.048	457.487	874.678	1192.4	751.489	843.424	1104.92	757.439	1089.6	1167.19	499.681	1285.41	0	0	0	0	0	0	0	0	0	0	0	0	NM_014913.2	ADNP2	18	Homo sapiens ADNP homeobox 2 (ADNP2), mRNA.	KIAA0863; ZNF508
ADO	ILMN_1690352	2064.22	1224.46	1459.9	2095.9	1524.32	1109.16	1703.19	1042.4	1616.08	2280.18	1390.36	1824.41	0	0	0	0	0	0	0	0	0	0	0	0	NM_032804.5	ADO	10	Homo sapiens 2-aminoethanethiol (cysteamine) dioxygenase (ADO), mRNA.	FLJ14547; DKFZp564C046
ADORA1	ILMN_2275396	18.57	10.1598	10.6241	-10.0467	-22.2785	-0.741184	-8.61585	100.816	35.9689	-4.5449	8.05872	25.3816	0.0974026	0.201299	0.212987	0.754545	0.958442	0.496104	0.696104	0	0.025974	0.587013	0.222078	0.0844156	NM_000674.2	ADORA1	1	Homo sapiens adenosine A1 receptor (ADORA1), transcript variant 1, mRNA.	RDC7
ADORA1	ILMN_2373444	429.034	256.066	178.79	69.0922	82.6372	196.501	186.093	432.239	571.373	89.6145	192.272	265.375	0	0	0	0	0.0012987	0	0.0012987	0	0	0.0012987	0	0	NM_000674.2	ADORA1	1	Homo sapiens adenosine A1 receptor (ADORA1), transcript variant 1, mRNA.	RDC7
ADORA1	ILMN_1747227	2800.69	1958.51	2755.68	663.475	724.217	1974.68	2399.54	4229.14	3405.15	1522.69	2904.6	3773.38	0	0	0	0	0	0	0	0	0	0	0	0	NM_000674.1	ADORA1	1	Homo sapiens adenosine A1 receptor (ADORA1), mRNA.	RDC7
ADORA2A	ILMN_1807372	69.4751	133.387	97.8353	64.0477	61.999	74.2049	62.2343	92.5129	120.222	65.5453	55.224	23.597	0.00649351	0	0.0038961	0.0038961	0.0038961	0.0038961	0.00649351	0.0012987	0.0038961	0.0025974	0.00649351	0.0974026	NM_000675.3	ADORA2A	22	Homo sapiens adenosine A2a receptor (ADORA2A), mRNA.	ADORA2; RDC8; hA2aR
ADORA2B	ILMN_1703946	703.587	368.792	466.246	271.207	294.059	417.279	129.77	337.262	225.371	319.926	732.957	614.542	0	0	0	0	0	0	0.0012987	0	0	0	0	0	NM_000676.2	ADORA2B	17	Homo sapiens adenosine A2b receptor (ADORA2B), mRNA.	ADORA2
ADORA3	ILMN_1733259	1701.48	1619.19	1689.97	665.08	976.862	2776.91	1399.07	3269.94	1580	1194.12	3261.38	11.0299	0	0	0	0	0	0	0	0	0	0	0	0.237662	NM_020683.5	ADORA3	1	Homo sapiens adenosine A3 receptor (ADORA3), transcript variant 3, mRNA.	AD026; RP11-552M11.7; A3AR; bA552M11.5
ADORA3	ILMN_1730710	282.938	912.656	446.519	87.8118	213.897	240.933	188.53	1166.58	743.417	491.251	1498.23	-3.26399	0	0	0	0	0	0	0	0	0	0	0	0.541558	NM_000677.2	ADORA3	1	Homo sapiens adenosine A3 receptor (ADORA3), transcript variant 2, mRNA.	AD026; RP11-552M11.7; A3AR; bA552M11.5
ADPGK	ILMN_1793959	643.419	752.339	686.681	603.886	817.891	545.293	445.528	687.752	709.683	604.14	576.109	795.945	0	0	0	0	0	0	0	0	0	0	0	0	NM_031284.3	ADPGK	15	Homo sapiens ADP-dependent glucokinase (ADPGK), mRNA.	ADP-GK; DKFZP434B195; 2610017G09Rik
ADPRH	ILMN_1794512	64.1981	235.106	60.3966	59.2655	165.1	83.024	44.1446	69.4751	182.575	123.943	67.2219	58.4054	0.00649351	0	0.00779221	0.00519481	0	0.0038961	0.0181818	0.0025974	0.0012987	0.0012987	0.0025974	0.012987	NM_001125.2	ADPRH	3	Homo sapiens ADP-ribosylarginine hydrolase (ADPRH), mRNA.	ARH1
ADPRHL1	ILMN_1795788	5.87968	5.28006	-2.37595	-10.9357	4.68618	-4.26225	-8.95419	-12.7635	7.87858	18.1412	3.39838	-8.70181	0.27013	0.3	0.524675	0.783117	0.297403	0.611688	0.71039	0.785714	0.27013	0.114286	0.332468	0.706493	NM_138430.3	ADPRHL1	13	Homo sapiens ADP-ribosylhydrolase like 1 (ADPRHL1), transcript variant 1, mRNA.	ARH2
ADPRHL1	ILMN_1760335	528.255	7.96049	38.9301	120.413	37.6895	56.3249	47.9452	33.9061	147.631	98.5416	80.0909	95.9871	0	0.250649	0.0272727	0	0.0194805	0.0103896	0.012987	0.0233766	0.0038961	0.0012987	0	0.0038961	NM_199162.1	ADPRHL1	13	Homo sapiens ADP-ribosylhydrolase like 1 (ADPRHL1), transcript variant 2, mRNA.	ARH2
ADPRHL1	ILMN_1788530	84.1976	53.0116	45.7595	53.1283	18.2959	6.00545	28.6452	25.8638	54.5873	48.2339	38.5769	67.755	0.0038961	0.00649351	0.0142857	0.00649351	0.0922078	0.319481	0.0415584	0.038961	0.00779221	0.0194805	0.0181818	0.00779221	NM_138430.3	ADPRHL1	13	Homo sapiens ADP-ribosylhydrolase like 1 (ADPRHL1), transcript variant 1, mRNA.	ARH2
ADPRHL2	ILMN_1811480	675.017	856.868	966.526	790.128	1245.7	1083.02	994.451	1457.05	1370.07	1112.51	1145.97	591.112	0	0	0	0	0	0	0	0	0	0	0	0	NM_017825.1	ADPRHL2	1	Homo sapiens ADP-ribosylhydrolase like 2 (ADPRHL2), mRNA.	dJ665N4.2; ARH3; FLJ20446
ADRA1A	ILMN_1813598	8.0563	-0.443069	-13.9736	7.14022	-2.8867	-15.6492	-13.69	3.82716	-14.5253	-16.8229	-10.7021	8.29501	0.21948	0.441559	0.832468	0.293507	0.514286	0.887013	0.81948	0.319481	0.866234	0.88961	0.745455	0.281818	NM_000680.1	ADRA1A	8	Homo sapiens adrenergic, alpha-1A-, receptor (ADRA1A), transcript variant 3, mRNA.	ADRA1C; ALPHA1AAR; ADRA1L1
ADRA1A	ILMN_1653821	0.0122545	7.07707	-9.05498	28.937	16.1301	4.19017	-5.37725	34.0088	-8.89333	-20.4145	-8.57017	2.47878	0.412987	0.267533	0.7	0.0441558	0.112987	0.35974	0.601299	0.0233766	0.71039	0.94026	0.685714	0.405195	NM_033302.1	ADRA1A	8	Homo sapiens adrenergic, alpha-1A-, receptor (ADRA1A), transcript variant 3, mRNA.	ADRA1C; ALPHA1AAR; ADRA1L1
ADRA1A	ILMN_1780551	38.8376	29.4669	35.6414	35.5082	14.1577	20.8586	34.6919	20.2419	31.2252	15.614	27.9657	27.1715	0.0220779	0.0441558	0.0324675	0.0233766	0.136364	0.11039	0.0298701	0.0662338	0.0441558	0.128571	0.0376623	0.074026	NM_000680.1	ADRA1A	8	Homo sapiens adrenergic, alpha-1A-, receptor (ADRA1A), transcript variant 1, mRNA.	ADRA1C; ALPHA1AAR; ADRA1L1
ADRA1A	ILMN_1669227	-19.5449	-9.04449	-11.3963	2.51376	5.32252	-14.03	-7.2991	-17.2911	-14.0233	-15.6541	-11.577	-17.3861	0.914286	0.68961	0.767532	0.401299	0.277922	0.855844	0.663636	0.897403	0.855844	0.868831	0.761039	0.897403	NM_033304.1	ADRA1A	8	Homo sapiens adrenergic, alpha-1A-, receptor (ADRA1A), transcript variant 4, mRNA.	ADRA1C; ADRA1L1; ALPHA1AAR
ADRA1A	ILMN_1709167	34.203	43.8775	24.5303	85.7437	93.2152	7.56209	9.9182	76.283	37.3915	15.9591	38.2732	6.36887	0.0272727	0.0181818	0.0597403	0	0.0012987	0.287013	0.194805	0.0025974	0.0194805	0.125974	0.0194805	0.314286	NM_033303.2	ADRA1A	8	Homo sapiens adrenergic, alpha-1A-, receptor (ADRA1A), transcript variant 2, mRNA.	ADRA1C; ALPHA1AAR; ADRA1L1
ADRA1B	ILMN_1679754	964.667	140.241	126.823	34.0962	142.791	27.8156	94.2517	82.5755	55.4272	69.541	80.8561	55.9706	0	0	0.0025974	0.0285714	0.0012987	0.0597403	0.0012987	0.0025974	0.00779221	0.0025974	0	0.012987	NM_000679.3	ADRA1B	5	Homo sapiens adrenergic, alpha-1B-, receptor (ADRA1B), mRNA.	ALPHA1BAR; ADRA1
ADRA1D	ILMN_1716421	27.2081	15.5063	13.7505	6.11384	18.5928	5.02177	18.6912	48.6282	24.6708	4.51648	3.349	42.7619	0.0493507	0.144156	0.167533	0.31039	0.0922078	0.335065	0.107792	0.00779221	0.0688312	0.32987	0.332468	0.0246753	NM_000678.2	ADRA1D	20	Homo sapiens adrenergic, alpha-1D-, receptor (ADRA1D), mRNA.	DAR; ADRA1A; ADRA1R; ADRA1; dJ779E11.2; ALPHA1
ADRA2A	ILMN_1659371	89.2298	110.191	56.5074	90.1723	158.849	113.702	83.234	137.22	124.028	40.8129	75.2876	92.7182	0.0025974	0	0.00779221	0	0.0012987	0.0025974	0.0012987	0	0.0038961	0.025974	0	0.0038961	NM_000681.2	ADRA2A	10	Homo sapiens adrenergic, alpha-2A-, receptor (ADRA2A), mRNA.	ZNF32; ALPHA2AAR; ADRA2R; ADRA2; ADRAR
ADRA2B	ILMN_1677868	62.183	74.5627	72.7335	95.3925	99.0243	98.0323	56.4457	67.1922	88.0266	85.8341	118.434	75.2384	0.00649351	0	0.00519481	0	0.0012987	0.0025974	0.00909091	0.0025974	0.0038961	0.0025974	0	0.0038961	NM_000682.4	ADRA2B	2	Homo sapiens adrenergic, alpha-2B-, receptor (ADRA2B), mRNA.	ADRARL1; ADRA2L1; ALPHA2BAR; ADRA2RL1
ADRA2C	ILMN_1707445	2.26632	1.29907	-14.3716	-8.9784	-8.2937	-6.82414	-9.10685	9.25067	-2.37408	-8.69745	4.62791	-6.2684	0.361039	0.403896	0.84026	0.724675	0.655844	0.68961	0.718182	0.202597	0.523377	0.707792	0.301299	0.624675	XM_938284.1	ADRA2C		PREDICTED: Homo sapiens adrenergic, alpha-2C-, receptor (ADRA2C), mRNA.
ADRA2C	ILMN_1733963	47.7681	30.251	15.7558	41.145	22.8659	11.5352	-1.07041	11.3389	43.817	20.8118	9.42507	29.4669	0.0142857	0.0428571	0.133766	0.0168831	0.0662338	0.21948	0.468831	0.155844	0.0116883	0.0935065	0.2	0.0571429	NM_000683.3	ADRA2C		PREDICTED: Homo sapiens adrenergic, alpha-2C-, receptor (ADRA2C), mRNA.
ADRB1	ILMN_1804255	122.249	22.7784	29.775	7.08118	2.75279	10.806	8.48231	68.4257	41.8156	30.4529	60.8544	-5.022	0	0.0844156	0.0441558	0.293507	0.349351	0.231169	0.214286	0.0025974	0.0142857	0.0467533	0.0038961	0.592208	NM_000684.1	ADRB1	10	Homo sapiens adrenergic, beta-1-, receptor (ADRB1), mRNA.	BETA1AR; B1AR; ADRB1R; RHR
ADRB2	ILMN_1695590	179.631	132.871	159.308	26.9999	62.4196	232.923	93.8967	294.289	264.911	180.081	424.376	32.6057	0	0	0.0012987	0.0493507	0.0038961	0	0.0012987	0	0	0	0	0.0428571	NM_000024.3	ADRB2	5	Homo sapiens adrenergic, beta-2-, receptor, surface (ADRB2), mRNA.	B2AR; BETA2AR; BAR; ADRBR; ADRB2R
ADRB3	ILMN_1694007	-14.6442	-2.02204	9.51201	1.97173	29.9179	0.179331	-6.90627	12.1895	0.584364	-21.6614	8.14217	0.0952961	0.816883	0.493507	0.241558	0.414286	0.0376623	0.47013	0.649351	0.137662	0.436364	0.948052	0.222078	0.463636	NM_000025.1	ADRB3	8	Homo sapiens adrenergic, beta-3-, receptor (ADRB3), mRNA.	BETA3AR
ADRBK1	ILMN_3307926	3400.94	2067.94	2339.8	2320.08	3008.58	2172.53	2431.65	1968.66	2819.93	2679.18	2543.48	1291.69	0	0	0	0	0	0	0	0	0	0	0	0	NM_001619.3	ADRBK1	11	Homo sapiens adrenergic, beta, receptor kinase 1 (ADRBK1), mRNA.	FLJ16718; BETA-ARK1; GRK2; BARK1
ADRBK1	ILMN_1673330	-11.8075	-1.92707	-12.869	-2.58184	-10.0467	-16.3405	-8.9062	9.02304	-6.13291	2.70694	-6.14061	5.54376	0.757143	0.48961	0.802597	0.548052	0.718182	0.894805	0.709091	0.212987	0.644156	0.381818	0.625974	0.338961	NM_001619.2	ADRBK1	11	Homo sapiens adrenergic, beta, receptor kinase 1 (ADRBK1), mRNA.	BETA-ARK1; GRK2; BARK1
ADRBK2	ILMN_1668900	29.6267	41.0095	7.50767	-13.9548	9.90102	42.6095	6.53095	64.5433	25.8436	2.22834	51.6881	20.6664	0.0363636	0.0233766	0.272727	0.831169	0.187013	0.0233766	0.272727	0.0025974	0.0649351	0.393506	0.00779221	0.116883	NM_005160.2	ADRBK2	22	Homo sapiens adrenergic, beta, receptor kinase 2 (ADRBK2), mRNA.	BARK2; GRK3
ADRM1	ILMN_2389013	986.994	1140.51	872.623	857.339	1215.28	985.568	963.183	952.381	1131.78	1491.08	637.229	1258.51	0	0	0	0	0	0	0	0	0	0	0	0	NM_175573.1	ADRM1	20	Homo sapiens adhesion regulating molecule 1 (ADRM1), transcript variant 2, mRNA.	Rpn13; GP110; MGC29536
ADRM1	ILMN_1760143	3779.68	3823.04	3876.03	4290.39	4907.52	4191.63	3970.7	3589.1	4728.5	5633.17	3436.01	4904.73	0	0	0	0	0	0	0	0	0	0	0	0	NM_007002.2	ADRM1	20	Homo sapiens adhesion regulating molecule 1 (ADRM1), transcript variant 2, mRNA.	Rpn13; GP110; MGC29536
ADSL	ILMN_1790757	1230.52	2172.53	1716.14	1686.09	2188.99	2698.4	2093.69	1909.98	3374.53	2726.67	1153.15	2634.91	0	0	0	0	0	0	0	0	0	0	0	0	NM_000026.1	ADSL	22	Homo sapiens adenylosuccinate lyase (ADSL), mRNA.
ADSS	ILMN_2092664	2313.8	1481.79	1590.41	2019.15	1433.85	1702.85	1602.66	2387.82	814.278	1786.35	1647.63	2148.54	0	0	0	0	0	0	0	0	0	0	0	0	NM_001126.2	ADSS	1	Homo sapiens adenylosuccinate synthase (ADSS), mRNA.	ADEH; MGC20404
ADSS	ILMN_1778796	561.561	350.101	617.077	532.355	280.405	482.901	418.96	883.052	272.883	782.702	722.961	984.668	0	0	0	0	0	0	0	0	0	0	0	0	NM_001126.2	ADSS	1	Homo sapiens adenylosuccinate synthase (ADSS), mRNA.	ADEH; MGC20404
ADSSL1	ILMN_1749804	32.8455	3.06271	2.21746	1.81819	8.41976	5.32252	28.7833	28.6125	21.0752	6.79621	18.6956	25.591	0.0285714	0.362338	0.394805	0.41948	0.216883	0.331169	0.0415584	0.0311688	0.1	0.285714	0.0909091	0.0844156	NM_199165.1	ADSSL1	14	Homo sapiens adenylosuccinate synthase like 1 (ADSSL1), transcript variant 1, mRNA.	FLJ38602
ADSSL1	ILMN_1720235	700.083	443.359	367.516	227.037	404.912	709.306	323.043	504.806	440.114	155.417	230.882	40.615	0	0	0	0	0	0	0	0	0	0.0012987	0	0.0285714	NM_199165.1	ADSSL1	14	Homo sapiens adenylosuccinate synthase like 1 (ADSSL1), transcript variant 2, mRNA.	FLJ38602
ADSSL1	ILMN_2240009	58.2072	44.2182	40.3552	40.9716	49.5589	46.1284	50.915	113.172	31.0103	57.881	32.5357	69.413	0.00649351	0.0168831	0.0220779	0.0168831	0.0142857	0.0220779	0.012987	0	0.0441558	0.0103896	0.0246753	0.00779221	NM_152328.3	ADSSL1	14	Homo sapiens adenylosuccinate synthase like 1 (ADSSL1), transcript variant 2, mRNA.	FLJ38602
AEBP1	ILMN_1736178	1222.73	10496.3	2758.12	4258.83	9022.7	9022.7	4000.87	4676.63	19897.2	4201.09	10132	1065.03	0	0	0	0	0	0	0	0	0	0	0	0	NM_001129.3	AEBP1	7	Homo sapiens AE binding protein 1 (AEBP1), mRNA.	FLJ33612; ACLP
AEBP2	ILMN_1803376	574.656	611.206	527.276	542.858	429.883	830.587	644.778	495.07	272.141	685.779	357.821	999.483	0	0	0	0	0	0	0	0	0	0	0	0	NM_153207.3	AEBP2	12	Homo sapiens AE binding protein 2 (AEBP2), mRNA.	MGC17922
AEN	ILMN_3240321	278.057	413.462	270.006	441.795	494.007	292.299	429.883	238.975	398.22	325.149	154.737	388.664	0	0	0	0	0	0	0	0	0	0	0	0	NM_022767.3	AEN	15	Homo sapiens apoptosis enhancing nuclease (AEN), mRNA.
AES	ILMN_1712944	6250.11	4201.09	4915.35	5693.98	4360.48	5679.94	7650.06	3234.56	9844.09	6366.22	2181.1	7246.76	0	0	0	0	0	0	0	0	0	0	0	0	NM_198969.1	AES	19	Homo sapiens amino-terminal enhancer of split (AES), transcript variant 2, mRNA.	AES-2; ESP1; GRG5; GRG; TLE5; AES-1
AES	ILMN_2333107	3175.66	1984.44	3330.84	2693.89	2357.41	2082.96	3802.29	1798.56	5707.85	4218.67	1246.92	3491.46	0	0	0	0	0	0	0	0	0	0	0	0	NM_198970.1	AES	19	Homo sapiens amino-terminal enhancer of split (AES), transcript variant 3, mRNA.	AES-2; ESP1; GRG5; GRG; TLE5; AES-1
AES	ILMN_1707958	26.8192	-1.17941	32.3042	77.8505	3.25434	0.406409	4.08774	33.1433	50.7416	24.2735	5.03899	164.295	0.0506494	0.47013	0.0376623	0	0.336364	0.464935	0.337662	0.0233766	0.00909091	0.074026	0.290909	0.0012987	NM_198969.1	AES	19	Homo sapiens amino-terminal enhancer of split (AES), transcript variant 1, mRNA.	AES-2; ESP1; GRG5; GRG; TLE5; AES-1
AFAP1	ILMN_1660424	-10.5231	4.3615	-11.1693	-8.48352	-3.51378	-15.6947	-12.09	-13.1523	-6.27745	-5.69066	-10.5584	31.1648	0.707792	0.328571	0.75974	0.714286	0.531169	0.888312	0.790909	0.796104	0.651948	0.618182	0.74026	0.0493507	NM_021638.3	AFAP1	4	Homo sapiens actin filament associated protein 1 (AFAP1), transcript variant 1, mRNA.	AFAP-110; AFAP
AFAP1	ILMN_1701998	507.996	916.048	685.503	627.79	865.769	773.899	682.236	277.954	1422.83	691.613	516.696	790.034	0	0	0	0	0	0	0	0	0	0	0	0	NM_198595.1	AFAP1	4	Homo sapiens actin filament associated protein 1 (AFAP1), transcript variant 2, mRNA.	AFAP-110; AFAP
AFAP1	ILMN_1651235	1.13144	-2.46077	10.4053	56.5999	15.206	33.3022	3.66219	22.4994	8.00709	6.58797	10.5784	25.6037	0.388312	0.507792	0.214286	0.00519481	0.122078	0.0402597	0.348052	0.0519481	0.267533	0.285714	0.188312	0.0844156	NM_198595.1	AFAP1	4	Homo sapiens actin filament associated protein 1 (AFAP1), transcript variant 2, mRNA.	AFAP-110; AFAP
AFAP1L1	ILMN_1694140	155.248	373.494	317.516	240.838	146.663	530.132	436.606	336.204	378.142	734.26	186.806	98.1983	0	0	0	0	0.0012987	0	0	0	0	0	0	0.0025974	NM_152406.1	AFAP1L1	5	Homo sapiens actin filament associated protein 1-like 1 (AFAP1L1), mRNA.	FLJ36748; MGC149773
AFAP1L2	ILMN_1730995	857.429	1553.63	750.743	959.819	2196.65	116.445	1110.41	220.387	2511.32	337.798	918.078	208.674	0	0	0	0	0	0.0025974	0	0	0	0	0	0.0012987	NM_001001936.1	AFAP1L2	10	Homo sapiens actin filament associated protein 1-like 2 (AFAP1L2), transcript variant 1, mRNA.	FLJ14564; XB130; KIAA1914
AFAP1L2	ILMN_2404917	341.447	739.963	428.072	613.649	585.578	30.2587	500.38	188.34	1165.06	238.429	567.456	117.827	0	0	0	0	0	0.048052	0	0	0	0	0	0.0012987	NM_032550.2	AFAP1L2	10	Homo sapiens actin filament associated protein 1-like 2 (AFAP1L2), transcript variant 2, mRNA.	FLJ14564; XB130; KIAA1914
AFAR3	ILMN_1702696	74.6181	61.0953	56.7878	111.795	192.314	125.516	88.2939	113.383	40.5035	56.887	126.348	22.6629	0.00649351	0.00649351	0.00779221	0	0	0.0012987	0.0012987	0	0.0142857	0.0103896	0	0.101299	NM_201252.1	AFAR3	1	Homo sapiens aflatoxin B1 aldehyde reductase 3 (AFAR3), mRNA.	AKR7A4
AFARP1	ILMN_2084562	62.1272	15.3406	38.6854	14.8676	4.86619	20.1018	36.1314	0.00398174	25.7183	14.0418	20.8724	19.011	0.00649351	0.144156	0.0272727	0.145454	0.290909	0.122078	0.025974	0.416883	0.0662338	0.144156	0.0714286	0.136364	NR_002796.1	AFARP1	1	Homo sapiens AKR7 family pseudogene (AFARP1), non-coding RNA.
AFARP1	ILMN_1769563	-7.76386	-5.70908	-13.5756	5.44791	2.82157	-3.66697	9.21619	-7.63245	8.74711	-10.9992	-5.75657	-8.06554	0.636364	0.594805	0.814286	0.327273	0.346753	0.597403	0.202597	0.644156	0.244156	0.775325	0.618182	0.685714	XR_000989.1	AFARP1	1	Homo sapiens AKR7 family pseudogene (AFARP1), non-coding RNA.
AFF1	ILMN_1673119	53.2569	52.0619	65.2982	55.3921	65.8042	123.34	71.8513	82.7183	43.8831	84.8242	97.0189	99.9999	0.0116883	0.00649351	0.00649351	0.00519481	0.0038961	0.0025974	0.0012987	0.0025974	0.0116883	0.0025974	0	0.0025974	NM_005935.1	AFF1	4	Homo sapiens AF4/FMR2 family, member 1 (AFF1), mRNA.	MLLT2; MGC134969; AF4-MLL; MLL/AF4; PBM1; AF4; AF-4
AFF1	ILMN_2129015	379.028	357.348	406.736	350.644	414.821	524.533	562.216	425.809	180.766	496.236	452.903	387.786	0	0	0	0	0	0	0	0	0.0012987	0	0	0	NM_005935.1	AFF1	4	Homo sapiens AF4/FMR2 family, member 1 (AFF1), mRNA.	MLLT2; MGC134969; AF4-MLL; MLL/AF4; PBM1; AF4; AF-4
AFF2	ILMN_1725889	427.539	141.232	16.6344	-5.4763	12.1266	-17.3342	13.0004	-20.859	3.13368	-3.1735	2.30208	3.62478	0	0	0.12987	0.623377	0.162338	0.909091	0.155844	0.955844	0.374026	0.555844	0.367532	0.38052	NM_002025.1	AFF2	X	Homo sapiens AF4/FMR2 family, member 2 (AFF2), mRNA.	FMR2; MRX2; OX19; FRAXE
AFF3	ILMN_1775235	3025.59	747.925	639.273	1352.42	1635.31	231.884	643.097	77.4765	769.494	267.498	1019.65	4498.35	0	0	0	0	0	0	0	0.0025974	0	0	0	0	NM_002285.2	AFF3	2	Homo sapiens AF4/FMR2 family, member 3 (AFF3), transcript variant 2, mRNA.	MLLT2-like; LAF4
AFF3	ILMN_1677951	257.976	5.19802	26.6759	58.656	53.2124	-1.99769	38.0515	16.5191	41.2292	5.38917	15.4773	53.8122	0	0.302597	0.0493507	0.00519481	0.00649351	0.536364	0.0246753	0.0922078	0.0142857	0.306493	0.118182	0.0142857	NM_001025108.1	AFF3	2	Homo sapiens AF4/FMR2 family, member 3 (AFF3), transcript variant 2, mRNA.	MLLT2-like; LAF4
AFF4	ILMN_1708502	1101.34	780.561	851.497	1277.17	1060.51	1191.87	1091.55	868.973	566.679	1030.97	851.497	1694.79	0	0	0	0	0	0	0	0	0	0	0	0	NM_014423.2	AFF4	5	Homo sapiens AF4/FMR2 family, member 4 (AFF4), mRNA.	AF5Q31; MGC75036; MCEF
AFG3L1	ILMN_1705447	488.266	468.462	499.746	779.721	882.641	858.91	596.439	697.129	370.493	615.691	547.567	403.142	0	0	0	0	0	0	0	0	0	0	0	0	NM_001031805.1	AFG3L1	16	Homo sapiens AFG3 ATPase family gene 3-like 1 (yeast) (AFG3L1), transcript variant 2, mRNA.	FLJ45200; AFG3
AFG3L1	ILMN_1699172	34.6493	27.1901	63.8565	82.6862	42.967	97.9031	81.3196	117.966	31.8294	107.688	47.4949	49.8853	0.0272727	0.0545455	0.00649351	0	0.0142857	0.0025974	0.0012987	0	0.038961	0.0012987	0.00909091	0.0155844	NM_001031805.1	AFG3L1	16	Homo sapiens AFG3 ATPase family gene 3-like 1 (S. cerevisiae) (AFG3L1), transcript variant 1, non-coding RNA.	FLJ45200; AFG3
AFG3L1	ILMN_2409898	23.4418	32.1088	12.0708	47.1373	26.626	40.9084	31.2821	58.9284	12.782	36.2338	21.1708	6.26348	0.061039	0.038961	0.18961	0.0103896	0.0532468	0.025974	0.038961	0.0038961	0.168831	0.0350649	0.0675325	0.315584	NR_003228.1	AFG3L1	16	Homo sapiens AFG3 ATPase family gene 3-like 1 (S. cerevisiae) (AFG3L1), transcript variant 3, non-coding RNA.	FLJ45200; AFG3
AFG3L1	ILMN_2295698	15.371	-9.33605	-3.76065	20.4448	-12.6492	15.414	17.1247	26.6782	1.48534	-15.1004	8.51118	3.05521	0.122078	0.697403	0.55974	0.0831169	0.788312	0.155844	0.124675	0.0363636	0.409091	0.85974	0.214286	0.397403	NR_003228.1	AFG3L1	16	Homo sapiens AFG3 ATPase family gene 3-like 1 (S. cerevisiae) (AFG3L1), transcript variant 3, non-coding RNA.	FLJ45200; AFG3
AFG3L2	ILMN_2066124	1699.37	1785.6	1732.52	1673.79	2000.11	1849.03	1714.15	1326.09	1772.9	1441.42	834.407	1740.36	0	0	0	0	0	0	0	0	0	0	0	0	NM_006796.1	AFG3L2	18	Homo sapiens AFG3 ATPase family gene 3-like 2 (yeast) (AFG3L2), nuclear gene encoding mitochondrial protein, mRNA.	FLJ25993
AFM	ILMN_1777797	-22.3344	-10.0243	4.35812	-22.8368	-12.7811	10.8708	-13.6857	-4.513	-2.13998	-15.2455	3.31882	-5.48968	0.94026	0.716883	0.353247	0.97013	0.790909	0.231169	0.81948	0.532467	0.516883	0.863636	0.335065	0.605195	NM_001133.2	AFM	4	Homo sapiens afamin (AFM), mRNA.	MGC125338; ALBA; ALF; MGC125339; ALB2
AFMID	ILMN_2095653	44.4181	-2.454	3.06451	18.2431	25.4772	5.11219	15.5011	20.8081	16.8522	36.0561	18.0542	42.4266	0.0142857	0.507792	0.379221	0.105195	0.0584416	0.333766	0.133766	0.0636364	0.125974	0.0350649	0.0987013	0.025974	NM_001010982.1	AFMID	17	Homo sapiens arylformamidase (AFMID), mRNA.	KF; DKFZp686F03259
AFMID	ILMN_1707551	497.171	944.523	326.437	394.657	249.768	337.848	314.723	335.111	360.112	214.93	492.197	149.677	0	0	0	0	0	0	0	0	0	0	0	0.0012987	NM_001010982.1	AFMID	17	Homo sapiens arylformamidase (AFMID), mRNA.	KF; MGC167063; DKFZp686F03259
AFP	ILMN_1782204	14.7073	52.5207	-9.21887	-10.0225	39.7007	-4.77265	36.4001	8.54521	7.80207	-6.51617	25.341	73.3159	0.12987	0.00649351	0.702597	0.754545	0.0168831	0.632467	0.025974	0.224675	0.27013	0.638961	0.0467533	0.00519481	NM_001134.1	AFP	4	Homo sapiens alpha-fetoprotein (AFP), mRNA.	HPAFP; FETA
AFTPH	ILMN_2402766	443.448	422.691	487.682	523.048	558.027	494.868	479.943	707.892	466.777	520.257	631.033	639.273	0	0	0	0	0	0	0	0	0	0	0	0	NM_017657.3	AFTPH	2	Homo sapiens aftiphilin (AFTPH), transcript variant 2, mRNA.	MGC33965; FLJ23793; Nbla10388; FLJ20080
AFTPH	ILMN_1767722	746.462	60.6495	103.095	113.653	58.6942	50.8027	105.024	186.989	72.6751	94.1425	176.252	80.5661	0	0.00649351	0.0025974	0	0.0038961	0.0155844	0.0012987	0	0.0038961	0.0012987	0	0.0038961	NM_203437.2	AFTPH	2	Homo sapiens aftiphilin (AFTPH), transcript variant 1, mRNA.	MGC33965; FLJ23793; Nbla10388; FLJ20080
AFTPH	ILMN_2342841	1085.3	506.016	865.908	1147.94	858.023	837.701	935.464	836.941	432.707	1064.81	1453.61	1144.61	0	0	0	0	0	0	0	0	0	0	0	0	NM_203437.2	AFTPH	2	Homo sapiens aftiphilin (AFTPH), transcript variant 1, mRNA.	MGC33965; FLJ23793; Nbla10388; FLJ20080
AGA	ILMN_1802631	648.906	733.219	746.462	646.756	972.389	619.404	568.729	778.76	452.351	552.86	1209.33	571.373	0	0	0	0	0	0	0	0	0	0	0	0	NM_000027.2	AGA	4	Homo sapiens aspartylglucosaminidase (AGA), mRNA.	AGU; ASRG; GA
AGAP1	ILMN_2318481	128.67	21.9747	81.4712	56.6829	92.3053	65.7725	149.137	34.718	135.922	85.9872	76.0325	44.82	0	0.087013	0.0038961	0.00519481	0.0012987	0.00779221	0.0012987	0.0233766	0.0038961	0.0025974	0	0.0246753	NM_001037131.1	AGAP1	2	Homo sapiens ArfGAP with GTPase domain, ankyrin repeat and PH domain 1 (AGAP1), transcript variant 1, mRNA.	KIAA1099; GGAP1; AGAP1; MGC71657
AGAP1	ILMN_2245223	22.6629	28.6452	33.5216	46.2941	1.448	16.941	75.9514	29.3269	72.1358	44.0995	36.5776	44.4395	0.0649351	0.0493507	0.0350649	0.0103896	0.38961	0.142857	0.0012987	0.0311688	0.0038961	0.0194805	0.0220779	0.0246753	NM_001037131.1	AGAP1	2	Homo sapiens ArfGAP with GTPase domain, ankyrin repeat and PH domain 1 (AGAP1), transcript variant 1, mRNA.	KIAA1099; GGAP1; AGAP1; MGC71657
AGAP11	ILMN_3238543	2.84369	-7.79869	-4.45871	27.276	-2.24928	2.20169	-18.3547	0.941896	4.60198	-11.4688	-4.52528	-6.35091	0.349351	0.655844	0.575325	0.0493507	0.493507	0.406494	0.907792	0.397403	0.325974	0.78961	0.571429	0.625974	NM_133447.1	AGAP11	10	Homo sapiens ankyrin repeat and GTPase domain Arf GTPase activating protein 11 (AGAP11), mRNA.
AGAP2	ILMN_1735591	213.129	10.9223	22.8248	6.88061	20.9709	30.9583	37.7136	26.201	97.6113	24.6775	4.44346	13.7695	0	0.188312	0.0688312	0.298701	0.0779221	0.0467533	0.0246753	0.0376623	0.0038961	0.074026	0.31039	0.192208	NM_014770.2	AGAP2	12	Homo sapiens ArfGAP with GTPase domain, ankyrin repeat and PH domain 2 (AGAP2), transcript variant 2, mRNA.	GGAP2; PIKE; FLJ16430; AGAP2; KIAA0167
AGAP3	ILMN_2362126	324.416	141.127	109.858	171.109	112.985	109.204	135.077	133.726	604.021	127.324	105.845	99.0613	0	0	0.0025974	0	0.0012987	0.0025974	0.0012987	0	0	0.0012987	0	0.0025974	NM_001042535.1	AGAP3	7	Homo sapiens ArfGAP with GTPase domain, ankyrin repeat and PH domain 3 (AGAP3), transcript variant 2, mRNA.	MRIP-1; AGAP3; CRAG; FLJ16146
AGAP3	ILMN_2269136	4032.24	993.717	1214.02	1495.42	1167.95	1122.81	1050.59	511.153	2484.43	633.08	1193.33	850.938	0	0	0	0	0	0	0	0	0	0	0	0	NM_001042535.1	AGAP3	7	Homo sapiens ArfGAP with GTPase domain, ankyrin repeat and PH domain 3 (AGAP3), transcript variant 2, mRNA.	MRIP-1; AGAP3; CRAG; FLJ16146
AGAP6	ILMN_3239130	381.947	286.43	168.189	346.698	285.98	558.027	285.601	315.747	178.115	244.338	364.844	146.053	0	0	0.0012987	0	0	0	0	0	0.0012987	0	0	0.0012987	NM_001077665.2	AGAP6	10	Homo sapiens ArfGAP with GTPase domain, ankyrin repeat and PH domain 6 (AGAP6), mRNA.	bA324H6.1
AGAP7	ILMN_2120103	4.63598	-12.1597	-16.234	14.1231	32.4106	-9.79658	-2.5651	19.2417	2.08592	12.4397	25.5856	10.4434	0.298701	0.779221	0.879221	0.155844	0.0350649	0.771429	0.506494	0.0779221	0.394805	0.172727	0.0467533	0.244156	NM_001077685.1	AGAP7	10	Homo sapiens ArfGAP with GTPase domain, ankyrin repeat and PH domain 7 (AGAP7), mRNA.	bA109G10.1
AGAP8	ILMN_3242883	1412.82	742.503	718.24	1131.17	1115.72	1781.66	1157.4	1048.3	559.431	774	1348.17	368.045	0	0	0	0	0	0	0	0	0	0	0	0	NM_001077686.1	AGAP8	10	Homo sapiens ArfGAP with GTPase domain, ankyrin repeat and PH domain 8 (AGAP8), mRNA.
AGBL1	ILMN_2100055	-6.35902	-8.0237	-8.00058	21.0981	-7.43941	-7.64254	4.21642	-9.96228	-1.99602	-4.6497	-3.78168	-1.9952	0.596104	0.661039	0.677922	0.0792208	0.62987	0.711688	0.333766	0.712987	0.511688	0.58961	0.542857	0.506494	NM_152336.2	AGBL1	15	Homo sapiens ATP/GTP binding protein-like 1 (AGBL1), mRNA.	MGC149239; FLJ32310
AGBL1	ILMN_1887648	13.6572	13.0776	18.3301	6.78551	1.2804	7.5708	24.0015	11.1027	63.7634	-5.46086	-3.73852	43.7729	0.133766	0.163636	0.111688	0.3	0.392208	0.287013	0.0636364	0.161039	0.00519481	0.605195	0.538961	0.0246753	Hs.569517	AGBL1	15	Homo sapiens ATP/GTP binding protein-like 1 (AGBL1), mRNA.	MGC149239; FLJ32310
AGBL2	ILMN_1688627	10.0415	12.8158	9.72263	-0.0791119	13.5759	2.10722	8.27909	7.73924	-2.22103	7.53878	19.804	12.9079	0.188312	0.168831	0.233766	0.471429	0.14026	0.409091	0.218182	0.238961	0.519481	0.272727	0.0831169	0.209091	NM_024783.2	AGBL2	11	Homo sapiens ATP/GTP binding protein-like 2 (AGBL2), mRNA.	FLJ23598
AGBL3	ILMN_1672767	-9.6237	-2.52623	-14.5268	-18.4502	11.1424	-6.86447	-5.26189	-12.8553	-5.7596	-8.09309	-0.0905109	-4.25561	0.685714	0.507792	0.849351	0.92987	0.174026	0.68961	0.597403	0.785714	0.632467	0.693507	0.427273	0.572727	NM_178563.1	AGBL3	7	Homo sapiens ATP/GTP binding protein-like 3 (AGBL3), mRNA.	FLJ12983; MGC32955
AGBL4	ILMN_2196642	108	0.237133	2.82157	7.75495	13.5022	29.6567	23.8379	54.8881	18.57	8.17187	17.1382	13.1457	0	0.42987	0.384416	0.281818	0.14026	0.0506494	0.0636364	0.00649351	0.114286	0.257143	0.107792	0.203896	NM_032785.1	AGBL4	1	Homo sapiens ATP/GTP binding protein-like 4 (AGBL4), mRNA.	FLJ14442
AGBL5	ILMN_2308689	611.797	942.482	997.935	1126.74	1239.34	1391.34	1013.82	340.737	1901.62	1043.13	541.947	1453.34	0	0	0	0	0	0	0	0	0	0	0	0	NM_001035507.2	AGBL5	2	Homo sapiens ATP/GTP binding protein-like 5 (AGBL5), transcript variant 3, mRNA.	FLJ21839
AGBL5	ILMN_2290776	88.3143	152.261	241.938	298.907	233.182	193.452	190.064	114.273	366.64	258.348	304.089	105.738	0.0025974	0	0	0	0	0	0	0	0	0	0	0.0025974	NM_021831.5	AGBL5	2	Homo sapiens ATP/GTP binding protein-like 5 (AGBL5), transcript variant 1, mRNA.	FLJ21839
AGC1	ILMN_1777182	-0.00111025	38.8251	6.62842	36.2041	43.0475	14.262	34.3079	4.0506	31.6904	15.8944	6.53694	10.0822	0.412987	0.025974	0.292208	0.0207792	0.0142857	0.17013	0.0298701	0.311688	0.038961	0.127273	0.261039	0.250649	NM_001135.1	AGC1	15	Homo sapiens aggrecan 1 (chondroitin sulfate proteoglycan 1, large aggregating proteoglycan, antigen identified by monoclonal antibody A0122) (AGC1), transcript variant 1, mRNA.	MSK16; SEDK; CSPG1; CSPGCP
AGER	ILMN_1729777	0.0251991	8.87242	21.7776	4.72311	26.9419	0.185225	10.3966	5.15978	0.53101	9.16808	2.82992	-2.30612	0.411688	0.225974	0.074026	0.341558	0.0493507	0.47013	0.18961	0.284416	0.438961	0.231169	0.353247	0.516883	NM_001136.3	AGER	6	Homo sapiens advanced glycosylation end product-specific receptor (AGER), transcript variant 1, mRNA.	MGC22357; RAGE
AGER	ILMN_1690829	-3.27358	25.9652	2.56405	7.79756	-2.80812	0.546263	3.9739	-9.24586	7.5708	-1.07386	12.9445	-1.87219	0.515584	0.0636364	0.387013	0.281818	0.51039	0.458442	0.338961	0.697403	0.27013	0.477922	0.148052	0.506494	NM_001136.3	AGER	6	Homo sapiens advanced glycosylation end product-specific receptor (AGER), transcript variant 1, mRNA.	MGC22357; RAGE
AGER	ILMN_2257015	20.0093	51.5643	66.781	36.1054	83.8392	50.0015	42.2094	15.2137	57.9062	61.0694	93.9157	40.8252	0.087013	0.00649351	0.00519481	0.0207792	0.0012987	0.0168831	0.0181818	0.103896	0.00649351	0.00779221	0	0.0285714	NM_001136.3	AGER	6	Homo sapiens advanced glycosylation end product-specific receptor (AGER), transcript variant 1, mRNA.	MGC22357; RAGE
AGFG1	ILMN_3181215	300.465	175.404	293.574	579.239	127.058	180.569	268.413	251.241	160.467	264.125	281.17	276.616	0	0	0	0	0.0012987	0	0	0	0.0025974	0	0	0	NM_004504.4	AGFG1	2	Homo sapiens ArfGAP with FG repeats 1 (AGFG1), transcript variant 2, mRNA.
AGFG1	ILMN_3260345	1789.37	1204.69	1342.43	2028.48	1009.52	1188.64	1173.82	941.355	987.516	994.778	1416.12	684.555	0	0	0	0	0	0	0	0	0	0	0	0	NM_001135189.1	AGFG1	2	Homo sapiens ArfGAP with FG repeats 1 (AGFG1), transcript variant 4, mRNA.
AGFG2	ILMN_1703228	237.568	453.72	229.957	134.944	201.488	167.279	106.537	202.08	369.549	187.98	300.658	229.401	0	0	0	0	0	0	0.0012987	0	0	0	0	0	NM_006076.3	AGFG2	7	Homo sapiens ArfGAP with FG repeats 2 (AGFG2), mRNA.	RABR
AGFG2	ILMN_1652023	-10.3974	15.4667	7.492	10.3844	10.3578	-11.9547	38.1389	4.04181	13.5228	-2.32489	33.0132	19.7575	0.705195	0.144156	0.272727	0.220779	0.183117	0.81948	0.0246753	0.311688	0.161039	0.516883	0.0233766	0.127273	XM_499461.2	AGFG2	7	Homo sapiens ArfGAP with FG repeats 2 (AGFG2), mRNA.	RABR
AGGF1	ILMN_2064917	1466.05	1160.59	1323.14	1248.88	1670.69	1220.02	1581.65	1233.79	643.222	1372.74	917.632	1576.93	0	0	0	0	0	0	0	0	0	0	0	0	NM_018046.3	AGGF1	5	Homo sapiens angiogenic factor with G patch and FHA domains 1 (AGGF1), mRNA.	VG5Q; FLJ10283; HUS84971; GPATCH7; HSU84971; GPATC7
AGGF1	ILMN_1776153	116.316	125.516	169.411	140.931	166.999	192.107	181.888	182.712	71.9609	185.35	107.171	229.18	0	0	0.0012987	0	0	0	0.0012987	0	0.0038961	0	0	0	NM_018046.3	AGGF1	5	Homo sapiens angiogenic factor with G patch and FHA domains 1 (AGGF1), mRNA.	HUS84971; VG5Q; GPATCH7; HSU84971; GPATC7; FLJ10283
AGK	ILMN_1772645	847.942	1058.29	693.04	1486.85	1398.4	1081.32	1180.3	778.146	1411.58	1225.28	853.172	858.023	0	0	0	0	0	0	0	0	0	0	0	0	NM_018238.2	AGK	7	Homo sapiens acylglycerol kinase (AGK), mRNA.	MULK; FLJ10842
AGL	ILMN_1775082	8.95567	-2.47325	-1.19224	13.9446	-8.28906	9.95471	4.94899	15.0358	10.0549	3.1257	13.3045	-8.18606	0.203896	0.507792	0.481818	0.157143	0.655844	0.242857	0.312987	0.109091	0.220779	0.374026	0.146753	0.692208	NM_000646.1	AGL	1	Homo sapiens amylo-1, 6-glucosidase, 4-alpha-glucanotransferase (glycogen debranching enzyme, glycogen storage disease type III) (AGL), transcript variant 6, mRNA.	GDE
AGL	ILMN_1680343	11.5198	9.75529	-9.27729	14.9968	-15.3384	16.9913	14.1001	24.8539	16.7102	1.56835	-0.246685	14.4141	0.166234	0.21039	0.702597	0.142857	0.858441	0.142857	0.146753	0.0467533	0.127273	0.415584	0.435065	0.187013	NM_000642.1	AGL	1	Homo sapiens amylo-1, 6-glucosidase, 4-alpha-glucanotransferase (AGL), transcript variant 1, mRNA.	GDE
AGL	ILMN_2277492	2.23957	6.81727	-2.33897	-19.1081	-7.26157	-4.84364	-1.11189	4.96708	-6.85257	-22.0033	2.63722	-7.09825	0.362338	0.267533	0.522078	0.94026	0.623377	0.633766	0.468831	0.28961	0.666234	0.953247	0.358442	0.657143	NM_000646.2	AGL	1	Homo sapiens amylo-1, 6-glucosidase, 4-alpha-glucanotransferase (AGL), transcript variant 6, mRNA.	GDE
AGL	ILMN_2371825	2420.82	1737.23	1192.24	1143.47	2317.93	2597.45	1917.66	2130.82	664.262	1418.18	2188.07	2529.16	0	0	0	0	0	0	0	0	0	0	0	0	NM_000645.2	AGL	1	Homo sapiens amylo-1, 6-glucosidase, 4-alpha-glucanotransferase (AGL), transcript variant 5, mRNA.	GDE
AGL	ILMN_1717468	23.3629	10.0931	12.9124	18.8398	4.95886	-0.3416	2.94556	26.626	26.7294	20.7118	34.2996	15.0703	0.0623377	0.202597	0.176623	0.0974026	0.288312	0.487013	0.357143	0.0363636	0.061039	0.0935065	0.0233766	0.181818	NM_000028.1	AGL	1	Homo sapiens amylo-1, 6-glucosidase, 4-alpha-glucanotransferase (AGL), transcript variant 4, mRNA.	GDE
AGL	ILMN_2274377	-8.93669	-6.22243	-6.14927	-38.0173	-19.7428	-7.36512	-17.5524	-6.18547	-1.16774	-12.1719	-2.99641	-4.14936	0.668831	0.612987	0.632467	0.997403	0.932468	0.703896	0.898701	0.587013	0.48961	0.809091	0.519481	0.568831	NM_000645.2	AGL	1	Homo sapiens amylo-1, 6-glucosidase, 4-alpha-glucanotransferase (AGL), transcript variant 5, mRNA.	GDE
AGL	ILMN_1750235	-19.8127	26.2772	23.4996	17.1221	25.3944	11.998	10.2403	14.4873	37.1509	16.9848	19.7038	12.2386	0.915584	0.0623377	0.0649351	0.122078	0.0584416	0.21039	0.190909	0.112987	0.0194805	0.119481	0.0831169	0.222078	NM_000645.1	AGL	1	Homo sapiens amylo-1, 6-glucosidase, 4-alpha-glucanotransferase (glycogen debranching enzyme, glycogen storage disease type III) (AGL), transcript variant 5, mRNA.	GDE
AGL	ILMN_1664006	410.586	251.522	230.531	266.926	261.543	398.993	329.898	486.283	133.123	257.936	422.611	704.755	0	0	0	0	0	0	0	0	0.0038961	0	0	0	NM_000645.1	AGL	1	Homo sapiens amylo-1, 6-glucosidase, 4-alpha-glucanotransferase (AGL), transcript variant 1, mRNA.	GDE
AGMAT	ILMN_1707169	47.3468	49.3039	28.4937	4.00965	27.0109	-4.44604	6.61867	41.1594	47.1903	31.722	24.3971	12.547	0.0142857	0.00649351	0.0454546	0.357143	0.0493507	0.618182	0.271429	0.012987	0.00909091	0.0467533	0.0506494	0.211688	NM_024758.3	AGMAT	1	Homo sapiens agmatine ureohydrolase (agmatinase) (AGMAT), mRNA.	FLJ23384
AGPAT1	ILMN_1779109	-21.9928	2.32776	-15.2519	-18.3547	-29.9204	-15.0789	-27.6155	-24.2778	-23.9483	-11.873	-25.8713	-14.7607	0.937662	0.381818	0.85974	0.928571	0.992208	0.877922	0.984416	0.979221	0.963636	0.8	0.97013	0.844156	NM_032741.3	AGPAT1	6	Homo sapiens 1-acylglycerol-3-phosphate O-acyltransferase 1 (lysophosphatidic acid acyltransferase, alpha) (AGPAT1), transcript variant 2, mRNA.	MGC5423; MGC4007; LPAAT-alpha; 1-AGPAT1; G15; LPAATA
AGPAT1	ILMN_1697790	1.84905	1.18828	-6.35536	0.195979	-5.34673	3.64067	-4.7459	19.7507	4.71715	10.2526	17.3152	21.9796	0.368831	0.41039	0.637662	0.45974	0.576623	0.368831	0.576623	0.0714286	0.325974	0.218182	0.105195	0.106494	NM_006411.2	AGPAT1	6	Homo sapiens 1-acylglycerol-3-phosphate O-acyltransferase 1 (lysophosphatidic acid acyltransferase, alpha) (AGPAT1), transcript variant 1, mRNA.	MGC5423; MGC4007; LPAAT-alpha; 1-AGPAT1; G15; LPAATA
AGPAT1	ILMN_1679520	1067.31	1404.46	1265.92	673.881	1268.01	909.958	852.331	1122.28	1565.37	990.836	930.046	1161.39	0	0	0	0	0	0	0	0	0	0	0	0	NM_006411.2	AGPAT1	6	Homo sapiens 1-acylglycerol-3-phosphate O-acyltransferase 1 (lysophosphatidic acid acyltransferase, alpha) (AGPAT1), transcript variant 1, mRNA.	MGC5423; MGC4007; LPAAT-alpha; 1-AGPAT1; G15; LPAATA
AGPAT2	ILMN_1732176	142.475	267.63	210.244	199.197	168.699	87.3291	140.643	158.665	206.521	306.43	124.483	411.598	0	0	0	0	0	0.0025974	0.0012987	0	0.0012987	0	0	0	NM_006412.3	AGPAT2	9	Homo sapiens 1-acylglycerol-3-phosphate O-acyltransferase 2 (lysophosphatidic acid acyltransferase, beta) (AGPAT2), transcript variant 1, mRNA.	LPAAB; BSCL1; 1-AGPAT2; LPAAT-beta; BSCL
AGPAT2	ILMN_1681081	43.947	164.725	166.058	143.174	126.907	35.974	127.785	156.546	146.846	235.779	81.1449	368.173	0.0142857	0	0.0012987	0	0.0012987	0.0311688	0.0012987	0	0.0038961	0	0	0	NM_006412.3	AGPAT2	9	Homo sapiens 1-acylglycerol-3-phosphate O-acyltransferase 2 (lysophosphatidic acid acyltransferase, beta) (AGPAT2), transcript variant 1, mRNA.	LPAAB; BSCL1; 1-AGPAT2; LPAAT-beta; BSCL
AGPAT2	ILMN_2377430	169.19	407.259	236.203	475.156	537.955	223.603	200.02	211.675	242.117	356.99	488.787	467.121	0	0	0	0	0	0	0	0	0	0	0	0	NM_001012727.1	AGPAT2	9	Homo sapiens 1-acylglycerol-3-phosphate O-acyltransferase 2 (lysophosphatidic acid acyltransferase, beta) (AGPAT2), transcript variant 2, mRNA.	LPAAB; LPAAT-beta; BSCL1; BSCL; 1-AGPAT2
AGPAT3	ILMN_1661373	78.9685	66.2456	138.077	96.618	66.7984	76.0585	88.4454	74.577	101.087	93.6253	183.173	74.8324	0.00519481	0.0012987	0.0012987	0	0.0038961	0.0038961	0.0012987	0.0025974	0.0038961	0.0012987	0	0.0038961	XM_925995.1	AGPAT3	21	Homo sapiens 1-acylglycerol-3-phosphate O-acyltransferase 3 (AGPAT3), transcript variant 2, mRNA.	MGC4604; LPAAT-GAMMA1
AGPAT3	ILMN_2288175	27.2802	14.4987	29.8845	12.6608	-11.1857	-1.20832	-2.15645	34.7302	35.1337	20.4746	69.413	3.09346	0.0467533	0.149351	0.0441558	0.184416	0.746753	0.512987	0.498701	0.0233766	0.0272727	0.0948052	0.0012987	0.397403	NM_020132.4	AGPAT3	21	Homo sapiens 1-acylglycerol-3-phosphate O-acyltransferase 3 (AGPAT3), transcript variant 1, mRNA.	MGC4604; LPAAT-GAMMA1
AGPAT3	ILMN_1654010	194.659	220.387	405.283	292.383	149.281	170.624	191.246	249.061	345.252	309.932	888.861	203.477	0	0	0	0	0.0012987	0	0	0	0	0	0	0.0012987	NM_020132.3	AGPAT3	21	Homo sapiens 1-acylglycerol-3-phosphate O-acyltransferase 3 (AGPAT3), mRNA.	MGC4604; LPAAT-GAMMA1
AGPAT4	ILMN_1732672	18.6398	11.9814	22.3814	43.0475	24.7336	44.7959	34.0654	13.1828	10.0563	-3.78875	18.3325	11.1293	0.0974026	0.175325	0.0727273	0.0155844	0.061039	0.0220779	0.0298701	0.128571	0.220779	0.567532	0.0935065	0.235065	NM_001012733.1	AGPAT4	6	Homo sapiens 1-acylglycerol-3-phosphate O-acyltransferase 4 (lysophosphatidic acid acyltransferase, delta) (AGPAT4), transcript variant 2, mRNA.	dJ473J16.2; LPAAT-delta; 1-AGPAT4; RP3-473J16.2
AGPAT4	ILMN_1730504	2426.02	948.686	1150.92	1956.04	2669.47	2392.58	1901.08	891.81	1141.55	2013.02	2131.75	667.064	0	0	0	0	0	0	0	0	0	0	0	0	NM_001012734.1	AGPAT4	6	Homo sapiens 1-acylglycerol-3-phosphate O-acyltransferase 4 (lysophosphatidic acid acyltransferase, delta) (AGPAT4), mRNA.	dJ473J16.2; LPAAT-delta; 1-AGPAT4; RP3-473J16.2
AGPAT5	ILMN_1662049	471.382	675.333	1448.14	1644.53	449.439	1255.2	1294.21	821.639	467.121	1347.93	1313.29	1040.52	0	0	0	0	0	0	0	0	0	0	0	0	NM_018361.2	AGPAT5	8	Homo sapiens 1-acylglycerol-3-phosphate O-acyltransferase 5 (lysophosphatidic acid acyltransferase, epsilon) (AGPAT5), mRNA.	1-AGPAT5; LPAAT-epsilon; LPAAT-e
AGPAT6	ILMN_1740752	95.0076	225.371	152.966	138.486	279.411	464.91	178.708	213.297	262.438	211.467	95.8635	151.085	0.0025974	0	0.0012987	0	0	0	0.0012987	0	0	0	0	0.0012987	NM_178819.2	AGPAT6	8	Homo sapiens 1-acylglycerol-3-phosphate O-acyltransferase 6 (lysophosphatidic acid acyltransferase, zeta) (AGPAT6), mRNA.	LPAAT-zeta; LPAATZ; DKFZp586M1819; TSARG7
AGPAT9	ILMN_1794875	127.352	27.9567	40.6381	27.0215	36.3683	194.342	-4.64262	100.768	9.63405	10.6181	23.3668	43.5471	0	0.0532468	0.0207792	0.0493507	0.025974	0	0.575325	0	0.228571	0.216883	0.0545455	0.0246753	NM_032717.3	AGPAT9	4	Homo sapiens 1-acylglycerol-3-phosphate O-acyltransferase 9 (AGPAT9), mRNA.	MAG1; AGPAT8; LPAAT-theta; GPAT3; MGC11324
AGPS	ILMN_1698209	268.317	380.884	424.573	455.171	179.3	235.708	313.911	406.988	244.871	373.158	445.528	1111.31	0	0	0	0	0	0	0	0	0	0	0	0	NM_003659.1	AGPS	2	Homo sapiens alkylglycerone phosphate synthase (AGPS), mRNA.	ADHAPS; ADAP-S; ADPS; ALDHPSY; ADAS
AGR2	ILMN_3307841	0.436657	6.30537	-3.88379	7.84133	9.07523	-8.44853	12.5568	2.80712	-5.46638	-7.03842	9.67948	10.499	0.406494	0.274026	0.561039	0.281818	0.206493	0.736364	0.163636	0.350649	0.620779	0.654545	0.197403	0.244156	NM_006408.3	AGR2	7	Homo sapiens anterior gradient homolog 2 (Xenopus laevis) (AGR2), mRNA.
AGR2	ILMN_1814151	50.0954	24.7011	32.4255	23.0005	27.5225	44.7707	62.5009	41.9676	45.0244	35.1746	44.43	52.7646	0.012987	0.0714286	0.0376623	0.0727273	0.048052	0.0220779	0.00649351	0.0116883	0.0116883	0.0376623	0.012987	0.0142857	NM_006408.2	AGR2	7	Homo sapiens anterior gradient homolog 2 (Xenopus laevis) (AGR2), mRNA.	GOB-4; HAG-2; XAG-2; AG2
AGR3	ILMN_2050246	-9.84582	-16.2008	-27.571	-0.538975	9.96702	-20.0545	11.6766	-7.06996	-7.6866	4.2113	2.47201	88.0368	0.690909	0.871429	0.988312	0.484416	0.187013	0.951948	0.172727	0.62987	0.68052	0.34026	0.366234	0.0038961	NM_176813.3	AGR3	7	Homo sapiens anterior gradient homolog 3 (Xenopus laevis) (AGR3), mRNA.	HAG3; hAG-3; BCMP11
AGR3	ILMN_1728787	29.9599	48.9936	39.7422	19.9445	53.6264	49.8678	68.2737	34.2728	27.7082	25.5697	52.8847	130.494	0.0350649	0.00779221	0.025974	0.0935065	0.00649351	0.0168831	0.0038961	0.0233766	0.0558442	0.0662338	0.00779221	0.0012987	NM_176813.3	AGR3	7	Homo sapiens anterior gradient homolog 3 (Xenopus laevis) (AGR3), mRNA.	HAG3; hAG-3; BCMP11
AGRN	ILMN_2234605	10.4724	21.9198	-1.84008	14.3165	3.97063	20.0533	22.0432	8.31021	27.1871	4.46857	-13.1668	9.84884	0.181818	0.0883117	0.501299	0.154546	0.316883	0.122078	0.0779221	0.22987	0.0584416	0.333766	0.797403	0.251948	NM_198576.2	AGRN	1	Homo sapiens agrin (AGRN), mRNA.	FLJ45064
AGRN	ILMN_1770454	1303.23	4600.47	3617.91	1822.08	3928.53	2328.83	2584.3	2134.46	5198.06	3524.49	1270.9	2946.43	0	0	0	0	0	0	0	0	0	0	0	0	NM_198576.2	AGRN	1	Homo sapiens agrin (AGRN), mRNA.	FLJ45064
AGRP	ILMN_1770336	-7.6308	0.394805	5.54602	-12.6371	4.9813	3.65076	-13.9007	8.15898	-3.14449	-19.3413	14.3636	28.2107	0.635065	0.424675	0.316883	0.806493	0.287013	0.368831	0.823377	0.231169	0.550649	0.923377	0.133766	0.0649351	NM_001138.1	AGRP	16	Homo sapiens agouti related protein homolog (mouse) (AGRP), transcript variant 1, mRNA.	ASIP2; MGC118963; AGRT; ART
AGRP	ILMN_1714253	42.4515	22.4015	20.4416	9.01853	34.0205	70.4365	10.5417	14.2509	30.8213	19.5065	19.039	0.0221079	0.0207792	0.0844156	0.0818182	0.251948	0.0298701	0.0038961	0.187013	0.112987	0.0441558	0.101299	0.087013	0.463636	NM_007316.1	AGRP	16	Homo sapiens agouti related protein homolog (mouse) (AGRP), transcript variant 2, mRNA.	ASIP2; MGC118963; AGRT; ART
AGT	ILMN_1813530	3254.26	5143.5	7329.01	1948.72	3915.84	2551.83	5616.21	1249.21	2805.38	6280.1	7076.87	1375.3	0	0	0	0	0	0	0	0	0	0	0	0	NM_000029.2	AGT	1	Homo sapiens angiotensinogen (serpin peptidase inhibitor, clade A, member 8) (AGT), mRNA.	SERPINA8; ANHU
AGTPBP1	ILMN_2223922	421.263	174.852	88.2073	194.097	262.438	156.585	155.935	142.67	46.7299	94.5506	204.081	190.42	0	0	0.0038961	0	0	0	0.0012987	0	0.0103896	0.0012987	0	0.0012987	NM_015239.1	AGTPBP1	9	Homo sapiens ATP/GTP binding protein 1 (AGTPBP1), mRNA.	NNA1; KIAA1035; DKFZp686M20191
AGTPBP1	ILMN_1718071	1277.74	566.73	483.995	895.464	947.057	562.075	381.15	624.321	134.482	332.659	432.621	439.724	0	0	0	0	0	0	0	0	0.0038961	0	0	0	NM_015239.1	AGTPBP1	9	Homo sapiens ATP/GTP binding protein 1 (AGTPBP1), mRNA.	NNA1; KIAA1035; DKFZp686M20191
AGTR1	ILMN_1814327	1.53333	64.5433	92.0896	-0.731303	8.02137	125.7	54.169	84.66	83.223	48.4992	157.002	143.607	0.372727	0.00519481	0.0038961	0.485714	0.220779	0.0012987	0.00909091	0.0025974	0.0038961	0.0194805	0	0.0012987	NM_032049.1	AGTR1	3	Homo sapiens angiotensin II receptor, type 1 (AGTR1), transcript variant 1, mRNA.	AT2R1A; AT2R1B; AT2R1; AT1; AT1B; AGTR1B; AGTR1A; AG2S; HAT1R
AGTR1	ILMN_2341343	17.9248	76.0964	94.5891	14.5475	31.3692	76.8394	84.2284	101.519	110.82	60.48	158.665	167.942	0.1	0	0.0038961	0.150649	0.0363636	0.0038961	0.0012987	0	0.0038961	0.00779221	0	0.0012987	NM_004835.3	AGTR1	3	Homo sapiens angiotensin II receptor, type 1 (AGTR1), transcript variant 3, mRNA.	AT2R1A; AT2R1B; AT2R1; AT1; AT1B; AGTR1B; AGTR1A; AG2S; HAT1R
AGTR2	ILMN_1775634	-10.0016	-3.70037	0.360545	12.4706	2.43418	4.53001	-20.0369	1.20604	-1.30662	-6.14382	12.5992	-7.62511	0.698701	0.535065	0.444156	0.185714	0.357143	0.349351	0.931169	0.392208	0.492208	0.627273	0.155844	0.668831	NM_000686.3	AGTR2	X	Homo sapiens angiotensin II receptor, type 2 (AGTR2), mRNA.	MRX88; ATGR2; AT2
AGTRAP	ILMN_1802458	139.831	653.269	417.031	279.249	224.733	278.172	149.231	733.922	386.106	369.152	847.942	327.601	0	0	0	0	0	0	0.0012987	0	0	0	0	0	NM_020350.3	AGTRAP	1	Homo sapiens angiotensin II receptor-associated protein (AGTRAP), transcript variant 4, mRNA.	MGC29646; ATRAP
AGTRAP	ILMN_2307656	93.8087	427.789	318.713	137.498	184.447	181.925	163.94	575.58	374.544	324.63	727.428	313.979	0.0025974	0	0	0	0	0	0.0012987	0	0	0	0	0	NM_001040194.1	AGTRAP	1	Homo sapiens angiotensin II receptor-associated protein (AGTRAP), transcript variant 2, mRNA.	MGC29646; ATRAP
AGXT	ILMN_1709796	-6.69393	10.5603	17.5392	-7.44057	64.17	219.333	-11.6698	4.55615	5.38777	-6.46617	-1.73388	4.78336	0.603896	0.194805	0.116883	0.685714	0.0038961	0	0.781818	0.297403	0.311688	0.637662	0.484416	0.362338	NM_000030.1	AGXT	2	Homo sapiens alanine-glyoxylate aminotransferase (AGXT), mRNA.	PH1; SPT; AGT; SPAT; AGT1; TLH6; AGXT1
AGXT2	ILMN_1783963	-4.42246	-17.9709	-14.1196	-7.66541	-12.0278	-1.32649	-6.26982	-9.91424	-17.5363	-15.5497	-29.7514	-13.6702	0.548052	0.901299	0.833766	0.68961	0.764935	0.514286	0.632467	0.712987	0.911688	0.864935	0.987013	0.825974	NM_031900.1	AGXT2	5	Homo sapiens alanine-glyoxylate aminotransferase 2 (AGXT2), nuclear gene encoding mitochondrial protein, mRNA.	AGT2
AGXT2L1	ILMN_2134801	3043.38	74.9344	733.219	20.8724	-1.91827	66.7703	89.4742	168.834	101.748	10.4706	1776.62	-16.35	0	0	0	0.0792208	0.481818	0.00779221	0.0012987	0	0.0038961	0.216883	0	0.868831	NM_031279.2	AGXT2L1	4	Homo sapiens alanine-glyoxylate aminotransferase 2-like 1 (AGXT2L1), mRNA.
AGXT2L1	ILMN_1757807	4044.17	151.389	966.872	25.9074	-13.6529	165.596	177.163	194.427	142.155	49.6942	1940.63	29.8948	0	0	0	0.0532468	0.807792	0	0.0012987	0	0.0038961	0.0181818	0	0.0571429	NM_031279.2	AGXT2L1	4	Homo sapiens alanine-glyoxylate aminotransferase 2-like 1 (AGXT2L1), mRNA.
AGXT2L2	ILMN_1673529	214.715	429.618	328.755	306.869	402.659	586.447	344.74	464.584	516.141	263.575	717.846	232.293	0	0	0	0	0	0	0	0	0	0	0	0	NM_032921.1	AGXT2L2	5	Homo sapiens alanine-glyoxylate aminotransferase 2-like 2 (AGXT2L2), mRNA.	MGC117348; MGC15875; MGC45484
AGXT2L2	ILMN_1686370	56.5641	119.57	77.1803	116.395	102.68	205.711	94.9512	183.888	157.713	62.2835	163.051	109.717	0.00909091	0	0.0038961	0	0.0012987	0	0.0012987	0	0.0038961	0.00779221	0	0.0025974	NM_153373.1	AGXT2L2	5	Homo sapiens alanine-glyoxylate aminotransferase 2-like 2 (AGXT2L2), mRNA.	MGC117348; MGC15875; MGC45484
AHCTF1	ILMN_1809139	1565.37	1024	1147.51	1157.4	2535.38	1935.97	1580	1234.43	480.913	650.05	677.57	1004.97	0	0	0	0	0	0	0	0	0	0	0	0	NM_015446.3	AHCTF1	1	Homo sapiens AT hook containing transcription factor 1 (AHCTF1), mRNA.	ELYS; TMBS62; MSTP108; MST108; DKFZp434N093
AHCTF1	ILMN_1747504	471.427	507.112	491.761	645.049	641.607	567.86	487.423	425.421	197.154	244.519	251.522	351.485	0	0	0	0	0	0	0	0	0.0012987	0	0	0	XM_942402.1	AHCTF1	1	Homo sapiens AT hook containing transcription factor 1 (AHCTF1), mRNA.	ELYS; TMBS62; MSTP108; MST108; DKFZp434N093
AHCTF1	ILMN_1666679	-5.07364	6.08067	-2.76546	-2.97042	11.3978	-1.14222	-7.4191	-1.80243	4.00045	2.09621	-5.12579	15.2895	0.566234	0.277922	0.533766	0.557143	0.17013	0.51039	0.67013	0.454545	0.345454	0.398701	0.590909	0.176623	XM_942402.1	AHCTF1		PREDICTED: Homo sapiens AT hook containing transcription factor 1 (AHCTF1), mRNA.
AHCY	ILMN_1657862	2133.98	3372.97	4057.3	4551.52	3011.57	3327.16	5743.84	4865.24	5693.98	8171.12	2426.72	5019.59	0	0	0	0	0	0	0	0	0	0	0	0	NM_000687.1	AHCY	20	Homo sapiens S-adenosylhomocysteine hydrolase (AHCY), mRNA.	SAHH
AHCYL1	ILMN_1770412	12893.8	10751	14610.4	4057.3	11704.9	9309.64	5368.25	10545.1	9876.08	6384.38	19337.3	4819.63	0	0	0	0	0	0	0	0	0	0	0	0	NM_006621.3	AHCYL1	1	Homo sapiens adenosylhomocysteinase-like 1 (AHCYL1), mRNA.	XPVKONA; PRO0233; IRBIT; DCAL
AHCYL2	ILMN_1712786	1271.08	1033.66	993.04	515.716	795.824	957.347	994.171	1420.85	1418.18	1210.68	1261.63	914.967	0	0	0	0	0	0	0	0	0	0	0	0	NM_015328.1	AHCYL2	7	Homo sapiens S-adenosylhomocysteine hydrolase-like 2 (AHCYL2), mRNA.	KIAA0828; FLJ21719
AHDC1	ILMN_1680111	633.08	902.298	544.86	250.956	628.388	799.553	411.809	788.931	926.243	429.106	774.616	265.559	0	0	0	0	0	0	0	0	0	0	0	0	NM_001029882.1	AHDC1	1	Homo sapiens AT hook, DNA binding motif, containing 1 (AHDC1), mRNA.	CL23945; DJ159A19.3; RP1-159A19.1
AHI1	ILMN_1791006	2293.55	592.006	795.588	1042.86	978.74	1475.79	1043.13	927.704	357.685	1485.01	814.479	711.317	0	0	0	0	0	0	0	0	0	0	0	0	NM_017651.3	AHI1	6	Homo sapiens Abelson helper integration site 1 (AHI1), mRNA.	FLJ14023; FLJ20069; DKFZp686J1653; JBTS3; dJ71N10.1; ORF1; AHI-1
AHNAK	ILMN_1714567	2634.91	3707.24	2370.13	2106.41	2431.65	4334.65	2171.96	3382.98	2933.29	2736.05	8349.25	2799.6	0	0	0	0	0	0	0	0	0	0	0	0	NM_001620.1	AHNAK	11	Homo sapiens AHNAK nucleoprotein (AHNAK), transcript variant 1, mRNA.	MGC5395; AHNAKRS
AHNAK	ILMN_1792495	27.3624	54.758	8.09841	14.3341	0.123616	24.9793	24.4983	72.1018	65.8176	85.7949	73.9876	125.765	0.0454546	0.00649351	0.261039	0.154546	0.423377	0.0818182	0.0623377	0.0025974	0.00519481	0.0025974	0.0012987	0.0012987	NM_024060.2	AHNAK	11	Homo sapiens AHNAK nucleoprotein (AHNAK), transcript variant 1, mRNA.	MGC5395; AHNAKRS
AHNAK	ILMN_1752159	51.435	237.905	97.5615	77.6064	113.32	181.226	68.4366	112.894	181.995	124.518	130.686	270.739	0.012987	0	0.0038961	0	0.0012987	0	0.0038961	0	0.0012987	0.0012987	0	0	NM_024060.2	AHNAK	11	Homo sapiens AHNAK nucleoprotein (AHNAK), transcript variant 2, mRNA.	MGC5395; AHNAKRS
AHNAK2	ILMN_3243156	342.96	671.617	121.359	159.951	193.239	786.157	39.8444	104.08	79.2985	52.1362	44.6143	1384.71	0	0	0.0025974	0	0	0	0.0181818	0	0.0038961	0.0168831	0.0116883	0	NM_138420.2	AHNAK2	14	Homo sapiens AHNAK nucleoprotein 2 (AHNAK2), mRNA.	KIAA2019; C14orf78
AHR	ILMN_1812640	17780.4	15654.1	14936.8	16151.3	23273	19826.4	17326	17123	9539.1	14936.8	14506.6	6957.65	0	0	0	0	0	0	0	0	0	0	0	0	NM_001621.2	AHR	7	Homo sapiens aryl hydrocarbon receptor (AHR), mRNA.
AHR	ILMN_2162799	81.1065	45.7055	97.7202	104.427	136.713	101.339	122.207	162.149	119.09	136.373	73.6628	354.471	0.0038961	0.0142857	0.0038961	0	0.0012987	0.0025974	0.0012987	0	0.0038961	0.0012987	0.0012987	0	NM_001621.3	AHR	7	Homo sapiens aryl hydrocarbon receptor (AHR), mRNA.
AHRR	ILMN_1782679	-4.83209	40.3059	9.44454	-3.03828	-17.0363	-6.50852	-17.5874	-13.9736	4.4848	-4.62927	-13.9307	12.9567	0.558442	0.0246753	0.244156	0.557143	0.883117	0.68052	0.901299	0.822078	0.32987	0.588312	0.820779	0.209091	NM_020731.2	AHRR	5	Homo sapiens aryl-hydrocarbon receptor repressor (AHRR), mRNA.	MGC167813; KIAA1234; AHHR; MGC176630; AHH
AHSA1	ILMN_1703617	1632.24	1866.65	1336.84	608.001	1116.36	1536.59	1108.15	1922.24	2234.29	1246.5	1256.11	1324.13	0	0	0	0	0	0	0	0	0	0	0	0	NM_012111.1	AHSA1	14	Homo sapiens AHA1, activator of heat shock 90kDa protein ATPase homolog 1 (yeast) (AHSA1), mRNA.	p38; C14orf3; AHA1
AHSA2	ILMN_1798308	1913.02	1171.4	1840.67	1980.12	1896.25	9039.26	1971.4	2525.75	923.926	1498.83	2903.63	1845.31	0	0	0	0	0	0	0	0	0	0	0	0	NM_152392.1	AHSA2	2	Homo sapiens AHA1, activator of heat shock 90kDa protein ATPase homolog 2 (yeast) (AHSA2), mRNA.	DKFZp564C236; Hch1
AHSG	ILMN_1730625	-18.8178	-1.66915	-9.75943	-27.1688	-8.58466	-7.30512	-19.51	5.81051	-14.8655	-20.3972	-12.7386	-12.039	0.901299	0.483117	0.71039	0.990909	0.664935	0.701299	0.925974	0.27013	0.875325	0.94026	0.78961	0.803896	NM_001622.1	AHSG	3	Homo sapiens alpha-2-HS-glycoprotein (AHSG), mRNA.	HSGA; A2HS; AHS; FETUA
AHSP	ILMN_1696512	36.0021	43.5471	64.9177	51.6366	59.9339	69.3203	51.6014	46.2079	76.407	35.7308	28.3892	51.2038	0.0233766	0.0181818	0.00649351	0.00779221	0.0038961	0.0038961	0.012987	0.00779221	0.0038961	0.0350649	0.0350649	0.0155844	NM_016633.2	AHSP	16	Homo sapiens alpha hemoglobin stabilizing protein (AHSP), mRNA.	AHSP; EDRF
AICDA	ILMN_2164164	-13.3142	-16.6096	-12.2597	-12.9978	14.898	16.9387	7.13209	-12.8646	-4.11886	-4.41953	6.43729	14.4987	0.792208	0.879221	0.785714	0.811688	0.124675	0.142857	0.245454	0.785714	0.585714	0.585714	0.261039	0.185714	NM_020661.1	AICDA	12	Homo sapiens activation-induced cytidine deaminase (AICDA), mRNA.	ARP2; CDA2; HIGM2; AID
AIDA	ILMN_3240117	5153.21	5602.83	5563.98	4783.62	5461.73	5267.67	5333.02	7076.87	3400.94	5494.51	6582.43	5773.46	0	0	0	0	0	0	0	0	0	0	0	0	NM_022831.2	AIDA	1	Homo sapiens axin interactor, dorsalization associated (AIDA), mRNA.	RP11-378J18.7; FLJ32421; FLJ12806
AIF1	ILMN_1703538	577.377	1442.08	810.831	203.813	565.697	458.2	566.809	1602.9	1080.75	973.11	2451.69	9.57927	0	0	0	0	0	0	0	0	0	0	0	0.255844	NM_001623.3	AIF1	6	Homo sapiens allograft inflammatory factor 1 (AIF1), transcript variant 3, mRNA.	AIF-1; IRT-1; IBA1
AIF1	ILMN_1792473	1378.54	4117.71	1666.47	502.896	1468.93	1009.81	1021.02	3378.07	1871.89	1708.03	3214.54	98.5619	0	0	0	0	0	0	0	0	0	0	0	0.0025974	NM_001623.3	AIF1	6	Homo sapiens allograft inflammatory factor 1 (AIF1), transcript variant 1, mRNA.	AIF-1; IRT-1; IBA1
AIF1	ILMN_1771827	-5.14142	-6.67006	3.23519	1.67031	10.9908	12.2279	13.4648	7.69064	5.19366	9.92114	-3.03643	10.7181	0.566234	0.625974	0.375325	0.422078	0.175325	0.207792	0.151948	0.238961	0.318182	0.222078	0.520779	0.24026	NM_004847.2	AIF1	6	Homo sapiens allograft inflammatory factor 1 (AIF1), transcript variant 2, mRNA.	AIF-1; IRT-1; IBA1
AIF1L	ILMN_3246401	14783.8	10729.2	11991.2	13124.9	10681.7	6712.63	14901.5	10950.8	12724.5	14217.3	10010.5	3675.1	0	0	0	0	0	0	0	0	0	0	0	0	NM_031426.2	AIF1L	9	Homo sapiens allograft inflammatory factor 1-like (AIF1L), transcript variant 1, mRNA.	MGC29466; FLJ12783; IBA2
AIF1L	ILMN_1770725	2996.83	1835.81	2168.21	2599.28	1733.82	1101.71	2557.67	2060.39	3392.98	2866.28	2160.65	691.765	0	0	0	0	0	0	0	0	0	0	0	0	NM_031426.2	AIF1L	9	Homo sapiens allograft inflammatory factor 1-like (AIF1L), transcript variant 1, mRNA.	MGC29466; FLJ12783; IBA2
AIFM1	ILMN_2313821	680.161	756.384	801.868	651.125	948.021	861.219	749.731	839.4	713.724	889.41	989.203	1403.18	0	0	0	0	0	0	0	0	0	0	0	0	NM_145813.1	AIFM1	X	Homo sapiens apoptosis-inducing factor, mitochondrion-associated, 1 (AIFM1), nuclear gene encoding mitochondrial protein, transcript variant 3, mRNA.	MGC111425; PDCD8; AIF
AIFM1	ILMN_1717357	112.855	119.965	162.122	156.585	106.776	113.86	104.939	161.257	150.447	161.772	137.097	401.284	0	0	0.0012987	0	0.0012987	0.0025974	0.0012987	0	0.0038961	0	0	0	NM_004208.2	AIFM1	X	Homo sapiens apoptosis-inducing factor, mitochondrion-associated, 1 (AIFM1), nuclear gene encoding mitochondrial protein, transcript variant 1, mRNA.	MGC111425; PDCD8; AIF
AIFM1	ILMN_1668408	229.714	304.601	214.489	242.061	379.028	319.675	202.952	376.161	226.358	299.772	260.296	393.811	0	0	0	0	0	0	0	0	0	0	0	0	NM_004208.2	AIFM1	X	Homo sapiens apoptosis-inducing factor, mitochondrion-associated, 1 (AIFM1), nuclear gene encoding mitochondrial protein, transcript variant 3, mRNA.	MGC111425; PDCD8; AIF
AIFM1	ILMN_1667183	38.8251	45.4724	68.6266	67.5299	48.7022	101.288	57.7954	89.8144	63.3943	60.9263	29.1879	97.748	0.0220779	0.0142857	0.00519481	0.0012987	0.0142857	0.0025974	0.00779221	0.0012987	0.00519481	0.00779221	0.0337662	0.0025974	NM_145812.1	AIFM1	X	Homo sapiens apoptosis-inducing factor, mitochondrion-associated, 1 (AIFM1), nuclear gene encoding mitochondrial protein, transcript variant 2, mRNA.	MGC111425; PDCD8; AIF
AIFM2	ILMN_1712639	30.0585	12.9538	29.5422	58.5622	59.2516	22.126	35.6414	47.5981	44.0686	45.596	203.477	40.5195	0.0337662	0.166234	0.0441558	0.00519481	0.0038961	0.101299	0.0272727	0.00779221	0.0116883	0.0194805	0	0.0285714	NM_032797.4	AIFM2	10	Homo sapiens apoptosis-inducing factor, mitochondrion-associated, 2 (AIFM2), nuclear gene encoding mitochondrial protein, mRNA.	PRG3; RP11-367H5.2; AMID
AIFM3	ILMN_1704173	180.419	52.1454	20.1663	40.7402	25.2282	32.7344	34.0027	39.3487	67.5299	-7.0674	75.5288	23.3668	0	0.00649351	0.0844156	0.0168831	0.0584416	0.0428571	0.0311688	0.0168831	0.0038961	0.654545	0	0.0987013	NM_144704.1	AIFM3	22	Homo sapiens apoptosis-inducing factor, mitochondrion-associated, 3 (AIFM3), nuclear gene encoding mitochondrial protein, transcript variant 2, mRNA.	FLJ30473; AIFL
AIG1	ILMN_1797974	998.163	1336.31	1129.4	558.076	927.704	1271.08	1078.49	1142.77	1431.83	1099.56	1385.9	931.712	0	0	0	0	0	0	0	0	0	0	0	0	NM_016108.2	AIG1	6	Homo sapiens androgen-induced 1 (AIG1), mRNA.	FLJ10485; dJ95L4.1; RP1-95L4.1; DKFZp686F03136; AIG-1
AIM1	ILMN_1688625	7.81444	197.871	33.1846	9.67186	85.4141	20.2305	67.6695	51.5482	48.744	170.656	37.3969	182.66	0.222078	0	0.0350649	0.236364	0.0012987	0.118182	0.00519481	0.00779221	0.00909091	0	0.0207792	0.0012987	NM_001624.1	AIM1	6	Homo sapiens absent in melanoma 1 (AIM1), mRNA.	ST4
AIM1L	ILMN_1776916	-22.0171	-21.4107	-18.1926	-4.13089	-7.73703	6.89268	-18.8301	-20.8077	-30.757	-2.42586	3.63047	-13.6999	0.937662	0.946753	0.914286	0.581818	0.64026	0.309091	0.914286	0.954545	0.994805	0.522078	0.322078	0.825974	NM_017977.1	AIM1L	1	Homo sapiens absent in melanoma 1-like (AIM1L), mRNA.	FLJ38020; FLJ10040; DKFZp434L1713
AIM1L	ILMN_2113340	-8.05455	-17.4424	-8.8041	-8.86032	7.24968	-10.2348	-17.0723	-6.52384	-0.327833	8.9006	-17.5482	5.40591	0.646753	0.893506	0.694805	0.723377	0.24026	0.781818	0.892208	0.605195	0.461039	0.236364	0.902597	0.344156	NM_001039775.1	AIM1L	1	Homo sapiens absent in melanoma 1-like (AIM1L), mRNA.	FLJ10040; DKFZp434L1713; FLJ38020
AIM1L	ILMN_1669557	-24.1559	-6.84952	-20.6343	-1.12624	-6.19539	-10.0147	-5.47917	-15.993	0.522877	-11.1822	-2.45245	-1.79434	0.957143	0.631169	0.937662	0.503896	0.597403	0.779221	0.605195	0.874026	0.438961	0.779221	0.503896	0.505195	XM_944018.1	AIM1L	1	Homo sapiens absent in melanoma 1-like (AIM1L), mRNA.	FLJ10040; DKFZp434L1713; FLJ38020
AIM1L	ILMN_3307874	0.0274396	-5.87672	-11.7899	-1.79558	-3.80996	-13.8878	2.20059	3.92264	-14.2668	-11.501	-17.4681	-6.95031	0.411688	0.602597	0.779221	0.524675	0.537662	0.853247	0.388312	0.315584	0.857143	0.78961	0.902597	0.650649	NM_001039775.2	AIM1L	1	Homo sapiens absent in melanoma 1-like (AIM1L), mRNA.	FLJ38020; FLJ10040; DKFZp434L1713
AIM2	ILMN_2214232	-2.2687	-15.138	-13.4852	-3.22694	0.353309	25.0929	10.7746	-5.78199	-0.662563	4.49529	18.0863	-3.78875	0.484416	0.845455	0.81039	0.561039	0.414286	0.0818182	0.183117	0.563636	0.475325	0.331169	0.0987013	0.551948	NM_004833.1	AIM2	1	Homo sapiens absent in melanoma 2 (AIM2), mRNA.	PYHIN4
AIM2	ILMN_1681301	73.3806	217.442	51.1615	313.62	158.745	149.231	127.677	81.4345	107.325	151.597	114.752	67.8473	0.00649351	0	0.0103896	0	0.0012987	0	0.0012987	0.0025974	0.0038961	0.0012987	0	0.00779221	NM_004833.1	AIM2	1	Homo sapiens absent in melanoma 2 (AIM2), mRNA.	PYHIN4
AIMP2	ILMN_1673252	1645.98	3338.5	2427.32	4302.5	3188.27	2578.98	2959.17	2334.68	2357.41	2784.35	2867.22	4082.91	0	0	0	0	0	0	0	0	0	0	0	0	NM_006303.2	AIMP2	7	Homo sapiens aminoacyl tRNA synthetase complex-interacting multifunctional protein 2 (AIMP2), mRNA.	AIMP2; PRO0992; P38
AIP	ILMN_2103841	1015.5	756.584	988.382	899.627	920.471	1294.46	949.772	714.984	1713.76	822.139	742.503	740.435	0	0	0	0	0	0	0	0	0	0	0	0	NM_003977.1	AIP	11	Homo sapiens aryl hydrocarbon receptor interacting protein (AIP), mRNA.	ARA9; FKBP16; XAP2; SMTPHN; FKBP37
AIPL1	ILMN_2368268	-7.37291	-8.27571	1.90821	3.08764	21.3625	2.905	5.5069	15.8564	13.7781	2.38752	11.8377	5.33214	0.620779	0.67013	0.398701	0.379221	0.0779221	0.390909	0.301299	0.0974026	0.15974	0.385714	0.168831	0.345454	NM_014336.3	AIPL1	17	Homo sapiens aryl hydrocarbon receptor interacting protein-like 1 (AIPL1), transcript variant 1, mRNA.	AIPL2; LCA4
AIPL1	ILMN_2415292	-10.2126	-3.81645	-23.763	-10.4709	-16.1816	14.6054	-10.7097	-15.3097	-11.2744	-7.87572	-14.8335	-22.7869	0.702597	0.541558	0.97013	0.767532	0.872727	0.163636	0.755844	0.858441	0.787013	0.679221	0.837662	0.968831	NM_001033054.1	AIPL1	17	Homo sapiens aryl hydrocarbon receptor interacting protein-like 1 (AIPL1), transcript variant 2, mRNA.	AIPL2; LCA4
AIRE	ILMN_1670282	36.119	-13.8315	-0.743778	8.75172	-2.86451	10.3628	23.1638	2.804	-0.219846	30.3145	-3.57827	-3.46054	0.0233766	0.818182	0.471429	0.261039	0.514286	0.235065	0.0675325	0.350649	0.458442	0.0467533	0.532467	0.544156	NM_000659.1	AIRE	21	Homo sapiens autoimmune regulator (AIRE), transcript variant AIRE-2, mRNA.	AIRE1; PGA1; APSI; APS1; APECED
AIRE	ILMN_2261519	30450.3	31891.7	27622.6	29863.3	30408	36484.9	29627.4	28044.9	21193.3	27338.4	29978	16290.6	0	0	0	0	0	0	0	0	0	0	0	0	NM_000383.1	AIRE	21	Homo sapiens autoimmune regulator (autoimmune polyendocrinopathy candidiasis ectodermal dystrophy) (AIRE), transcript variant AIRE-1, mRNA.	PGA1; APECED; AIRE1; APSI; APS1
AIRE	ILMN_1791236	-4.99453	-22.1608	-10.1242	1.76807	-17.5207	-2.91867	2.86942	-4.31747	9.70854	12.2796	5.24778	-4.90974	0.563636	0.950649	0.727273	0.420779	0.894805	0.567532	0.361039	0.525974	0.227273	0.176623	0.28961	0.585714	NM_000383.1	AIRE	21	Homo sapiens autoimmune regulator (AIRE), transcript variant AIRE-1, mRNA.	PGA1; APECED; AIRE1; APSI; APS1
AJAP1	ILMN_1723521	175.167	21.3781	19.3851	-4.38231	87.8358	14.4525	1.1112	-12.2807	8.50256	-6.28392	23.3268	-12.358	0	0.0922078	0.0974026	0.58961	0.0012987	0.166234	0.407792	0.77013	0.250649	0.632467	0.0545455	0.805195	NM_018836.2	AJAP1	1	Homo sapiens adherens junctions associated protein 1 (AJAP1), transcript variant 1, mRNA.	RP3-426F10.1; MOT8; SHREW1; SHREW-1
AJAP1	ILMN_2242299	13.6927	9.19667	20.0633	-2.11786	2.63451	-5.19601	-3.85751	0.942648	3.28886	6.40244	-8.04752	1.04643	0.133766	0.222078	0.0883117	0.531169	0.353247	0.645455	0.553247	0.397403	0.37013	0.288312	0.672727	0.442857	NM_001042478.1	AJAP1	1	Homo sapiens adherens junctions associated protein 1 (AJAP1), transcript variant 2, mRNA.	MOT8; SHREW1; RP3-426F10.1; SHREW-1
AJAP1	ILMN_2312764	424.573	87.3902	114.487	36.6652	318.243	87.1721	60.4654	56.6901	67.5666	44.8825	81.2168	65.2982	0	0	0.0025974	0.0194805	0	0.0025974	0.00649351	0.00649351	0.0038961	0.0194805	0	0.00779221	NM_001042478.1	AJAP1	1	Homo sapiens adherens junctions associated protein 1 (AJAP1), transcript variant 2, mRNA.	MOT8; SHREW1; RP3-426F10.1; SHREW-1
AK1	ILMN_1779965	617.968	407.137	751.87	615.477	419.748	172.007	355.363	292.762	592.656	452.795	625.06	556.126	0	0	0	0	0	0	0	0	0	0	0	0	NM_000476.1	AK1	9	Homo sapiens adenylate kinase 1 (AK1), mRNA.
AK2	ILMN_1670542	1500.92	2785.46	2646.46	3044.32	1698.67	4830.47	2058.66	3000.23	2907.62	2584.3	3826.74	2368.02	0	0	0	0	0	0	0	0	0	0	0	0	NM_001625.2	AK2	1	Homo sapiens adenylate kinase 2 (AK2), transcript variant AK2A, mRNA.	ADK2
AK2	ILMN_1655645	145.566	127.159	243.88	264.447	274.832	247.828	172.195	361.58	219.598	211.611	301.432	202.952	0	0	0	0	0	0	0.0012987	0	0	0	0	0.0012987	NM_013411.3	AK2	1	Homo sapiens adenylate kinase 2 (AK2), transcript variant AK2B, mRNA.	ADK2
AK2	ILMN_1716053	1653.52	3526.69	3258.56	3030.16	1856.54	5383.92	2118.53	3766.45	3173.82	2978.44	3876.03	2380.55	0	0	0	0	0	0	0	0	0	0	0	0	NM_001625.2	AK2	1	Homo sapiens adenylate kinase 2 (AK2), transcript variant AK2A, mRNA.	ADK2
AK2P2	ILMN_3236458	434.948	469.278	416.416	476.807	606.045	702.815	376.959	593.383	272.206	430.285	560.873	114.403	0	0	0	0	0	0	0	0	0	0	0	0.0025974	XR_017211.2	AK2P2		PREDICTED: Homo sapiens adenylate kinase 2 pseudogene 2 (AK2P2), mRNA.
AK3	ILMN_1778173	2708.53	2513.69	2182.91	2039.02	2107.6	1566.53	2092.22	1748.03	762.138	1743.73	1944.16	1704.03	0	0	0	0	0	0	0	0	0	0	0	0	NM_016282.2	AK3	9	Homo sapiens adenylate kinase 3 (AK3), nuclear gene encoding mitochondrial protein, mRNA.	AKL3L1; AK6; AKL3L; AK3L1; FIX
AK3L1	ILMN_2338038	980.964	225.236	1176.11	586.248	335.171	1341.56	511.746	1597.08	217.711	970.766	785.535	126.296	0	0	0	0	0	0	0	0	0.0012987	0	0	0.0012987	NM_013410.2	AK3L1	1	Homo sapiens adenylate kinase 3-like 1 (AK3L1), nuclear gene encoding mitochondrial protein, transcript variant 6, mRNA.	AK4; AK3
AK3L1	ILMN_1686522	16.0067	1.83133	52.1891	15.012	-17.8572	49.5704	12.9445	53.6736	2.27464	31.4246	11.9855	0.854425	0.119481	0.394805	0.0103896	0.142857	0.903896	0.0168831	0.157143	0.00779221	0.393506	0.0467533	0.168831	0.446753	NM_203464.1	AK3L1	1	Homo sapiens adenylate kinase 3-like 1 (AK3L1), nuclear gene encoding mitochondrial protein, transcript variant 7, mRNA.	AK4; AK3
AK3L1	ILMN_1764090	2461.47	583.771	3019.14	1508.75	955.226	3145.76	1056.25	4093.18	563.681	2399.54	1804.37	135.418	0	0	0	0	0	0	0	0	0	0	0	0.0012987	NM_001005353.1	AK3L1	1	Homo sapiens adenylate kinase 3-like 1 (AK3L1), nuclear gene encoding mitochondrial protein, transcript variant 7, mRNA.	AK4; AK3
AK3L1	ILMN_1798249	501.955	102.82	1080.13	600.792	155.277	764.675	242.7	1772.26	142.567	744.35	508.365	32.4168	0	0	0	0	0.0012987	0	0	0	0.0038961	0	0	0.0441558	NM_001002921.1	AK3L1	1	Homo sapiens adenylate kinase 3-like 1 (AK3L1), nuclear gene encoding mitochondrial protein, transcript variant 7, mRNA.	AK4; AK3
AK5	ILMN_1656593	177.212	-1.59516	15.3149	28.716	-7.52521	1.65168	8.65692	1.00312	19.3865	-3.4512	53.0935	-6.54607	0	0.481818	0.141558	0.0454546	0.631169	0.424675	0.21039	0.394805	0.106494	0.563636	0.00779221	0.635065	NM_174858.1	AK5	1	Homo sapiens adenylate kinase 5 (AK5), transcript variant 1, mRNA.	AK6; MGC33326
AK5	ILMN_2283473	-32.2881	-22.2111	-15.1936	36.6438	-23.6103	-15.5884	-17.2684	-7.81668	11.0343	-21.4617	-17.1828	-25.977	0.994805	0.950649	0.85974	0.0194805	0.968831	0.887013	0.893506	0.648052	0.205195	0.946753	0.898701	0.988312	NM_012093.2	AK5	1	Homo sapiens adenylate kinase 5 (AK5), transcript variant 2, mRNA.	AK6; MGC33326
AK5	ILMN_2387712	4144.46	23.4018	248.971	20.093	60.8782	88.6294	151.88	17.6779	103.909	34.1609	495.692	17.4021	0	0.0805195	0	0.0896104	0.0038961	0.0025974	0.0012987	0.0831169	0.0038961	0.0402597	0	0.150649	NM_012093.2	AK5	1	Homo sapiens adenylate kinase 5 (AK5), transcript variant 2, mRNA.	AK6; MGC33326
AK7	ILMN_1684305	-8.01055	-1.048	7.33035	-2.74805	4.30926	0.998402	10.2434	14.2821	-3.66594	-7.37415	0.411524	-10.5398	0.644156	0.462338	0.276623	0.553247	0.307792	0.442857	0.190909	0.112987	0.563636	0.664935	0.416883	0.761039	NM_152327.1	AK7	14	Homo sapiens adenylate kinase 7 (AK7), mRNA.	FLJ32864
AKAP1	ILMN_1712530	557.258	344.68	506.198	451.599	405.877	670.593	558.203	554.3	639.064	655.687	458.707	409.394	0	0	0	0	0	0	0	0	0	0	0	0	NM_003488.2	AKAP1	17	Homo sapiens A kinase (PRKA) anchor protein 1 (AKAP1), nuclear gene encoding mitochondrial protein, mRNA.	D-AKAP1; AKAP149; MGC1807; AKAP121; SAKAP84; PRKA1; AKAP; AKAP84
AKAP1	ILMN_1662598	-15.4327	-10.5829	19.5194	5.05918	-12.3225	1.59551	1.03274	0.651288	6.17814	-7.35795	-0.0709955	0.999896	0.832468	0.74026	0.0935065	0.336364	0.775325	0.428571	0.411688	0.403896	0.292208	0.663636	0.427273	0.442857	NM_139275.1	AKAP1	17	Homo sapiens A kinase (PRKA) anchor protein 1 (AKAP1), nuclear gene encoding mitochondrial protein, transcript variant 2, mRNA.	D-AKAP1; AKAP149; MGC1807; AKAP121; SAKAP84; PRKA1; AKAP; AKAP84
AKAP10	ILMN_1718808	144.278	119.09	234.887	177.271	89.273	98.4928	98.1536	100.963	71.416	153.014	157.18	192.664	0	0	0	0	0.0012987	0.0025974	0.0012987	0	0.0038961	0.0012987	0	0.0012987	NM_007202.2	AKAP10	17	Homo sapiens A kinase (PRKA) anchor protein 10 (AKAP10), nuclear gene encoding mitochondrial protein, mRNA.	MGC9414; D-AKAP2; PRKA10
AKAP11	ILMN_1783818	69.5292	-3.75678	33.6351	36.2744	4.94641	35.4169	38.1476	14.5893	-5.20115	3.51646	-2.32647	1.97539	0.00649351	0.538961	0.0350649	0.0207792	0.288312	0.0311688	0.0246753	0.111688	0.612987	0.364935	0.501299	0.41948	NM_144490.1	AKAP11	13	Homo sapiens A kinase (PRKA) anchor protein 11 (AKAP11), mRNA.	PRKA11; AKAP220; DKFZp781I12161; KIAA0629; FLJ11304
AKAP11	ILMN_2293758	5675.61	1687	2423.75	2562.52	1500.58	3160.16	4146.22	1590.76	1763.03	3116.28	2366.01	3117.77	0	0	0	0	0	0	0	0	0	0	0	0	NM_016248.2	AKAP11	13	Homo sapiens A kinase (PRKA) anchor protein 11 (AKAP11), mRNA.	PRKA11; AKAP220; DKFZp781I12161; KIAA0629; FLJ11304
AKAP11	ILMN_1735539	91.4344	66.781	127.542	114.176	101.482	271.656	189.419	112.218	20.7203	222.516	160.958	61.288	0.0025974	0	0.0025974	0	0.0012987	0	0	0	0.1	0	0	0.0116883	NM_144490.1	AKAP11	13	Homo sapiens A kinase (PRKA) anchor protein 11 (AKAP11), transcript variant 2, mRNA.	PRKA11; AKAP220; DKFZp781I12161; KIAA0629; FLJ11304
AKAP11	ILMN_2280189	140.785	62.9163	102.213	116.445	164.696	431.947	245.612	148.394	45.8585	177.728	176.214	72.8483	0	0.00519481	0.0025974	0	0	0	0	0	0.0116883	0	0	0.00519481	NM_144490.1	AKAP11	13	Homo sapiens A kinase (PRKA) anchor protein 11 (AKAP11), transcript variant 2, mRNA.	PRKA11; AKAP220; DKFZp781I12161; KIAA0629; FLJ11304
AKAP11	ILMN_1693220	2624.98	701.718	940.517	1040.52	624.321	1545.47	1785.6	745.373	766.842	1421.12	1109.36	1539.89	0	0	0	0	0	0	0	0	0	0	0	0	NM_016248.2	AKAP11	13	Homo sapiens A kinase (PRKA) anchor protein 11 (AKAP11), mRNA.	PRKA11; AKAP220; DKFZp781I12161; KIAA0629; FLJ11304
AKAP12	ILMN_1684836	542.211	410.683	698.796	715.998	145.115	953.096	789.184	388.567	306.649	384.613	309.118	445.528	0	0	0	0	0.0012987	0	0	0	0	0	0	0	NM_005100.2	AKAP12	6	Homo sapiens A kinase (PRKA) anchor protein (gravin) 12 (AKAP12), transcript variant 2, mRNA.	DKFZp686M0430; DKFZp686O0331; AKAP250
AKAP12	ILMN_1715532	145.115	136.242	123.731	112.558	56.872	114.811	157.853	49.5256	85.0402	26.8438	18.2592	21.2272	0	0	0.0025974	0	0.00649351	0.0025974	0.0012987	0.00779221	0.0038961	0.0623377	0.0935065	0.11039	NM_005100.2	AKAP12	6	Homo sapiens A kinase (PRKA) anchor protein (gravin) 12 (AKAP12), transcript variant 1, mRNA.	DKFZp686M0430; AKAP250; DKFZp686O0331
AKAP12	ILMN_1686846	68.9156	32.4932	130.415	48.129	143.688	388.796	93.0207	63.3528	22.1215	66.0893	28.6574	10.112	0.00649351	0.0363636	0.0025974	0.0103896	0.0012987	0	0.0012987	0.0025974	0.087013	0.0025974	0.0350649	0.250649	NM_144497.1	AKAP12	6	Homo sapiens A kinase (PRKA) anchor protein (gravin) 12 (AKAP12), transcript variant 2, mRNA.	DKFZp686M0430; DKFZp686O0331; AKAP250
AKAP12	ILMN_2308950	1048.44	666.624	1456.22	1636.19	505.586	2227.36	1381.15	544.384	566.305	1043.36	551.294	880.809	0	0	0	0	0	0	0	0	0	0	0	0	NM_005100.2	AKAP12	6	Homo sapiens A kinase (PRKA) anchor protein (gravin) 12 (AKAP12), transcript variant 1, mRNA.	DKFZp686M0430; AKAP250; DKFZp686O0331
AKAP13	ILMN_1709101	188.97	530.01	274.778	161.908	276.894	184.404	203.45	353.608	371.132	453.464	304.261	214.93	0	0	0	0	0	0	0	0	0	0	0	0	NM_007200.3	AKAP13	15	Homo sapiens A kinase (PRKA) anchor protein 13 (AKAP13), transcript variant 3, mRNA.	HA-3; FLJ11952; BRX; FLJ43341; c-lbc; PROTO-LB; Ht31; LBC; AKAP-Lbc; PROTO-LBC
AKAP13	ILMN_1752247	157.12	258.608	170.025	95.7177	192.251	95.7347	155.583	306.255	70.8554	247.174	424.006	98.4676	0	0	0.0012987	0	0	0.0025974	0.0012987	0	0.0038961	0	0	0.0025974	NM_006738.4	AKAP13	15	Homo sapiens A kinase (PRKA) anchor protein 13 (AKAP13), transcript variant 1, mRNA.	HA-3; FLJ11952; BRX; FLJ43341; c-lbc; PROTO-LB; Ht31; LBC; AKAP-Lbc; PROTO-LBC
AKAP13	ILMN_2396956	722.141	2020.37	1028.29	578.486	1170.86	871.398	1166.84	1286.73	1345.08	2113.4	1407.01	868.973	0	0	0	0	0	0	0	0	0	0	0	0	NM_007200.3	AKAP13	15	Homo sapiens A kinase (PRKA) anchor protein 13 (AKAP13), transcript variant 2, mRNA.	HA-3; FLJ11952; BRX; FLJ43341; c-lbc; PROTO-LB; Ht31; LBC; AKAP-Lbc; PROTO-LBC
AKAP14	ILMN_1679987	1.01878	8.8521	4.01602	-7.94846	-4.26717	8.36371	-1.0284	0.161402	-22.2785	-15.0057	-18.4225	6.66275	0.396104	0.225974	0.361039	0.696104	0.555844	0.275325	0.467533	0.415584	0.951948	0.857143	0.916883	0.31039	NM_178813.5	AKAP14	X	Homo sapiens A kinase (PRKA) anchor protein 14 (AKAP14), transcript variant 1, mRNA.	AKAP28
AKAP14	ILMN_1673542	-9.68995	-8.34372	-13.9066	-14.8683	36.9037	-19.861	-4.76298	-3.21412	-8.77947	-16.4862	-28.8933	33.4919	0.688312	0.676623	0.831169	0.858441	0.0246753	0.950649	0.576623	0.488312	0.71039	0.884416	0.985714	0.0415584	NM_001008535.1	AKAP14	X	Homo sapiens A kinase (PRKA) anchor protein 14 (AKAP14), transcript variant 3, mRNA.	AKAP28
AKAP14	ILMN_1802537	-3.91632	14.9532	35.9873	-6.23252	14.3477	-14.8084	-13.9142	-12.1131	2.55816	-23.3378	9.09842	21.9747	0.531169	0.146753	0.0324675	0.645455	0.135065	0.872727	0.823377	0.766234	0.379221	0.963636	0.205195	0.106494	NM_001008535.1	AKAP14	X	Homo sapiens A kinase (PRKA) anchor protein 14 (AKAP14), transcript variant 1, mRNA.	AKAP28
AKAP2	ILMN_1675507	4.989	34.0116	23.0733	-4.82424	-8.19499	16.4815	1.36928	26.4737	130.072	70.2592	24.1703	7.76017	0.293507	0.0324675	0.0675325	0.603896	0.654545	0.149351	0.406494	0.0363636	0.0038961	0.0025974	0.0519481	0.294805	NM_147150.1	AKAP2	9	Homo sapiens A kinase (PRKA) anchor protein 2 (AKAP2), transcript variant 1, mRNA.	PALM2; PRKA2; AKAPKL
AKAP2	ILMN_1691959	15.5495	45.3383	16.9118	4.85729	11.0831	52.7038	41.6443	18.4315	55.9841	50.7556	10.1583	47.476	0.120779	0.0142857	0.125974	0.341558	0.174026	0.0142857	0.0181818	0.0805195	0.00779221	0.0168831	0.18961	0.0181818	NM_007203.3	AKAP2	9	Homo sapiens A kinase (PRKA) anchor protein 2 (AKAP2), transcript variant 1, mRNA.	PALM2; PRKA2; AKAPKL
AKAP2	ILMN_1737754	-6.0699	6.04587	9.61382	-6.83615	-8.60438	-2.61266	7.10207	-5.29223	-5.6848	-2.72946	-1.20567	-19.3575	0.588312	0.279221	0.236364	0.663636	0.664935	0.558442	0.245454	0.548052	0.628571	0.536364	0.471429	0.925974	NM_001004065.2	AKAP2	9	Homo sapiens A kinase (PRKA) anchor protein 2 (AKAP2), transcript variant 1, mRNA.	PALM2; PRKA2; AKAPKL
AKAP3	ILMN_1808905	-5.25921	-15.5436	-10.7821	-10.8964	-4.67283	-12.448	-7.80243	8.85364	-3.07145	-8.24487	30.328	3.15271	0.566234	0.853247	0.746753	0.783117	0.564935	0.822078	0.679221	0.215584	0.550649	0.694805	0.0311688	0.396104	NM_006422.2	AKAP3	12	Homo sapiens A kinase (PRKA) anchor protein 3 (AKAP3), mRNA.	AKAP110; FSP95; SOB1; PRKA3
AKAP4	ILMN_2268556	2.25022	0.396025	17.7699	3.95305	36.9114	13.4629	-5.97917	1.57777	-9.15846	-1.11415	11.9186	35.27	0.362338	0.424675	0.116883	0.361039	0.0246753	0.187013	0.616883	0.377922	0.716883	0.479221	0.168831	0.0350649	NM_003886.2	AKAP4	X	Homo sapiens A kinase (PRKA) anchor protein 4 (AKAP4), transcript variant 1, mRNA.	FSC1; HI; p82; hAKAP82; AKAP82
AKAP4	ILMN_2253207	-7.85137	9.23681	13.2192	3.75295	1.09972	-12.9144	0.802727	15.6978	8.61977	13.6347	5.32693	4.93696	0.638961	0.21948	0.172727	0.367532	0.4	0.833766	0.416883	0.0987013	0.249351	0.151948	0.288312	0.35974	NM_139289.1	AKAP4	X	Homo sapiens A kinase (PRKA) anchor protein 4 (AKAP4), transcript variant 2, mRNA.	FSC1; HI; p82; hAKAP82; AKAP82
AKAP4	ILMN_1734794	-2.54389	-5.95081	-6.5609	-18.769	11.2067	6.95975	-16.9692	5.39501	6.56223	-0.37178	-14.3156	3.04562	0.490909	0.603896	0.642857	0.935065	0.172727	0.309091	0.88961	0.277922	0.285714	0.462338	0.828571	0.397403	NM_139289.1	AKAP4	X	Homo sapiens A kinase (PRKA) anchor protein 4 (AKAP4), transcript variant 2, mRNA.	FSC1; HI; p82; hAKAP82; AKAP82
AKAP5	ILMN_1690818	-10.0893	-12.5498	-12.297	-8.1559	9.00245	-4.0251	1.98634	-17.1828	6.71074	-4.6559	-7.84284	18.8132	0.7	0.790909	0.787013	0.702597	0.21039	0.606494	0.392208	0.897403	0.284416	0.58961	0.671429	0.137662	NM_004857.2	AKAP5	14	Homo sapiens A kinase (PRKA) anchor protein 5 (AKAP5), mRNA.	AKAP75; H21; AKAP79
AKAP6	ILMN_1770758	452.706	58.7424	21.425	75.5021	93.5651	1.2941	89.3419	18.8773	48.9558	24.5098	69.8332	30.8717	0	0.00649351	0.0753247	0	0.0012987	0.438961	0.0012987	0.0779221	0.00909091	0.074026	0.0012987	0.0506494	NM_004274.3	AKAP6	14	Homo sapiens A kinase (PRKA) anchor protein 6 (AKAP6), mRNA.	ADAP6; AKAP100; mAKAP; PRKA6; KIAA0311; ADAP100; MGC165020
AKAP7	ILMN_2293529	0.980509	-8.37328	-18.8777	0.122452	-10.8662	5.18286	-19.992	-4.13909	-9.07742	-11.851	-9.86843	-9.8124	0.396104	0.676623	0.920779	0.462338	0.74026	0.333766	0.92987	0.518182	0.714286	0.8	0.727273	0.74026	NM_138633.1	AKAP7	6	Homo sapiens A kinase (PRKA) anchor protein 7 (AKAP7), transcript variant beta, mRNA.	AKAP18
AKAP7	ILMN_1703049	284.5	91.2913	225.806	117.917	106.948	176.388	219.222	439.906	196.323	216.397	311.369	133.704	0	0	0	0	0.0012987	0	0	0	0.0012987	0	0	0.0012987	NM_016377.2	AKAP7	6	Homo sapiens A kinase (PRKA) anchor protein 7 (AKAP7), transcript variant gamma, mRNA.	AKAP18
AKAP7	ILMN_1733690	1387.53	881.426	2549.79	691.613	1449.6	937.727	1830.69	1426.72	1196.97	4247.86	1658.07	899.3	0	0	0	0	0	0	0	0	0	0	0	0	NM_016377.2	AKAP7	6	Homo sapiens A kinase (PRKA) anchor protein 7 (AKAP7), transcript variant alpha, mRNA.	AKAP18
AKAP7	ILMN_2410406	48.675	33.4919	147.018	17.1943	9.16946	-2.95042	76.7042	93.4563	67.9042	235.475	94.2691	78.4338	0.012987	0.0350649	0.0012987	0.119481	0.203896	0.57013	0.0012987	0.0012987	0.0038961	0	0	0.0038961	NM_004842.2	AKAP7	6	Homo sapiens A kinase (PRKA) anchor protein 7 (AKAP7), transcript variant alpha, mRNA.	AKAP18
AKAP8	ILMN_1741572	631.34	356.704	585.904	918.439	548.439	1018.56	799.323	614.765	705.837	809.589	468.652	706.075	0	0	0	0	0	0	0	0	0	0	0	0	NM_005858.2	AKAP8	19	Homo sapiens A kinase (PRKA) anchor protein 8 (AKAP8), mRNA.	AKAP95; DKFZp586B1222
AKAP8L	ILMN_1768962	631.114	755.034	617.819	926.401	1223.94	1704.03	1215.06	701.474	1021.94	805.778	496.642	537.806	0	0	0	0	0	0	0	0	0	0	0	0	NM_014371.2	AKAP8L	19	Homo sapiens A kinase (PRKA) anchor protein 8-like (AKAP8L), mRNA.	HAP95; NAKAP95; DKFZp434L0650; NAKAP
AKAP9	ILMN_2400663	99.6877	144.529	41.89	182.852	102.533	141.07	67.266	122.678	39.9758	51.9167	101.748	81.4345	0	0	0.0207792	0	0.0012987	0	0.00519481	0	0.0155844	0.0168831	0	0.0038961	NM_147185.1	AKAP9	7	Homo sapiens A kinase (PRKA) anchor protein (yotiao) 9 (AKAP9), transcript variant 3, mRNA.	YOTIAO; CG-NAP; PRKA9; MU-RMS-40.16A; HYPERION; KIAA0803; AKAP450; AKAP350
AKAP9	ILMN_2396691	60.3062	44.4511	61.7188	44.9458	29.0867	60.1177	40.6186	53.8283	19.6428	26.3633	36.7455	93.4103	0.00649351	0.0168831	0.00649351	0.0103896	0.0402597	0.00779221	0.0181818	0.00649351	0.106494	0.0623377	0.0220779	0.0038961	NM_147166.1	AKAP9	7	Homo sapiens A kinase (PRKA) anchor protein (yotiao) 9 (AKAP9), transcript variant 4, mRNA.	YOTIAO; MU-RMS-40.16A; HYPERION; AKAP450; AKAP350; CG-NAP; PRKA9; KIAA0803
AKIRIN1	ILMN_1802799	1602.66	1793.43	1886.51	1649.13	1674.84	1213.8	1901.62	1800.33	1740.92	2167.66	1859.96	1817.83	0	0	0	0	0	0	0	0	0	0	0	0	NM_024595.1	AKIRIN1	1	Homo sapiens akirin 1 (AKIRIN1), mRNA.	STRF2; FLJ12666; RP11-781D11.2
AKIRIN1	ILMN_1679383	19.4244	48.615	78.2387	121.561	-1.44897	9.27598	100.702	85.8119	76.1434	128.458	122.321	199.989	0.0922078	0.00909091	0.0038961	0	0.471429	0.257143	0.0012987	0.0012987	0.0038961	0.0012987	0	0.0012987	NM_024595.1	AKIRIN1	1	Homo sapiens akirin 1 (AKIRIN1), mRNA.	STRF2; FLJ12666; RP11-781D11.2
AKIRIN1	ILMN_1658337	620.236	574.324	1318.06	1597.54	309.731	421.216	1010.37	1316.61	965.474	1249.51	1211.43	1637.9	0	0	0	0	0	0	0	0	0	0	0	0	XM_941120.1	AKIRIN1	1	Homo sapiens akirin 1 (AKIRIN1), mRNA.	STRF2; FLJ12666; RP11-781D11.2
AKIRIN2	ILMN_2148847	1544.8	1815.67	2794.7	1774.21	1878.21	1419.13	1832.25	2063.75	2791.73	2631.8	2411.48	2996.83	0	0	0	0	0	0	0	0	0	0	0	0	NM_018064.2	AKIRIN2	6	Homo sapiens akirin 2 (AKIRIN2), mRNA.	FLJ10342; dJ486L4.2
AKNA	ILMN_1770673	275.828	664.145	292.383	568.826	552.769	208.07	560.152	450.349	1008.87	525.81	409.144	164.696	0	0	0	0	0	0	0	0	0	0	0	0.0012987	NM_030767.2	AKNA		Homo sapiens AT-hook transcription factor (AKNA), mRNA.	RP11-82I1.4; KIAA1968
AKNAD1	ILMN_2205785	80.157	166.972	108.88	772.499	256.526	179.242	1138.65	169.084	68.0583	112.427	187.829	83.5706	0.00519481	0	0.0025974	0	0	0	0	0	0.0038961	0.0012987	0	0.0038961	NM_152763.3	AKNAD1	1	Homo sapiens AKNA domain containing 1 (AKNAD1), mRNA.	RP11-475E11.3; MGC26989
AKR1A1	ILMN_1728047	1488.9	3801.36	2023.02	1912.55	2405.42	1988.19	1773.49	3939.98	2849.64	2170.05	2902.63	2206.1	0	0	0	0	0	0	0	0	0	0	0	0	NM_006066.2	AKR1A1	1	Homo sapiens aldo-keto reductase family 1, member A1 (aldehyde reductase) (AKR1A1), transcript variant 1, mRNA.	ALR; ALDR1; MGC1380; MGC12529
AKR1A1	ILMN_1774938	-11.4341	37.6972	15.6014	33.1086	-14.5289	-6.79633	28.6083	33.0451	16.3217	47.8025	33.595	1.75174	0.742857	0.025974	0.136364	0.0324675	0.835065	0.68961	0.0415584	0.0233766	0.132467	0.0194805	0.0233766	0.424675	NM_006066.2	AKR1A1	1	Homo sapiens aldo-keto reductase family 1, member A1 (aldehyde reductase) (AKR1A1), transcript variant 1, mRNA.	ALR; ALDR1; MGC1380; MGC12529
AKR1A1	ILMN_2380771	2584.3	5340.95	3202.2	2615.73	3724.79	3132.41	2499.26	4549.91	4181.77	3117.77	4501.25	3474.64	0	0	0	0	0	0	0	0	0	0	0	0	NM_153326.1	AKR1A1	1	Homo sapiens aldo-keto reductase family 1, member A1 (aldehyde reductase) (AKR1A1), transcript variant 2, mRNA.	ALR; ALDR1; MGC1380; MGC12529; DD3
AKR1B1	ILMN_1701731	3252.02	5431.83	3049.21	5342.92	5237.72	3038.08	3632.21	4076.48	7194.15	4075.01	4679.74	3622.07	0	0	0	0	0	0	0	0	0	0	0	0	NM_001628.2	AKR1B1	7	Homo sapiens aldo-keto reductase family 1, member B1 (aldose reductase) (AKR1B1), mRNA.	ALDR1; MGC1804; ALR2; AR; ADR
AKR1B10	ILMN_1672148	0.448878	61.9777	-15.9829	22.4176	17.6491	-5.78387	-2.49906	5.4861	-4.52766	-18.9854	-12.641	89.5926	0.406494	0.00649351	0.877922	0.074026	0.102597	0.658442	0.505195	0.276623	0.597403	0.920779	0.787013	0.0038961	NM_020299.3	AKR1B10	7	Homo sapiens aldo-keto reductase family 1, member B10 (aldose reductase) (AKR1B10), mRNA.	ARL-1; AKR1B11; HSI; AKR1B12; ALDRLn; MGC14103; HIS; ARL1
AKR1B15	ILMN_2278335	1.17929	34.3288	-3.2038	5.75354	18.4746	-12.2994	-1.17666	5.89594	2.34428	4.30368	-11.4772	58.7424	0.387013	0.0324675	0.545455	0.318182	0.0922078	0.822078	0.47013	0.27013	0.38961	0.333766	0.761039	0.012987	NM_001080538.1	AKR1B15	7	Homo sapiens aldo-keto reductase family 1, member B15 (AKR1B15), mRNA.
AKR1C1	ILMN_1662507	-17.5069	-18.974	-22.1203	-21.1935	-24.2483	-19.6993	-29.8863	-12.7087	-15.4106	-14.0885	-19.4785	-20.6343	0.879221	0.923377	0.953247	0.955844	0.976623	0.948052	0.992208	0.784416	0.884416	0.844156	0.924675	0.951948	NM_001353.5	AKR1C1	10	Homo sapiens aldo-keto reductase family 1, member C1 (dihydrodiol dehydrogenase 1; 20-alpha (3-alpha)-hydroxysteroid dehydrogenase) (AKR1C1), mRNA.	C9; 2-ALPHA-HSD; MBAB; H-37; DDH1; HAKRC; DD1; MGC8954; 20-ALPHA-HSD; DDH
AKR1C2	ILMN_1668617	-10.2853	17.8778	-11.1221	-13.1684	7.99085	-12.0278	11.325	1.07188	2.25658	-3.22694	-8.93181	11.0179	0.703896	0.116883	0.75974	0.818182	0.220779	0.81948	0.175325	0.393506	0.393506	0.555844	0.697403	0.237662	XM_937757.1	AKR1C2		PREDICTED: Homo sapiens aldo-keto reductase family 1, member C2 (dihydrodiol dehydrogenase 2; bile acid binding protein; 3-alpha hydroxysteroid dehydrogenase, type III), transcript variant 1 (AKR1C2), mRNA.
AKR1C2	ILMN_1719154	-15.4468	-5.63109	-0.0289194	0.820529	-23.3575	20.2724	-0.51718	14.7203	-3.68873	10.9675	-22.6552	-15.5207	0.832468	0.592208	0.454545	0.449351	0.968831	0.118182	0.453247	0.11039	0.566234	0.206493	0.954545	0.855844	XM_943412.1	AKR1C2		PREDICTED: Homo sapiens aldo-keto reductase family 1, member C2 (dihydrodiol dehydrogenase 2; bile acid binding protein; 3-alpha hydroxysteroid dehydrogenase, type III), transcript variant 3 (AKR1C2), mRNA.
AKR1C2	ILMN_1773417	2.71714	-13.3023	-9.48884	-23.2653	15.9175	-5.34206	-14.0233	-11.3694	-21.6688	-12.4341	-18.7721	-1.08177	0.349351	0.812987	0.706493	0.971429	0.116883	0.649351	0.827273	0.746753	0.948052	0.811688	0.918182	0.480519	XM_943415.1	AKR1C2		PREDICTED: Homo sapiens aldo-keto reductase family 1, member C2 (dihydrodiol dehydrogenase 2; bile acid binding protein; 3-alpha hydroxysteroid dehydrogenase, type III), transcript variant 4 (AKR1C2), mRNA.
AKR1C2	ILMN_2412336	203.547	19.3546	44.9162	11.9391	12.8428	29.8645	29.7669	8.23522	57.5257	38.9301	31.5256	64.0634	0	0.102597	0.0168831	0.188312	0.150649	0.048052	0.0402597	0.22987	0.00779221	0.0272727	0.025974	0.00779221	NM_001354.4	AKR1C2	10	Homo sapiens aldo-keto reductase family 1, member C2 (dihydrodiol dehydrogenase 2; bile acid binding protein; 3-alpha hydroxysteroid dehydrogenase, type III) (AKR1C2), transcript variant 1, mRNA. XM_943424 XM_943425 XM_943427	BABP; HBAB; AKR1C-pseudo; DD; HAKRD; DD2; MCDR2; DDH2
AKR1C2	ILMN_3237488	-19.5926	-12.905	-3.95456	-5.21603	-3.62649	-12.9354	-9.85031	-17.8572	1.00107	-7.97054	-1.70581	15.5375	0.914286	0.798701	0.564935	0.615584	0.532467	0.835065	0.733766	0.901299	0.424675	0.685714	0.483117	0.172727	NM_001135241.1	AKR1C2	10	Homo sapiens aldo-keto reductase family 1, member C2 (dihydrodiol dehydrogenase 2; bile acid binding protein; 3-alpha hydroxysteroid dehydrogenase, type III) (AKR1C2), transcript variant 3, mRNA.
AKR1C2	ILMN_1730191	-9.31448	-19.5881	-1.3117	-29.4581	-15.1432	-6.28819	-4.1892	-22.0376	-15.3384	-1.03794	-18.6277	-19.6868	0.679221	0.935065	0.484416	0.993506	0.854545	0.67013	0.562338	0.966234	0.883117	0.476623	0.918182	0.931169	XM_943427.1	AKR1C2		PREDICTED: Homo sapiens aldo-keto reductase family 1, member C2 (dihydrodiol dehydrogenase 2; bile acid binding protein; 3-alpha hydroxysteroid dehydrogenase, type III), transcript variant 8 (AKR1C2), mRNA.
AKR1C3	ILMN_1713124	570.661	1285.41	488.411	150.959	387.496	178.459	286.149	1550.68	296.6	202.738	721.991	98.9339	0	0	0	0	0	0	0	0	0	0	0	0.0025974	NM_003739.4	AKR1C3	10	Homo sapiens aldo-keto reductase family 1, member C3 (3-alpha hydroxysteroid dehydrogenase, type II) (AKR1C3), mRNA.	HAKRB; hluPGFS; DD3; HSD17B5; HAKRe; KIAA0119; HA1753; DDX
AKR1C4	ILMN_1668880	-14.1338	10.4688	-14.9561	20.1368	4.93384	22.3522	0.815106	1.84288	-1.25353	-1.1901	1.30276	-0.238745	0.807792	0.198701	0.85974	0.0883117	0.288312	0.101299	0.416883	0.372727	0.490909	0.480519	0.388312	0.47013	NM_001818.2	AKR1C4	10	Homo sapiens aldo-keto reductase family 1, member C4 (chlordecone reductase; 3-alpha hydroxysteroid dehydrogenase, type I; dihydrodiol dehydrogenase 4) (AKR1C4), mRNA.	CDR; CHDR; C11; 3-alpha-HSD; MGC22581; HAKRA; DD4
AKR1C4	ILMN_1687757	184.794	374.095	112.913	90.3475	45.4968	34.3579	77.6064	438.442	110.373	28.7501	118.307	65.3169	0	0	0.0025974	0	0.0142857	0.038961	0.0012987	0	0.0038961	0.0584416	0	0.00779221	XM_940680.1	AKR1C4	10	Homo sapiens aldo-keto reductase family 1, member C4 (chlordecone reductase; 3-alpha hydroxysteroid dehydrogenase, type I; dihydrodiol dehydrogenase 4) (AKR1C4), mRNA.	CDR; CHDR; C11; 3-alpha-HSD; MGC22581; HAKRA; DD4
AKR1CL1	ILMN_3307911	-10.0824	5.14182	-2.25099	-8.55193	-7.86983	-0.140045	-16.3726	-5.82655	-4.42478	-21.3485	2.87841	1.9207	0.7	0.305195	0.519481	0.716883	0.644156	0.479221	0.877922	0.567532	0.596104	0.946753	0.351948	0.422078	NM_001007536.3	AKR1CL1		Homo sapiens aldo-keto reductase family 1, member C-like 1 (AKR1CL1), mRNA.	FLJ16347
AKR1CL1	ILMN_1685803	11.028	10.216	-22.1535	1.12833	-8.04752	-3.38542	14.0727	10.1998	3.72438	-6.02539	-6.35091	2.88708	0.171429	0.201299	0.953247	0.438961	0.648052	0.585714	0.146753	0.18961	0.354545	0.625974	0.631169	0.4	NM_001007536.1	AKR1CL1	10	Homo sapiens aldo-keto reductase family 1, member C-like 1 (AKR1CL1), mRNA.	FLJ16347
AKR1D1	ILMN_1692661	3.9807	-4.87116	-5.56707	-0.620011	-0.834432	12.7709	7.71215	-14.6417	-16.1652	9.32095	-8.09467	6.79073	0.316883	0.57013	0.614286	0.484416	0.450649	0.198701	0.228571	0.82987	0.894805	0.227273	0.676623	0.307792	NM_005989.2	AKR1D1	7	Homo sapiens aldo-keto reductase family 1, member D1 (delta 4-3-ketosteroid-5-beta-reductase) (AKR1D1), mRNA.	3o5bred; SRD5B1
AKR1D1	ILMN_2157277	32050.9	39737.7	31215.8	33584.2	35968.3	33881.8	40117.6	35110.1	30821.6	31505.7	41027.7	26008.8	0	0	0	0	0	0	0	0	0	0	0	0	NM_005989.2	AKR1D1	7	Homo sapiens aldo-keto reductase family 1, member D1 (delta 4-3-ketosteroid-5-beta-reductase) (AKR1D1), mRNA.	3o5bred; SRD5B1
AKR1E2	ILMN_1694985	7.18757	-0.17767	-11.4711	-5.14752	-1.72514	-7.07081	4.30217	-9.35257	-12.7967	-17.1523	-13.6336	-17.6193	0.233766	0.433766	0.77013	0.614286	0.476623	0.694805	0.332468	0.701299	0.82987	0.892208	0.812987	0.901299	NM_031436.2	AKR1E2	10	Homo sapiens aldo-keto reductase family 1, member E2 (AKR1E2), mRNA.	LoopADR; AKRDC1; MGC10612
AKR7A2	ILMN_1677043	2485.63	4378.14	4086.07	2520.59	2681.7	3050.5	2531.53	2986.83	3906.96	3087.43	5988.57	2687.51	0	0	0	0	0	0	0	0	0	0	0	0	NM_003689.2	AKR7A2	1	Homo sapiens aldo-keto reductase family 7, member A2 (aflatoxin aldehyde reductase) (AKR7A2), mRNA.	AFAR1; AKR7; AFAR; AFB1-AR1
AKR7A3	ILMN_2145396	549.891	1400.95	900.265	829.28	582.749	962.954	724.217	989.701	1247.9	904.997	1511.06	949.344	0	0	0	0	0	0	0	0	0	0	0	0	NM_012067.2	AKR7A3	1	Homo sapiens aldo-keto reductase family 7, member A3 (aflatoxin aldehyde reductase) (AKR7A3), mRNA.	AFAR2
AKR7A3	ILMN_1718483	-6.28914	10.0984	-3.64424	-4.50451	1.88226	-1.43292	-11.2005	-9.66656	6.9551	-13.8792	18.2347	-1.24382	0.58961	0.202597	0.557143	0.593507	0.37013	0.516883	0.768831	0.709091	0.280519	0.841558	0.0935065	0.487013	NM_012067.2	AKR7A3	1	Homo sapiens aldo-keto reductase family 7, member A3 (aflatoxin aldehyde reductase) (AKR7A3), mRNA.	AFAR2
AKR7L	ILMN_3243152	0.0856391	8.55088	6.55824	-5.53379	-10.6153	27.7728	4.69677	5.61626	9.30221	14.1901	6.27801	-4.58543	0.411688	0.237662	0.293507	0.624675	0.731169	0.0597403	0.324675	0.272727	0.235065	0.141558	0.263636	0.580519	NM_201252.2	AKR7L		Homo sapiens aldo-keto reductase family 7-like (AKR7L), transcript variant 2, mRNA.
AKT1	ILMN_2388507	2108.58	4124.18	3571.84	2541.53	2134.8	4466.99	3295.02	2482.74	5297.2	3876.03	1949.77	3089.23	0	0	0	0	0	0	0	0	0	0	0	0	NM_001014432.1	AKT1	14	Homo sapiens v-akt murine thymoma viral oncogene homolog 1 (AKT1), transcript variant 2, mRNA.	RAC; MGC99656; PRKBA; RAC-ALPHA; PKB; AKT
AKT1	ILMN_2410909	4515.34	6651.07	6696.09	3820.99	4093.18	7047.17	6919.82	5012.84	11205.5	6375.3	3149.66	6554.03	0	0	0	0	0	0	0	0	0	0	0	0	NM_001014431.1	AKT1	14	Homo sapiens v-akt murine thymoma viral oncogene homolog 1 (AKT1), transcript variant 3, mRNA.	RAC; MGC99656; PRKBA; RAC-ALPHA; PKB; AKT
AKT1	ILMN_1748661	168.436	53.5932	112.533	101.971	68.1106	90.4975	70.4365	106.197	118.003	88.1258	238.798	104.792	0	0.00649351	0.0025974	0	0.0038961	0.0025974	0.0012987	0	0.0038961	0.0012987	0	0.0025974	NM_005163.2	AKT1	14	Homo sapiens v-akt murine thymoma viral oncogene homolog 1 (AKT1), transcript variant 1, mRNA.	RAC; MGC99656; PRKBA; RAC-ALPHA; PKB; AKT
AKT1S1	ILMN_1726906	101.44	121.127	103.986	83.3036	178.848	153.875	115.425	168.547	220.988	196.918	96.9111	204.864	0	0	0.0025974	0	0	0	0.0012987	0	0	0	0	0.0012987	NM_032375.2	AKT1S1	19	Homo sapiens AKT1 substrate 1 (proline-rich) (AKT1S1), mRNA.	MGC2865; PRAS40; Lobe
AKT2	ILMN_1743347	87.3291	56.521	143.8	38.0198	40.5688	146.127	164.295	284.959	287.793	335.295	42.967	148.649	0.0025974	0.00649351	0.0012987	0.0181818	0.0168831	0	0.0012987	0	0	0	0.0142857	0.0012987	NM_001626.2	AKT2	19	Homo sapiens v-akt murine thymoma viral oncogene homolog 2 (AKT2), mRNA.	RAC-BETA; PRKBB; PKBBETA
AKT3	ILMN_1733598	-0.889995	3.62478	-14.3128	-4.57449	-9.21097	-6.96751	7.76642	8.74711	-3.91632	-3.81104	-2.06841	-8.5313	0.435065	0.342857	0.84026	0.593507	0.688312	0.693507	0.225974	0.220779	0.575325	0.567532	0.492208	0.701299	NM_181690.1	AKT3	1	Homo sapiens v-akt murine thymoma viral oncogene homolog 3 (protein kinase B, gamma) (AKT3), transcript variant 2, mRNA.	PRKBG; PKBG; DKFZP434N0250; RAC-gamma; RAC-PK-gamma; STK-2
AKT3	ILMN_1757130	32.5947	24.1486	37.1472	53.4117	-0.160513	7.06811	43.6719	44.481	17.819	31.9428	29.4396	46.6938	0.0285714	0.0753247	0.0298701	0.00649351	0.431169	0.307792	0.0181818	0.00909091	0.118182	0.0454546	0.0337662	0.0181818	NM_005465.3	AKT3	1	Homo sapiens v-akt murine thymoma viral oncogene homolog 3 (protein kinase B, gamma) (AKT3), transcript variant 1, mRNA.	PRKBG; PKBG; DKFZP434N0250; RAC-gamma; RAC-PK-gamma; STK-2
AKT3	ILMN_2325612	31.9715	3.14216	52.7444	56.9923	23.0626	11.6964	15.4473	49.1887	13.5559	18.3545	35.8496	3.72438	0.0285714	0.362338	0.0103896	0.00519481	0.0662338	0.215584	0.135065	0.00779221	0.161039	0.111688	0.0233766	0.377922	NM_181690.1	AKT3	1	Homo sapiens v-akt murine thymoma viral oncogene homolog 3 (protein kinase B, gamma) (AKT3), transcript variant 2, mRNA.	PRKBG; PKBG; DKFZP434N0250; RAC-gamma; RAC-PK-gamma; STK-2
AKT3	ILMN_2325610	210.509	54.7221	108.436	240.186	141.099	63.034	85.623	148.299	67.1276	63.9499	137.936	128.297	0	0.00649351	0.0025974	0	0.0012987	0.00779221	0.0012987	0	0.00519481	0.0038961	0	0.0012987	NM_181690.1	AKT3	1	Homo sapiens v-akt murine thymoma viral oncogene homolog 3 (protein kinase B, gamma) (AKT3), transcript variant 2, mRNA.	PRKBG; PKBG; DKFZP434N0250; RAC-gamma; RAC-PK-gamma; STK-2
AKTIP	ILMN_2377240	4337.55	2543.48	3139.37	2386.4	2145.85	2551.07	2194.24	3584.58	1912.55	2366.97	4179.53	2252.84	0	0	0	0	0	0	0	0	0	0	0	0	NM_001012398.1	AKTIP	16	Homo sapiens AKT interacting protein (AKTIP), transcript variant 1, mRNA.	FTS; FT1
AKTIP	ILMN_1665982	1656.32	936.686	970.426	998.163	757.253	1024.61	871.398	1301.84	752.987	912.879	1609.51	1116.36	0	0	0	0	0	0	0	0	0	0	0	0	NM_022476.2	AKTIP	16	Homo sapiens AKT interacting protein (AKTIP), transcript variant 2, mRNA.	FTS; FT1
ALAD	ILMN_2404657	29.6614	46.4704	85.0613	19.9738	36.4964	54.9235	52.1668	78.6847	88.5499	59.8896	19.3343	48.7177	0.0363636	0.012987	0.0038961	0.0935065	0.0246753	0.0103896	0.012987	0.0025974	0.0038961	0.00779221	0.0831169	0.0155844	NM_000031.4	ALAD	9	Homo sapiens aminolevulinate, delta-, dehydratase (ALAD), transcript variant 2, mRNA.	ALADH; PBGS; MGC5057
ALAD	ILMN_1747577	681.67	1302.13	505.026	667.559	332.611	349.092	394.532	658.144	765.726	457.487	816.289	623.37	0	0	0	0	0	0	0	0	0	0	0	0	NM_001003945.1	ALAD	9	Homo sapiens aminolevulinate, delta-, dehydratase (ALAD), transcript variant 1, mRNA.	PBGS; MGC5057; ALADH
ALAD	ILMN_1679898	-10.5505	-15.5774	-10.9883	-5.97254	7.03459	-19.9505	2.87583	-14.1589	-13.0531	-7.92112	-3.26157	-2.87725	0.707792	0.854545	0.754545	0.638961	0.24026	0.950649	0.361039	0.824675	0.837662	0.683117	0.522078	0.533766	NM_001003945.1	ALAD	9	Homo sapiens aminolevulinate, delta-, dehydratase (ALAD), transcript variant 1, mRNA.	PBGS; MGC5057; ALADH
ALAS1	ILMN_1700047	53.1583	49.5307	43.5404	34.4483	35.6584	22.344	41.4753	29.0454	104.792	37.8741	38.1186	73.5757	0.0116883	0.00649351	0.0194805	0.0272727	0.025974	0.101299	0.0181818	0.0311688	0.0038961	0.0311688	0.0194805	0.00519481	NM_000688.4	ALAS1	3	Homo sapiens aminolevulinate, delta-, synthase 1 (ALAS1), transcript variant 1, mRNA.	MIG4; ALAS3; ALAS; ALASH
ALAS1	ILMN_2385647	50.4602	61.5924	60.6046	93.2488	68.7454	53.7059	65.6403	50.6578	124.176	94.5714	134.383	145.988	0.012987	0.00649351	0.00779221	0	0.0038961	0.0116883	0.00519481	0.00779221	0.0038961	0.0012987	0	0.0012987	NM_199166.1	ALAS1	3	Homo sapiens aminolevulinate, delta-, synthase 1 (ALAS1), transcript variant 2, mRNA.	MIG4; ALAS3; ALAS; ALASH
ALAS1	ILMN_1728309	-31.323	16.6811	11.9391	-11.4031	-3.96637	-4.74753	2.39007	-0.0120222	2.6464	2.84566	2.1838	5.53809	0.994805	0.125974	0.190909	0.790909	0.541558	0.632467	0.385714	0.416883	0.379221	0.377922	0.371429	0.338961	NM_000688.4	ALAS1	3	Homo sapiens aminolevulinate, delta-, synthase 1 (ALAS1), transcript variant 1, mRNA.	MIG4; ALAS3; ALAS; ALASH
ALAS2	ILMN_1708323	-11.7628	-8.70519	-1.98402	-10.89	-16.4661	-9.8299	1.78018	-14.8436	8.71539	-5.17097	-9.17572	-10.3246	0.755844	0.68052	0.507792	0.783117	0.875325	0.774026	0.396104	0.838961	0.245454	0.598701	0.71039	0.753247	NM_000032.1	ALAS2	X	Homo sapiens aminolevulinate, delta-, synthase 2 (ALAS2), nuclear gene encoding mitochondrial protein, transcript variant 2, mRNA.	ASB; ANH1; XLSA
ALAS2	ILMN_2367126	19.5593	-4.7023	73.2562	14.2726	23.115	3.87416	-4.91776	19.1322	-3.39168	-7.86342	-8.05355	-3.30468	0.0922078	0.566234	0.00519481	0.154546	0.0662338	0.363636	0.579221	0.0779221	0.557143	0.679221	0.672727	0.541558	NM_001037968.1	ALAS2	X	Homo sapiens aminolevulinate, delta-, synthase 2 (ALAS2), nuclear gene encoding mitochondrial protein, transcript variant 3, mRNA.	ASB; XLSA; ANH1
ALAS2	ILMN_2271875	8.40696	2.74682	-5.93515	-14.016	-16.8229	-16.0146	9.61038	5.71114	19.3727	16.8205	25.4721	-1.11189	0.216883	0.37013	0.62987	0.836364	0.88052	0.88961	0.197403	0.272727	0.106494	0.120779	0.0467533	0.480519	NM_001037968.1	ALAS2	X	Homo sapiens aminolevulinate, delta-, synthase 2 (ALAS2), nuclear gene encoding mitochondrial protein, transcript variant 3, mRNA.	ASB; XLSA; ANH1
ALB	ILMN_1782939	303.076	256.86	233.182	255.171	226.862	384.922	251.997	906.104	334.92	172.535	321.142	240.055	0	0	0	0	0	0	0	0	0	0	0	0	NM_000477.3	ALB	4	Homo sapiens albumin (ALB), mRNA.	PRO1341; DKFZp779N1935; PRO0903; PRO0883
ALB	ILMN_1682763	12.2139	-1.52717	13.871	19.0162	-1.47257	13.0794	23.8152	31.6451	8.60029	-7.97581	-12.432	2.75279	0.150649	0.477922	0.167533	0.0961039	0.472727	0.190909	0.0636364	0.025974	0.249351	0.685714	0.783117	0.401299	NM_000477.3	ALB	4	Homo sapiens albumin (ALB), mRNA.	PRO1341; DKFZp779N1935; PRO0903; PRO0883
ALCAM	ILMN_1670870	4588.37	4030.5	3397.71	5668.08	6006.37	1271.72	2424.53	755.885	2300.39	574.141	4264.53	6192.49	0	0	0	0	0	0	0	0	0	0	0	0	NM_001627.2	ALCAM	3	Homo sapiens activated leukocyte cell adhesion molecule (ALCAM), mRNA.	CD166; FLJ38514; MEMD; MGC71733
ALDH16A1	ILMN_2051381	94.0615	308.446	323.446	165.95	372.378	156.877	320.634	250.391	244.405	382.647	200.953	251.888	0.0025974	0	0	0	0	0	0	0	0	0	0	0	NM_153329.2	ALDH16A1	19	Homo sapiens aldehyde dehydrogenase 16 family, member A1 (ALDH16A1), mRNA.	MGC10204
ALDH18A1	ILMN_2302716	341.565	573.431	508.137	537.806	582.858	538.638	341.39	395.993	731.413	461.011	603.475	631.476	0	0	0	0	0	0	0	0	0	0	0	0	NM_002860.3	ALDH18A1	10	Homo sapiens aldehyde dehydrogenase 18 family, member A1 (ALDH18A1), nuclear gene encoding mitochondrial protein, transcript variant 1, mRNA.	PYCS; GSAS; P5CS; MGC117316
ALDH1A1	ILMN_2096372	2573.04	325.035	665.08	231.489	277.511	536.965	599.587	1077.24	854.834	200.953	615.201	141.843	0	0	0	0	0	0	0	0	0	0	0	0.0012987	NM_000689.3	ALDH1A1	9	Homo sapiens aldehyde dehydrogenase 1 family, member A1 (ALDH1A1), mRNA.	ALDH11; ALDH-E1; ALDC; RALDH1; MGC2318; ALDH1; PUMB1
ALDH1A1	ILMN_1709348	1204.45	170.437	374.368	163.997	168.471	262.438	348.987	660.279	472.535	141.127	340.604	137.645	0	0	0	0	0	0	0	0	0	0.0012987	0	0.0012987	NM_000689.3	ALDH1A1	9	Homo sapiens aldehyde dehydrogenase 1 family, member A1 (ALDH1A1), mRNA.	ALDH11; ALDH-E1; ALDC; RALDH1; MGC2318; ALDH1; PUMB1
ALDH1A2	ILMN_1748538	165.917	45.2907	54.3428	77.3857	135.104	43.234	132.046	80.5661	75.3002	79.0851	655.548	30.9182	0	0.0142857	0.00779221	0	0.0012987	0.0233766	0.0012987	0.0025974	0.0038961	0.0025974	0	0.0506494	NM_170696.1	ALDH1A2	15	Homo sapiens aldehyde dehydrogenase 1 family, member A2 (ALDH1A2), transcript variant 3, mRNA.	MGC26444; RALDH(II); RALDH2; RALDH2-T
ALDH1A2	ILMN_2383707	22.559	16.0292	12.3929	7.52522	4.9875	-2.9413	3.68815	-4.5102	12.6707	12.7118	125.877	0.861805	0.0662338	0.138961	0.187013	0.285714	0.287013	0.568831	0.345454	0.532467	0.168831	0.164935	0	0.446753	NM_170696.1	ALDH1A2	15	Homo sapiens aldehyde dehydrogenase 1 family, member A2 (ALDH1A2), transcript variant 2, mRNA.	MGC26444; RALDH(II); RALDH2; RALDH2-T
ALDH1A3	ILMN_1807439	71.1889	72.9543	38.4376	45.8502	14.7164	24.9941	29.5304	12.5568	903.681	45.5024	5.03194	136.981	0.00649351	0	0.0272727	0.0103896	0.12987	0.0818182	0.0402597	0.133766	0	0.0194805	0.292208	0.0012987	NM_000693.1	ALDH1A3	15	Homo sapiens aldehyde dehydrogenase 1 family, member A3 (ALDH1A3), mRNA.	RALDH3; ALDH6; ALDH1A6
ALDH1A3	ILMN_2139970	114.176	145.115	30.2478	30.848	46.222	58.0102	58.9157	-19.6812	1381.62	56.2156	5.25587	164.878	0	0	0.0402597	0.0350649	0.0142857	0.00909091	0.00649351	0.937662	0	0.0116883	0.28961	0.0012987	NM_000693.1	ALDH1A3	15	Homo sapiens aldehyde dehydrogenase 1 family, member A3 (ALDH1A3), mRNA.	RALDH3; ALDH6; ALDH1A6
ALDH1B1	ILMN_2150894	233.511	551.111	356.621	502.125	426.157	273.093	354.686	364.582	297.934	498.681	259.097	505.71	0	0	0	0	0	0	0	0	0	0	0	0	NM_000692.3	ALDH1B1	9	Homo sapiens aldehyde dehydrogenase 1 family, member B1 (ALDH1B1), nuclear gene encoding mitochondrial protein, mRNA.	ALDH5; ALDHX; MGC2230
ALDH1B1	ILMN_1675398	56.3127	201.281	84.8645	153.983	161.824	57.4261	123.775	144.821	129.829	168.38	71.841	205.637	0.00909091	0	0.0038961	0	0.0012987	0.0103896	0.0012987	0	0.0038961	0	0.0012987	0.0012987	NM_000692.3	ALDH1B1	9	Homo sapiens aldehyde dehydrogenase 1 family, member B1 (ALDH1B1), nuclear gene encoding mitochondrial protein, mRNA.	ALDH5; ALDHX; MGC2230
ALDH1L1	ILMN_1802167	1654.5	974.978	4566.81	389.093	633.257	2879.73	1677.03	3356.35	1522.02	995.505	6242.98	206.042	0	0	0	0	0	0	0	0	0	0	0	0.0012987	NM_012190.2	ALDH1L1	3	Homo sapiens aldehyde dehydrogenase 1 family, member L1 (ALDH1L1), mRNA.	FTHFD; DKFZp781N0997
ALDH1L2	ILMN_1736539	239.205	523.883	123.632	417.279	558.203	167.744	262.727	95.7347	159	177.635	304.976	711.205	0	0	0.0025974	0	0	0	0	0.0012987	0.0025974	0	0	0	XM_927536.1	ALDH1L2	12	PREDICTED: Homo sapiens aldehyde dehydrogenase 1 family, member L2 (ALDH1L2), mRNA.
ALDH1L2	ILMN_2182980	47.8389	36.2186	24.3587	35.6769	33.8463	51.5827	40.0193	24.7532	21.3247	15.5196	19.6304	52.2423	0.0142857	0.0285714	0.061039	0.0233766	0.0298701	0.0155844	0.0181818	0.0467533	0.0987013	0.128571	0.0831169	0.0155844	NM_001034173.1	ALDH1L2	12	Homo sapiens aldehyde dehydrogenase 1 family, member L2 (ALDH1L2), mRNA.	FLJ38508; MGC119536; DKFZp686M064; MGC119537; DKFZp686A16126
ALDH2	ILMN_1793859	2473.64	2201.35	2235.55	850.677	2458.8	893.949	1048.44	2217.99	2009.86	933.784	3216.7	784.122	0	0	0	0	0	0	0	0	0	0	0	0	NM_000690.2	ALDH2	12	Homo sapiens aldehyde dehydrogenase 2 family (mitochondrial) (ALDH2), nuclear gene encoding mitochondrial protein, mRNA.	ALDM; ALDH-E2; ALDHI; MGC1806
ALDH3A1	ILMN_1702503	2.79688	47.9974	9.80065	-13.5823	20.6956	-2.50713	0.630102	-8.18606	38.9959	9.58552	126.823	47.5891	0.349351	0.00909091	0.232467	0.823377	0.0779221	0.555844	0.425974	0.662338	0.0168831	0.223377	0	0.0181818	NM_000691.3	ALDH3A1	17	Homo sapiens aldehyde dehydrogenase 3 family, memberA1 (ALDH3A1), mRNA.	ALDH3; ALDHIII; MGC10406
ALDH3A2	ILMN_1667564	234.927	322.678	263.627	367.465	242.945	320.912	252.496	145.003	218.765	252.153	782.619	123.615	0	0	0	0	0	0	0	0	0.0012987	0	0	0.0012987	NM_001031806.1	ALDH3A2	17	Homo sapiens aldehyde dehydrogenase 3 family, member A2 (ALDH3A2), transcript variant 1, mRNA.	DKFZp686E23276; FALDH; ALDH10; FLJ20851; SLS
ALDH3A2	ILMN_1794825	2696.49	3222.68	2634.91	2730.44	1866.65	1950.77	3801.36	1474.7	2705.97	3018.16	4254.76	2281.81	0	0	0	0	0	0	0	0	0	0	0	0	NM_001031806.1	ALDH3A2	17	Homo sapiens aldehyde dehydrogenase 3 family, member A2 (ALDH3A2), transcript variant 2, mRNA.	DKFZp686E23276; FALDH; ALDH10; FLJ20851; SLS
ALDH3A2	ILMN_2401641	817.769	843.424	931.869	671.217	509.321	787.805	1356.57	423.469	644.911	1307.18	1703.19	1012.98	0	0	0	0	0	0	0	0	0	0	0	0	NM_001031806.1	ALDH3A2	17	Homo sapiens aldehyde dehydrogenase 3 family, member A2 (ALDH3A2), transcript variant 1, mRNA.	DKFZp686E23276; FALDH; ALDH10; FLJ20851; SLS
ALDH3B1	ILMN_1727965	13.1006	-2.87237	-20.1059	-6.03909	-19.2035	-21.0223	12.7028	13.1684	19.0657	-1.71228	2.83171	11.2789	0.14026	0.519481	0.935065	0.64026	0.927273	0.958442	0.161039	0.128571	0.106494	0.493507	0.353247	0.235065	NM_000694.2	ALDH3B1	11	Homo sapiens aldehyde dehydrogenase 3 family, member B1 (ALDH3B1), transcript variant 1, mRNA.	FLJ26433; ALDH7; ALDH4
ALDH3B1	ILMN_1728662	199.792	336.63	121.296	176.416	154.37	137.472	186.553	237.534	229.714	210.509	297.125	112.334	0	0	0.0025974	0	0.0012987	0	0.0012987	0	0	0	0	0.0025974	NM_001030010.1	ALDH3B1	11	Homo sapiens aldehyde dehydrogenase 3 family, member B1 (ALDH3B1), transcript variant 1, mRNA.	FLJ26433; ALDH7; ALDH4
ALDH3B2	ILMN_2363880	-1.69135	-2.26597	-10.8217	-14.3904	-5.89738	-27.2661	-19.5449	-6.39914	-13.8768	-0.822041	-18.8489	-6.75244	0.468831	0.501299	0.746753	0.845455	0.58961	0.990909	0.925974	0.593507	0.854545	0.471429	0.918182	0.646753	NM_001031615.1	ALDH3B2	11	Homo sapiens aldehyde dehydrogenase 3 family, member B2 (ALDH3B2), transcript variant 2, mRNA.	ALDH8
ALDH3B2	ILMN_1761514	-17.6499	-6.58397	-9.4996	-0.657431	0.966322	-10.9068	-11.1822	-10.869	8.73261	-2.95497	-3.72235	-1.15404	0.881818	0.623377	0.706493	0.484416	0.405195	0.797403	0.768831	0.72987	0.244156	0.548052	0.537662	0.481818	NM_000695.3	ALDH3B2	11	Homo sapiens aldehyde dehydrogenase 3 family, member B2 (ALDH3B2), transcript variant 1, mRNA.	ALDH8
ALDH3B2	ILMN_1763666	-10.3575	-17.6344	-31.0588	-1.39569	-0.196855	-13.2841	-17.7792	-6.94154	-5.62204	-1.32352	-10.2208	-15.0693	0.705195	0.896104	0.993506	0.512987	0.433766	0.837662	0.902597	0.623377	0.627273	0.485714	0.735065	0.849351	NM_000695.3	ALDH3B2	11	Homo sapiens aldehyde dehydrogenase 3 family, member B2 (ALDH3B2), transcript variant 2, mRNA.	ALDH8
ALDH4A1	ILMN_2244841	139.046	359.678	257.226	38.2362	162.188	16.7685	68.5251	192.443	441.71	61.2085	239.459	42.4214	0	0	0	0.0181818	0	0.146753	0.0038961	0	0	0.00779221	0	0.025974	NM_003748.2	ALDH4A1	1	Homo sapiens aldehyde dehydrogenase 4 family, member A1 (ALDH4A1), nuclear gene encoding mitochondrial protein, transcript variant P5CDhL, mRNA.	P5CDh; P5CD; ALDH4; P5CDhL; P5CDhS
ALDH4A1	ILMN_1656368	837.532	2009.37	1082.33	427.708	874.423	271.207	565.146	1053.86	1928.1	580.369	1730.13	333.348	0	0	0	0	0	0	0	0	0	0	0	0	NM_170726.1	ALDH4A1	1	Homo sapiens aldehyde dehydrogenase 4 family, member A1 (ALDH4A1), nuclear gene encoding mitochondrial protein, transcript variant P5CDhS, mRNA.	P5CDh; P5CD; ALDH4; P5CDhL; P5CDhS
ALDH4A1	ILMN_1696099	258.294	848.878	370.037	207.342	280.579	142.475	181.566	435.266	617.602	146.637	490.174	142.506	0	0	0	0	0	0	0.0012987	0	0	0.0012987	0	0.0012987	NM_003748.2	ALDH4A1	1	Homo sapiens aldehyde dehydrogenase 4 family, member A1 (ALDH4A1), nuclear gene encoding mitochondrial protein, transcript variant P5CDhL, mRNA.	P5CDh; P5CD; ALDH4; P5CDhL; P5CDhS
ALDH4A1	ILMN_2406557	99.6329	251.832	140.339	100.312	161.908	61.0694	116.23	110.248	286.355	105.368	320.682	39.2257	0	0	0.0012987	0	0.0012987	0.00779221	0.0012987	0	0	0.0012987	0	0.0298701	NM_170726.1	ALDH4A1	1	Homo sapiens aldehyde dehydrogenase 4 family, member A1 (ALDH4A1), nuclear gene encoding mitochondrial protein, transcript variant P5CDhS, mRNA.	P5CDh; P5CD; ALDH4; P5CDhL; P5CDhS
ALDH5A1	ILMN_2372403	2412.91	1488.9	2524.37	979.938	1730.56	1535.44	1419.87	799.323	1725.43	1360.07	1896.25	776.789	0	0	0	0	0	0	0	0	0	0	0	0	NM_001080.3	ALDH5A1	6	Homo sapiens aldehyde dehydrogenase 5 family, member A1 (ALDH5A1), nuclear gene encoding mitochondrial protein, transcript variant 2, mRNA.	SSDH; SSADH
ALDH5A1	ILMN_2372398	1771.96	876.613	1895.46	744.891	948.377	871.797	1113	549.999	1081.46	941.639	1278.7	629.454	0	0	0	0	0	0	0	0	0	0	0	0	NM_001080.3	ALDH5A1	6	Homo sapiens aldehyde dehydrogenase 5 family, member A1 (ALDH5A1), nuclear gene encoding mitochondrial protein, transcript variant 2, mRNA.	SSDH; SSADH
ALDH6A1	ILMN_1785284	3339.99	1901.08	4725.91	1549.74	1347.15	2652.07	2679.84	3526.69	2679.18	2454.57	3112.55	1488.4	0	0	0	0	0	0	0	0	0	0	0	0	NM_005589.2	ALDH6A1	14	Homo sapiens aldehyde dehydrogenase 6 family, member A1 (ALDH6A1), nuclear gene encoding mitochondrial protein, mRNA.	MMSDH; MMSADHA; MGC40271
ALDH6A1	ILMN_2096985	3265.91	1853.74	3244.54	1045.33	1317.39	2907.62	2265.18	2515.01	1943.61	1978.78	3100.39	1030.77	0	0	0	0	0	0	0	0	0	0	0	0	NM_005589.2	ALDH6A1	14	Homo sapiens aldehyde dehydrogenase 6 family, member A1 (ALDH6A1), nuclear gene encoding mitochondrial protein, mRNA.	MMSDH; MMSADHA; MGC40271
ALDH7A1	ILMN_1687508	1503.23	4087.36	4757.84	1841.9	2058.66	2759.44	3667.66	2846.03	1909.31	3655.95	2624.02	3030.16	0	0	0	0	0	0	0	0	0	0	0	0	NM_001182.2	ALDH7A1	5	Homo sapiens aldehyde dehydrogenase 7 family, member A1 (ALDH7A1), mRNA.	ATQ1; PDE; EPD
ALDH7A1	ILMN_1763461	1461.7	4607.59	5560.98	2404.18	2041.93	3079.71	3465.76	3227.07	2450.86	4551.52	2846.03	3283.53	0	0	0	0	0	0	0	0	0	0	0	0	XM_937964.1	ALDH7A1	5	Homo sapiens aldehyde dehydrogenase 7 family, member A1 (ALDH7A1), mRNA.	ATQ1; PDE; EPD
ALDH8A1	ILMN_2365176	170.529	185.821	97.2908	123.775	127.03	171.462	248.845	164.101	70.5797	178.289	149.655	59.2355	0	0	0.0038961	0	0.0012987	0	0	0	0.0038961	0	0	0.012987	NM_022568.2	ALDH8A1	6	Homo sapiens aldehyde dehydrogenase 8 family, member A1 (ALDH8A1), transcript variant 1, mRNA.	DKFZp779D2315; MGC138650; DJ352A20.2; ALDH12
ALDH8A1	ILMN_1699258	52.3306	14.3958	-9.6326	6.05712	0.496473	52.9842	47.8187	4.20634	23.1638	27.8582	54.3603	9.58552	0.0116883	0.151948	0.707792	0.311688	0.41039	0.0142857	0.012987	0.306493	0.0818182	0.0584416	0.00649351	0.255844	NM_022568.2	ALDH8A1	6	Homo sapiens aldehyde dehydrogenase 8 family, member A1 (ALDH8A1), transcript variant 1, mRNA.	DKFZp779D2315; MGC138650; DJ352A20.2; ALDH12
ALDH8A1	ILMN_1681938	0.146484	0.772637	4.65135	8.83911	0.81077	-1.71561	2.22834	7.97013	-9.82316	-1.44632	-5.24295	-7.41814	0.411688	0.420779	0.349351	0.25974	0.405195	0.524675	0.387013	0.232467	0.74026	0.487013	0.596104	0.661039	NM_022568.2	ALDH8A1	6	Homo sapiens aldehyde dehydrogenase 8 family, member A1 (ALDH8A1), transcript variant 1, mRNA.	DKFZp779D2315; MGC138650; DJ352A20.2; ALDH12
ALDH9A1	ILMN_1761804	9074.9	9844.09	10151.5	6913.36	10198	7870.11	9256.42	10074.8	8635.05	9571.93	11296.6	5023.76	0	0	0	0	0	0	0	0	0	0	0	0	NM_000696.2	ALDH9A1	1	Homo sapiens aldehyde dehydrogenase 9 family, member A1 (ALDH9A1), mRNA.	TMABADH; ALDH9; ALDH7; ALDH4; E3
ALDOA	ILMN_1681374	7.041	-10.1042	14.4525	-6.26982	-7.91739	25.74	3.00615	2.39814	4.79502	8.45905	-0.241479	11.1881	0.236364	0.722078	0.154546	0.645455	0.644156	0.0753247	0.354545	0.361039	0.324675	0.249351	0.435065	0.235065	NM_000034.2	ALDOA	16	Homo sapiens aldolase A, fructose-bisphosphate (ALDOA), transcript variant 1, mRNA.	MGC17716; ALDA; MGC10942; MGC17767
ALDOA	ILMN_1736700	7365.41	5059.69	8444.48	9779.89	3517.14	6354.02	5855.76	9363.96	6337.99	6497.02	5398.92	11360.3	0	0	0	0	0	0	0	0	0	0	0	0	NM_184041.1	ALDOA	16	Homo sapiens aldolase A, fructose-bisphosphate (ALDOA), transcript variant 2, mRNA.	MGC17716; ALDA; MGC10942; MGC17767
ALDOA	ILMN_2251253	60.8225	55.6341	24.0118	34.5465	71.3925	58.2154	21.2692	65.0147	85.8827	68.2224	40.8715	56.2038	0.00649351	0.00649351	0.0623377	0.0272727	0.0025974	0.00909091	0.0844156	0.0025974	0.0038961	0.0025974	0.0168831	0.012987	NM_184043.1	ALDOA	16	Homo sapiens aldolase A, fructose-bisphosphate (ALDOA), transcript variant 3, mRNA.	MGC17716; ALDA; MGC17767; MGC10942
ALDOA	ILMN_1741148	9908.03	9447.67	7954.79	8575.99	8680.67	10309.7	6170.21	8675.37	9649.25	5565.92	6380	6855.66	0	0	0	0	0	0	0	0	0	0	0	0	NM_184041.1	ALDOA	16	Homo sapiens aldolase A, fructose-bisphosphate (ALDOA), transcript variant 3, mRNA.	MGC17716; ALDA; MGC17767; MGC10942
ALDOB	ILMN_1747716	197.721	77.6582	90.7054	139.636	217.101	363.385	137.326	114.688	42.7391	35.2401	122.387	23.4502	0	0	0.0038961	0	0	0	0.0012987	0	0.012987	0.0376623	0	0.0987013	NM_000035.2	ALDOB	9	Homo sapiens aldolase B, fructose-bisphosphate (ALDOB), mRNA.
ALDOC	ILMN_1755974	18327.4	11935.7	4961.04	5358.48	9876.08	6463.66	3453.96	4394.05	4399.76	882.225	8865.98	315.03	0	0	0	0	0	0	0	0	0	0	0	0	NM_005165.2	ALDOC	17	Homo sapiens aldolase C, fructose-bisphosphate (ALDOC), mRNA.	ALDC
ALG1	ILMN_1718093	45.5621	185.35	120.693	119.989	43.1543	67.4773	113.293	175.353	294.132	234.494	70.2592	239.643	0.0142857	0	0.0025974	0	0.0142857	0.00519481	0.0012987	0	0	0	0.0012987	0	NM_019109.3	ALG1	16	Homo sapiens asparagine-linked glycosylation 1 homolog (S. cerevisiae, beta-1,4-mannosyltransferase) (ALG1), mRNA.	HMT-1; HMT1; HMAT1
ALG10	ILMN_3243268	4.67732	42.1128	37.2455	25.6256	23.0094	15.6195	30.825	48.1553	29.9677	19.9423	36.2806	75.7469	0.297403	0.0220779	0.0298701	0.0545455	0.0662338	0.155844	0.0402597	0.00779221	0.0441558	0.0987013	0.0220779	0.0038961	NM_032834.3	ALG10	12	Homo sapiens asparagine-linked glycosylation 10, alpha-1,2-glucosyltransferase homolog (S. pombe) (ALG10), mRNA.	FLJ14751; KCR1
ALG10B	ILMN_1730304	13.5111	11.9165	21.2055	38.0515	44.0196	12.4112	25.0202	23.9698	20.1046	8.95951	20.2694	40.6534	0.135065	0.176623	0.0766234	0.0181818	0.0142857	0.205195	0.0558442	0.0467533	0.105195	0.236364	0.0805195	0.0285714	NM_032834.2	ALG10B	12	Homo sapiens asparagine-linked glycosylation 10, alpha-1,2-glucosyltransferase homolog B (yeast) (ALG10B), mRNA.	ALG10; KCR1
ALG10B	ILMN_1666325	15.8457	58.3035	56.069	10.8642	11.5662	24.4472	33.3804	42.2292	20.9126	38.2732	61.5279	81.8889	0.119481	0.00649351	0.00779221	0.211688	0.168831	0.0844156	0.0337662	0.0103896	0.1	0.0298701	0.0025974	0.0038961	NM_001013620.1	ALG10B	12	Homo sapiens asparagine-linked glycosylation 10, alpha-1,2-glucosyltransferase homolog B (yeast) (ALG10B), mRNA.	ALG10; KCR1
ALG10B	ILMN_3251482	250.602	300.718	440.79	711.317	428.599	340.384	663.475	626.665	262.793	498.259	193.136	338.232	0	0	0	0	0	0	0	0	0	0	0	0	NM_001013620.3	ALG10B	12	Homo sapiens asparagine-linked glycosylation 10, alpha-1,2-glucosyltransferase homolog B (yeast) (ALG10B), mRNA.	ALG10; KCR1
ALG11	ILMN_1660856	74.6838	143.8	107.499	156.149	91.1416	154.466	89.5163	126.734	123.656	144.55	104.792	405.95	0.00649351	0	0.0025974	0	0.0012987	0	0.0012987	0	0.0038961	0.0012987	0	0	NM_001004127.1	ALG11	13	Homo sapiens asparagine-linked glycosylation 11, alpha-1,2-mannosyltransferase homolog (yeast) (ALG11), mRNA.	KIAA0266; GT8
ALG11	ILMN_2120982	573.083	45.6912	456.983	68.322	801.868	69.413	73.5757	19.1954	78.95	492.541	77.577	72.6246	0	0.0142857	0	0	0	0.0038961	0.0012987	0.0779221	0.0038961	0	0	0.00519481	NM_001004127.1	ALG11	13	Homo sapiens asparagine-linked glycosylation 11, alpha-1,2-mannosyltransferase homolog (yeast) (ALG11), mRNA.	KIAA0266; GT8
ALG12	ILMN_1743995	50.2171	109.743	40.0193	56.1535	58.2839	111.064	60.4248	62.1157	97.6308	93.4679	53.4843	62.5357	0.012987	0	0.0246753	0.00519481	0.00519481	0.0025974	0.00649351	0.0025974	0.0038961	0.0012987	0.00649351	0.0103896	NM_024105.3	ALG12	22	Homo sapiens asparagine-linked glycosylation 12, alpha-1,6-mannosyltransferase homolog (S. cerevisiae) (ALG12), mRNA.	ECM39; PP14673; hALG12; MGC3136; MGC111358
ALG13	ILMN_2147503	138.047	305.131	341.154	102.748	220.784	145.744	174.852	755.782	226.581	253.62	402.659	373.774	0	0	0	0	0	0	0.0012987	0	0	0	0	0	NM_018466.2	ALG13	X	Homo sapiens asparagine-linked glycosylation 13 homolog (S. cerevisiae) (ALG13), mRNA.	YGL047W; GLT28D1; MDS031
ALG13	ILMN_1761456	358.087	774.119	787.221	329.563	450.449	419.83	446.966	1689.97	498.681	550.679	803.994	845.45	0	0	0	0	0	0	0	0	0	0	0	0	NM_018466.2	ALG13	X	Homo sapiens asparagine-linked glycosylation 13 homolog (S. cerevisiae) (ALG13), mRNA.	YGL047W; GLT28D1; MDS031; CXorf45
ALG14	ILMN_1743635	115.864	248.17	205.927	257.791	170.85	117.199	174.815	278.001	320.117	242.965	193.805	545.729	0	0	0	0	0	0.0025974	0.0012987	0	0	0	0	0	NM_144988.2	ALG14	1	Homo sapiens asparagine-linked glycosylation 14 homolog (S. cerevisiae) (ALG14), mRNA.	MGC19780
ALG14	ILMN_2191822	129.979	193.915	199.022	208.674	97.6648	66.2792	190.208	248.245	254.799	198.988	128.755	449.439	0	0	0	0	0.0012987	0.00779221	0	0	0	0	0	0	NM_144988.2	ALG14	1	Homo sapiens asparagine-linked glycosylation 14 homolog (S. cerevisiae) (ALG14), mRNA.	MGC19780
ALG1L	ILMN_2131293	59.3738	8.18967	-1.46284	14.7239	41.9003	71.7542	66.1524	-11.0785	139.329	65.6227	18.4733	3.03546	0.00649351	0.245454	0.48961	0.145454	0.0155844	0.0038961	0.00519481	0.738961	0.0038961	0.0025974	0.0909091	0.397403	NM_001015050.1	ALG1L	3	Homo sapiens asparagine-linked glycosylation 1-like (ALG1L), mRNA.
ALG1L	ILMN_1782084	15.4173	20.4145	2.47334	51.267	22.9149	20.3513	40.7522	0.574275	51.7618	42.7314	26.7408	14.3021	0.122078	0.0974026	0.387013	0.00779221	0.0662338	0.116883	0.0181818	0.405195	0.00909091	0.0220779	0.0441558	0.187013	NM_001015050.1	ALG1L	3	Homo sapiens asparagine-linked glycosylation 1-like (ALG1L), mRNA.
ALG2	ILMN_1737945	41.29	83.5706	56.7753	43.3802	30.9694	5.01407	40.7961	73.5413	72.6566	47.0793	28.5585	112.232	0.0207792	0	0.00779221	0.0155844	0.0376623	0.335065	0.0181818	0.0025974	0.0038961	0.0194805	0.0350649	0.0025974	NM_033087.2	ALG2	9	Homo sapiens asparagine-linked glycosylation 2, alpha-1,3-mannosyltransferase homolog (S. cerevisiae) (ALG2), transcript variant 1, mRNA.	CDGIi; hALPG2; FLJ14511
ALG2	ILMN_1722688	100.46	13.5357	33.7465	41.1594	11.2595	48.1928	-1.79434	31.7458	38.5142	3.47994	29.4708	41.731	0	0.15974	0.0350649	0.0168831	0.172727	0.0181818	0.488312	0.0246753	0.0168831	0.367532	0.0337662	0.0272727	NM_197973.2	ALG2	9	Homo sapiens asparagine-linked glycosylation 2 homolog (yeast, alpha-1,3-mannosyltransferase) (ALG2), transcript variant 2, mRNA.	CDGIi; hALPG2; FLJ14511
ALG3	ILMN_1806845	11.9323	31.4931	28.6194	174.534	51.6014	35.3777	38.9547	33.4096	21.9796	34.4614	16.1852	4.90257	0.157143	0.0402597	0.0454546	0	0.00909091	0.0311688	0.0194805	0.0233766	0.0883117	0.0402597	0.11039	0.361039	NM_001006940.1	ALG3	3	Homo sapiens asparagine-linked glycosylation 3 homolog (yeast, alpha-1,3-mannosyltransferase) (ALG3), transcript variant 3, mRNA.	D16Ertd36e; CDGS4; NOT56L; Not56
ALG3	ILMN_1711886	298.158	1239.97	514.789	801.492	1087.33	383.921	494.922	702.295	812.395	825.472	535.205	738.559	0	0	0	0	0	0	0	0	0	0	0	0	NM_001006940.1	ALG3	3	Homo sapiens asparagine-linked glycosylation 3 homolog (S. cerevisiae, alpha-1,3-mannosyltransferase) (ALG3), mRNA.	D16Ertd36e; CDGS4; NOT56L; Not56
ALG5	ILMN_1664449	1399.81	1467.14	1546.58	1949.21	1590.14	2739.99	2419.67	1385.02	1463.43	3044.32	1381.15	3002.44	0	0	0	0	0	0	0	0	0	0	0	0	NM_013338.3	ALG5	13	Homo sapiens asparagine-linked glycosylation 5 homolog (S. cerevisiae, dolichyl-phosphate beta-glucosyltransferase) (ALG5), mRNA.	bA421P11.2; RP11-421P11.2
ALG6	ILMN_1771411	921.362	1136.62	1666.77	2338.35	2352.44	985.938	1202.36	1467.14	1200.03	1276.35	1271.72	673.59	0	0	0	0	0	0	0	0	0	0	0	0	NM_013339.2	ALG6	1	Homo sapiens asparagine-linked glycosylation 6 homolog (S. cerevisiae, alpha-1,3-glucosyltransferase) (ALG6), mRNA.
ALG8	ILMN_2365686	702.522	1091.84	978.74	817.769	999.239	1187.95	895.125	1170.86	1392.28	1332.23	1014.03	1442.5	0	0	0	0	0	0	0	0	0	0	0	0	NM_001007027.2	ALG8	11	Homo sapiens asparagine-linked glycosylation 8, alpha-1,3-glucosyltransferase homolog (S. cerevisiae) (ALG8), transcript variant 2, mRNA.	MGC2840
ALG8	ILMN_2271014	-8.65503	20.1368	18.1986	14.3711	38.6644	30.7421	21.7168	20.7552	14.6086	22.344	28.5734	6.96808	0.663636	0.0987013	0.112987	0.154546	0.0181818	0.0467533	0.0805195	0.0636364	0.149351	0.0831169	0.0350649	0.307792	NM_001007027.2	ALG8	11	Homo sapiens asparagine-linked glycosylation 8, alpha-1,3-glucosyltransferase homolog (S. cerevisiae) (ALG8), transcript variant 2, mRNA.	MGC2840
ALG8	ILMN_1685413	840.592	1136.17	1435.17	1022.16	1278.46	1399.81	1102.56	1169.42	1348.91	1617.6	1269.93	1797.71	0	0	0	0	0	0	0	0	0	0	0	0	NM_001007027.1	ALG8	11	Homo sapiens asparagine-linked glycosylation 8, alpha-1,3-glucosyltransferase homolog (S. cerevisiae) (ALG8), transcript variant 1, mRNA.	MGC2840
ALG9	ILMN_1732809	638.67	1350.06	1047.61	836.254	823.278	1563.23	837.34	927.864	1386.75	1233.17	718.837	940.721	0	0	0	0	0	0	0	0	0	0	0	0	NM_024740.1	ALG9	11	Homo sapiens asparagine-linked glycosylation 9, alpha-1,2-mannosyltransferase homolog (S. cerevisiae) (ALG9), transcript variant 4, mRNA.	DKFZp586M2420; FLJ21845; DIBD1
ALK	ILMN_1753135	111.598	79.2576	70.796	95.4782	98.9339	95.0076	277.241	262.632	103.628	330.166	109.743	378.648	0	0	0.00519481	0	0.0012987	0.0025974	0	0	0.0038961	0	0	0	NM_004304.3	ALK	2	Homo sapiens anaplastic lymphoma receptor tyrosine kinase (ALK), mRNA.	TFG/ALK; Ki-1; CD246
ALKBH1	ILMN_2276750	-6.49031	7.77424	2.56681	27.4283	-17.8288	-6.55488	32.2182	15.2664	42.8762	14.8397	-11.0339	40.4633	0.597403	0.254545	0.387013	0.048052	0.903896	0.68052	0.0350649	0.102597	0.012987	0.133766	0.751948	0.0285714	NM_006020.2	ALKBH1	14	Homo sapiens alkB, alkylation repair homolog 1 (E. coli) (ALKBH1), mRNA.	alkB; hABH; ALKBH; ABH
ALKBH1	ILMN_1758038	179.948	246.588	275.401	248.448	145.831	232.029	245.47	359.974	389.368	280.079	151.085	397.851	0	0	0	0	0.0012987	0	0	0	0	0	0	0	NM_006020.1	ALKBH1	14	Homo sapiens alkB, alkylation repair homolog 1 (E. coli) (ALKBH1), mRNA.	alkB; hABH; ALKBH; ABH
ALKBH1	ILMN_2375973	164.215	256.826	301.918	238.281	111.51	214.902	289.483	282.505	370.604	270.395	184.212	387.955	0	0	0	0	0.0012987	0	0	0	0	0	0	0	NM_006020.2	ALKBH1	14	Homo sapiens alkB, alkylation repair homolog 1 (E. coli) (ALKBH1), mRNA.	alkB; hABH; ALKBH; ABH
ALKBH2	ILMN_1690252	330.128	581.927	577.041	693.716	1037.39	813.943	699.081	398.119	851.636	471.708	341.978	394.532	0	0	0	0	0	0	0	0	0	0	0	0	NM_001001655.1	ALKBH2	12	Homo sapiens alkB, alkylation repair homolog 2 (E. coli) (ALKBH2), mRNA.	ABH2; MGC90512; hABH2
ALKBH3	ILMN_2134062	616.119	612.928	574.221	754.756	614.765	600.262	556.207	763.319	737.486	555.925	672.391	765.465	0	0	0	0	0	0	0	0	0	0	0	0	NM_139178.1	ALKBH3	11	Homo sapiens alkB, alkylation repair homolog 3 (E. coli) (ALKBH3), mRNA.	MGC118790; DEPC-1; MGC118792; MGC118793; PCA1; ABH3; DEPC1
ALKBH4	ILMN_1805673	119.876	156.07	145.588	108.641	164.468	237.62	195.303	107.688	410.533	152.966	126.907	155.672	0	0	0.0012987	0	0	0	0	0	0	0.0012987	0	0.0012987	NM_017621.2	ALKBH4	7	Homo sapiens alkB, alkylation repair homolog 4 (E. coli) (ALKBH4), mRNA.	FLJ20013
ALKBH5	ILMN_1657283	13173.3	8495.02	9779.89	9395.58	12804.5	9948.33	8903.06	6387	8426.66	9326.31	8510.72	11662.2	0	0	0	0	0	0	0	0	0	0	0	0	NM_017758.2	ALKBH5	17	Homo sapiens alkB, alkylation repair homolog 5 (E. coli) (ALKBH5), mRNA.	OFOXD1; OFOXD; FLJ20308
ALKBH6	ILMN_1808792	873.061	471.625	424.179	529.269	612.773	790.034	681.015	574.035	513.539	704.32	348.692	595.788	0	0	0	0	0	0	0	0	0	0	0	0	NM_198867.1	ALKBH6	19	Homo sapiens alkB, alkylation repair homolog 6 (E. coli) (ALKBH6), transcript variant 1, mRNA.	MGC15677
ALKBH7	ILMN_1761764	399.314	667.663	511.519	608.622	460.741	459.46	707.892	886.928	1154.97	746.023	470.389	579.581	0	0	0	0	0	0	0	0	0	0	0	0	NM_032306.2	ALKBH7	19	Homo sapiens alkB, alkylation repair homolog 7 (E. coli) (ALKBH7), mRNA.	MGC10974; UNQ6002; SPATA11
ALKBH8	ILMN_1779190	187.266	93.4333	143.526	139.106	254.245	204.228	219.777	130.663	128.626	262.909	146.993	242.906	0	0	0.0012987	0	0	0	0	0	0.0038961	0	0	0	NM_138775.1	ALKBH8	11	Homo sapiens alkB, alkylation repair homolog 8 (E. coli) (ALKBH8), mRNA.	FLJ38204; MGC10235
ALLC	ILMN_1796946	-5.59448	-20.7636	4.88847	-0.0868983	7.55994	0.317825	-13.1129	-11.4077	-14.9457	-13.2996	-18.568	-3.88379	0.574026	0.941558	0.336364	0.471429	0.228571	0.466234	0.807792	0.748052	0.876623	0.831169	0.918182	0.555844	NM_199232.1	ALLC	2	Homo sapiens allantoicase (ALLC), transcript variant 2, mRNA.	ALC
ALLC	ILMN_1784583	12.4862	0.498932	-2.47576	6.93642	6.59162	-8.5041	-4.27949	-16.5383	-1.00242	13.6115	22.1002	-7.18821	0.149351	0.423377	0.528571	0.298701	0.246753	0.737662	0.57013	0.885714	0.483117	0.151948	0.0584416	0.658442	NM_018436.2	ALLC	2	Homo sapiens allantoicase (ALLC), transcript variant 1, mRNA.	ALC
ALLC	ILMN_1681046	-13.4364	1.46642	13.5189	14.7617	4.18039	-10.5718	1.19308	2.17847	-1.3473	-10.3575	-15.7861	-10.2834	0.794805	0.4	0.168831	0.145454	0.314286	0.787013	0.406494	0.366234	0.492208	0.761039	0.867533	0.753247	NM_018436.2	ALLC	2	Homo sapiens allantoicase (ALLC), transcript variant 1, mRNA.	ALC
ALMS1	ILMN_1709474	159.173	280.405	182.712	368.173	306.741	381.043	221.418	244.138	183.143	171.605	294.86	98.7809	0	0	0	0	0	0	0	0	0.0012987	0	0	0.0025974	NM_015120.2	ALMS1	2	Homo sapiens Alstrom syndrome 1 (ALMS1), mRNA.	KIAA0328; ALSS
ALMS1P	ILMN_3237132	24.3423	28.1195	27.794	29.6221	55.8539	72.703	25.5345	30.8427	41.9586	39.689	100.13	38.5442	0.0597403	0.0506494	0.048052	0.0402597	0.00649351	0.0038961	0.0545455	0.0272727	0.0142857	0.0272727	0	0.0324675	NR_003683.1	ALMS1P	2	Homo sapiens Alstrom syndrome 1 pseudogene (ALMS1P), non-coding RNA.	ALMS1L
ALOX12	ILMN_1713731	4.86435	17.9432	-1.77147	-1.57329	-3.27145	-20.7351	11.539	-0.374411	-5.60682	-11.5635	-1.27919	-14.9242	0.296104	0.116883	0.5	0.518182	0.528571	0.955844	0.174026	0.420779	0.627273	0.792208	0.472727	0.848052	NM_000697.1	ALOX12	17	Homo sapiens arachidonate 12-lipoxygenase (ALOX12), mRNA.	LOG12; 12-LOX
ALOX12B	ILMN_1692332	32.8998	-7.54046	-6.17998	-6.25551	11.1812	2.52388	-5.37283	-2.75346	19.7261	0.500468	7.38281	-15.3284	0.0285714	0.650649	0.632467	0.645455	0.172727	0.402597	0.601299	0.481818	0.106494	0.442857	0.235065	0.854545	NM_001139.1	ALOX12B	17	Homo sapiens arachidonate 12-lipoxygenase, 12R type (ALOX12B), mRNA.	12R-LOX
ALOX12P2	ILMN_2137544	2.52388	5.78464	-9.55543	-5.45761	-5.07016	7.68569	4.33776	-14.2267	-7.14051	-16.5767	-8.25194	-20.2337	0.351948	0.285714	0.706493	0.623377	0.568831	0.285714	0.32987	0.827273	0.674026	0.887013	0.677922	0.944156	NR_002710.2	ALOX12P2	17	Homo sapiens arachidonate 12-lipoxygenase pseudogene 2 (ALOX12P2), non-coding RNA.	MGC43625; ALOX12E
ALOX12P2	ILMN_1735987	4.94482	-5.56707	-17.9709	-9.1955	-15.1227	-0.921146	7.72593	15.414	2.7032	-14.3977	-12.4099	10.512	0.294805	0.592208	0.91039	0.732468	0.854545	0.502597	0.228571	0.102597	0.379221	0.844156	0.781818	0.244156	XR_000541.1	ALOX12P2	17	PREDICTED: Homo sapiens arachidonate 12-lipoxygenase pseudogene 2 (ALOX12P2), misc RNA.
ALOX15	ILMN_1676042	5.67394	-6.09483	3.32524	72.4134	-2.67932	-18.5273	30.2456	8.9006	17.2897	0.466071	6.05591	-1.96018	0.275325	0.607792	0.374026	0	0.503896	0.92987	0.0402597	0.214286	0.124675	0.442857	0.27013	0.506494	XM_937556.1	ALOX15		PREDICTED: Homo sapiens arachidonate 15-lipoxygenase (ALOX15), mRNA.
ALOX15	ILMN_1783443	3.61772	20.0966	-9.65682	18.4474	-6.68294	9.01191	-0.206053	5.43306	16.0791	17.239	10.7111	21.1244	0.322078	0.0987013	0.709091	0.1	0.609091	0.263636	0.444156	0.277922	0.136364	0.119481	0.187013	0.111688	XM_937556.1	ALOX15		PREDICTED: Homo sapiens arachidonate 15-lipoxygenase (ALOX15), mRNA.
ALOX15	ILMN_1729320	-15.7756	-14.7955	-18.1382	-24.1876	-1.97211	-1.20703	-10.6693	-15.9456	23.0184	-15.4964	-20.9123	-5.69723	0.838961	0.836364	0.912987	0.977922	0.481818	0.512987	0.755844	0.874026	0.0857143	0.864935	0.941558	0.61039	NM_001140.3	ALOX15	17	Homo sapiens arachidonate 15-lipoxygenase (ALOX15), mRNA.	15-LOX2
ALOX15	ILMN_2403534	2.78862	4.47489	-21.898	-7.52983	-2.05308	2.30583	4.15018	-19.4144	17.6763	-20.8203	-6.89369	1.67636	0.349351	0.324675	0.951948	0.685714	0.483117	0.403896	0.335065	0.932468	0.120779	0.942857	0.642857	0.427273	NM_001140.3	ALOX15	17	Homo sapiens arachidonate 15-lipoxygenase (ALOX15), mRNA.	15-LOX2
ALOX15B	ILMN_2276904	-11.6947	9.39543	-5.70115	-19.3696	-5.94512	1.85984	-15.6055	8.61688	-21.109	-4.27949	-12.0606	-9.34197	0.753247	0.216883	0.620779	0.942857	0.58961	0.416883	0.863636	0.222078	0.948052	0.581818	0.771429	0.727273	NM_001141.2	ALOX15B	17	Homo sapiens arachidonate 15-lipoxygenase, type B (ALOX15B), transcript variant d, mRNA.
ALOX15B	ILMN_1751975	10.3143	71.9482	18.4221	5.30888	6.45318	12.7118	16.4067	49.6035	7.6628	-14.2331	30.7601	-12.2541	0.185714	0	0.11039	0.331169	0.249351	0.2	0.131169	0.00779221	0.27013	0.844156	0.0285714	0.805195	NM_001141.1	ALOX15B	17	Homo sapiens arachidonate 15-lipoxygenase, type B (ALOX15B), transcript variant d, mRNA.
ALOX15B	ILMN_2393149	100.876	110.3	165.596	37.5976	163.685	94.9163	86.1819	60.0261	232.343	100.768	92.239	40.9513	0	0	0.0012987	0.0181818	0	0.0025974	0.0012987	0.0038961	0	0.0012987	0	0.0285714	NM_001039131.1	ALOX15B	17	Homo sapiens arachidonate 15-lipoxygenase, type B (ALOX15B), transcript variant b, mRNA.
ALOX5	ILMN_1680996	728.708	1765.52	738.559	311.738	648.225	867.517	412.249	1716.6	789.872	818.691	1468.42	56.3031	0	0	0	0	0	0	0	0	0	0	0	0.012987	NM_000698.2	ALOX5		PREDICTED: Homo sapiens arachidonate 5-lipoxygenase (ALOX5), mRNA.
ALOX5	ILMN_1792150	16.3361	12.4155	-3.86574	38.9959	-3.47148	23.4786	23.1276	9.89952	8.34908	22.0291	23.3389	14.448	0.119481	0.172727	0.561039	0.0181818	0.531169	0.0909091	0.0675325	0.194805	0.255844	0.0831169	0.0545455	0.187013	NM_000698.2	ALOX5	10	Homo sapiens arachidonate 5-lipoxygenase (ALOX5), mRNA.	5LPG; MGC163204; LOG5; 5-LO
ALOX5	ILMN_1651466	-8.04752	-1.11035	-5.30265	-13.7426	5.30315	-25.6651	-3.97939	-19.4542	-3.58562	10.1837	-6.72731	-20.833	0.645455	0.466234	0.609091	0.825974	0.277922	0.988312	0.558442	0.932468	0.55974	0.218182	0.641559	0.954545	XM_937295.1	ALOX5		PREDICTED: Homo sapiens arachidonate 5-lipoxygenase (ALOX5), mRNA.
ALOX5AP	ILMN_1797875	2001.5	8660.35	6787.56	2528.32	958.805	3087.43	1507.11	14756.3	5371.69	4082.91	11919.1	137.401	0	0	0	0	0	0	0	0	0	0	0	0.0012987	NM_001629.2	ALOX5AP	13	Homo sapiens arachidonate 5-lipoxygenase-activating protein (ALOX5AP), mRNA.	FLAP
ALOXE3	ILMN_1678255	15.1124	9.52374	-0.374411	1.28899	25.0402	11.7635	-8.27571	11.1881	18.8813	13.6095	21.7076	-4.1892	0.125974	0.215584	0.462338	0.432468	0.0584416	0.214286	0.687013	0.161039	0.112987	0.151948	0.061039	0.571429	NM_021628.1	ALOXE3	17	Homo sapiens arachidonate lipoxygenase 3 (ALOXE3), mRNA.	MGC119695; MGC119694; MGC119696; eLOX3
ALPI	ILMN_1752669	48.308	25.2751	22.5047	13.4557	12.1542	11.813	19.7599	24.2455	36.011	34.967	21.4723	18.4988	0.012987	0.0688312	0.0701299	0.166234	0.161039	0.212987	0.0987013	0.0467533	0.025974	0.0376623	0.0636364	0.14026	NM_001631.2	ALPI	2	Homo sapiens alkaline phosphatase, intestinal (ALPI), mRNA.	IAP
ALPK1	ILMN_2078697	106.088	272.032	161.185	17.6062	210.779	669.102	71.5254	309.243	109.226	111.529	406.689	193.805	0	0	0.0012987	0.114286	0	0	0.0012987	0	0.0038961	0.0012987	0	0.0012987	NM_025144.2	ALPK1	4	Homo sapiens alpha-kinase 1 (ALPK1), mRNA.	LAK; 8430410J10Rik; KIAA1527; FLJ22670
ALPK2	ILMN_1811238	107.284	851.349	103.043	357.205	582.3	594.907	93.7656	411.18	173.61	16.0854	22.0031	15921.4	0	0	0.0025974	0	0	0	0.0012987	0	0.0012987	0.124675	0.0584416	0	NM_052947.2	ALPK2	18	Homo sapiens alpha-kinase 2 (ALPK2), mRNA.	FLJ43253; HAK; FLJ34875
ALPK3	ILMN_1734630	-0.120141	-0.153694	-0.856716	-3.60165	-7.02614	-11.6974	6.34874	-4.33497	-8.36752	7.36248	-5.36747	4.86985	0.416883	0.433766	0.474026	0.567532	0.616883	0.816883	0.276623	0.527273	0.7	0.276623	0.597403	0.362338	NM_020778.1	ALPK3	15	Homo sapiens alpha-kinase 3 (ALPK3), mRNA.	MAK; FLJ21176; KIAA1330; MIDORI
ALPL	ILMN_1701603	566.305	1342.13	453.101	1056.7	1162.74	144.053	604.14	280.725	533.842	355.753	456.238	83.2634	0	0	0	0	0	0	0	0	0	0	0	0.0038961	NM_000478.2	ALPL	1	Homo sapiens alkaline phosphatase, liver/bone/kidney (ALPL), transcript variant 1, mRNA.	TNSALP; HOPS; FLJ40094; AP-TNAP; TNAP; MGC161443
ALPP	ILMN_1693789	23349	20304.1	17928.8	23432.7	29259.6	25658.1	22122.3	23223.2	12067.5	19237.5	20120.8	5306.76	0	0	0	0	0	0	0	0	0	0	0	0	NM_001632.2	ALPP	2	Homo sapiens alkaline phosphatase, placental (Regan isozyme) (ALPP), mRNA.	PLAP; ALP
ALPPL2	ILMN_1801851	22.7913	20.9093	36.4598	21.1509	0.524014	6.75832	-3.43981	9.30641	29.9823	-12.8045	24.4891	24.976	0.0636364	0.0961039	0.0311688	0.0779221	0.409091	0.309091	0.537662	0.201299	0.0441558	0.822078	0.0493507	0.0883117	NM_031313.1	ALPPL2	2	Homo sapiens alkaline phosphatase, placental-like 2 (ALPPL2), mRNA.	GCAP; ALPPL; ALPG
ALS2	ILMN_1750256	2158.61	1193.68	1891.23	1877.63	1548.07	2169.22	1778.52	1388.9	1061.34	1775.51	2204.76	2599.28	0	0	0	0	0	0	0	0	0	0	0	0	NM_020919.2	ALS2	2	Homo sapiens amyotrophic lateral sclerosis 2 (juvenile) (ALS2), mRNA.	MGC87187; IAHSP; KIAA1563; FLJ31851; ALS2CR6; PLSJ; ALSJ
ALS2CL	ILMN_1700596	29.8199	25.1831	23.0184	-8.67259	21.3477	13.05	5.02987	11.6035	40.8459	12.3888	2.92081	23.8208	0.0363636	0.0688312	0.0675325	0.720779	0.0779221	0.190909	0.309091	0.150649	0.0142857	0.174026	0.351948	0.0948052	NM_147129.2	ALS2CL	3	Homo sapiens ALS2 C-terminal like (ALS2CL), transcript variant 1, mRNA.	MGC129698; RN49018; DKFZp686P238
ALS2CL	ILMN_1702322	16.2358	-5.61534	-15.4909	-20.1694	-7.80029	-12.5521	-10.6918	2.44369	-7.31815	-26.4719	11.2894	4.06298	0.119481	0.592208	0.863636	0.950649	0.64026	0.823377	0.755844	0.358442	0.675325	0.984416	0.174026	0.371429	NM_147129.2	ALS2CL	3	Homo sapiens ALS2 C-terminal like (ALS2CL), transcript variant 1, mRNA.	MGC129698; RN49018; DKFZp686P238
ALS2CL	ILMN_1690636	8.62444	-2.78952	-17.1119	-0.471318	7.84522	3.96557	10.0822	-16.025	-1.5637	9.1608	-28.6453	7.12876	0.211688	0.515584	0.897403	0.483117	0.223377	0.362338	0.193506	0.874026	0.496104	0.231169	0.985714	0.306493	NM_182775.1	ALS2CL	3	Homo sapiens ALS2 C-terminal like (ALS2CL), transcript variant 3, mRNA.	MGC129698; DKFZp686P238; RN49018
ALS2CR11	ILMN_1792449	2.661	-11.3014	-22.2865	-2.48761	-6.4805	21.8019	-26.008	-1.30484	-5.07629	15.5882	7.12876	-22.0969	0.349351	0.764935	0.954545	0.544156	0.605195	0.102597	0.976623	0.445454	0.61039	0.128571	0.238961	0.961039	NM_152525.3	ALS2CR11	2	Homo sapiens amyotrophic lateral sclerosis 2 (juvenile) chromosome region, candidate 11 (ALS2CR11), mRNA.	FLJ40332; FLJ25351
ALS2CR12	ILMN_1765674	88.4741	7.4074	10.0159	39.1297	63.5216	7.06436	32.8388	23.2982	7.89099	50.2442	31.7613	19.041	0.0025974	0.25974	0.224675	0.0181818	0.0038961	0.309091	0.0350649	0.0467533	0.27013	0.0181818	0.0246753	0.135065	NM_139163.1	ALS2CR12	2	Homo sapiens amyotrophic lateral sclerosis 2 (juvenile) chromosome region, candidate 12 (ALS2CR12), mRNA.
ALS2CR14	ILMN_1787314	886.351	1320.6	783.665	1307.66	1269.62	1649.94	1099.56	1387.24	619.757	900.176	1169.98	299.34	0	0	0	0	0	0	0	0	0	0	0	0	NM_178231.1	ALS2CR14	2	Homo sapiens amyotrophic lateral sclerosis 2 (juvenile) chromosome region, candidate 14 (ALS2CR14), mRNA.
ALS2CR16	ILMN_1663897	119.81	28.3562	54.9367	62.4436	113.466	75.6373	108.298	68.7329	23.7209	50.1028	92.55	45.1417	0	0.0506494	0.00779221	0.0038961	0.0012987	0.0038961	0.0012987	0.0025974	0.0779221	0.0181818	0	0.0233766	NM_205543.1	ALS2CR16	2	PREDICTED: Homo sapiens amyotrophic lateral sclerosis 2 (juvenile) chromosome region, candidate 16 (ALS2CR16), mRNA.
ALS2CR4	ILMN_1800958	758.707	1039.2	1552.3	1453.34	870.335	1223.43	1021.49	1364.02	1228.27	1486.2	1973.05	2480.21	0	0	0	0	0	0	0	0	0	0	0	0	NM_152388.1	ALS2CR4	2	Homo sapiens amyotrophic lateral sclerosis 2 (juvenile) chromosome region, candidate 4 (ALS2CR4), transcript variant 1, mRNA.	FLJ33282; DKFZp313L091
ALS2CR8	ILMN_1760889	67.0233	25.874	55.9322	116.624	41.5517	34.2518	84.1298	102.533	8.70653	97.0949	93.7191	103.803	0.00649351	0.0636364	0.00779221	0	0.0168831	0.038961	0.0012987	0	0.245454	0.0012987	0	0.0025974	NM_024744.12	ALS2CR8		Homo sapiens amyotrophic lateral sclerosis 2 (juvenile) chromosome region, candidate 8 (ALS2CR8), mRNA.	DKFZp667N246; FLJ21579; NYD-SP24; CARF
ALX1	ILMN_3236443	135.307	91.353	55.9957	86.4127	296.983	75.8678	94.0884	95.564	128.297	79.8347	70.5706	147.245	0	0	0.00779221	0	0	0.0038961	0.0012987	0.0012987	0.0038961	0.0025974	0.0012987	0.0012987	NM_006982.2	ALX1	12	Homo sapiens ALX homeobox 1 (ALX1), mRNA.	CART1
ALX3	ILMN_2191902	13.574	20.5891	16.1885	54.106	2.04666	47.9974	22.2574	10.6813	21.8261	26.7108	0.947986	-10.4617	0.135065	0.0961039	0.131169	0.00649351	0.362338	0.0181818	0.0753247	0.176623	0.0909091	0.0623377	0.392208	0.761039	NM_006492.2	ALX3	1	Homo sapiens ALX homeobox 3 (ALX3), mRNA.	MGC138212; MGC141988
ALX3	ILMN_1729325	24.6833	64.9024	11.8149	162.69	30.351	127.542	95.0599	8.60029	35.8215	82.3717	23.3516	7.03571	0.0584416	0.0038961	0.192208	0	0.0376623	0.0012987	0.0012987	0.222078	0.025974	0.0025974	0.0545455	0.306493	NM_006492.1	ALX3	1	Homo sapiens aristaless-like homeobox 3 (ALX3), mRNA.
ALX4	ILMN_1803384	-8.12801	-1.11904	-2.12922	-14.9219	-6.65664	-1.91393	-6.66057	-21.0882	2.89834	-19.8127	-23.9789	-12.9425	0.648052	0.466234	0.511688	0.861039	0.609091	0.532467	0.642857	0.957143	0.376623	0.92987	0.963636	0.816883	NM_021926.2	ALX4	11	Homo sapiens ALX homeobox 4 (ALX4), mRNA.	KIAA1788; PFM2; FPP; PFM1; PFM
AMAC1	ILMN_1797432	14.4838	3.10031	-4.46584	-8.64957	-3.3785	15.806	10.7028	18.642	1.6322	0.0517297	29.1559	-4.9894	0.12987	0.362338	0.576623	0.71948	0.52987	0.154546	0.185714	0.0805195	0.402597	0.450649	0.0337662	0.58961	NM_152462.1	AMAC1	17	Homo sapiens acyl-malonyl condensing enzyme 1 (AMAC1), mRNA.	FLJ40154; TMEM21A
AMAC1L1	ILMN_1794728	-22.2364	-10.9669	-8.146	-2.23861	-4.25854	-15.2968	-14.4551	-4.00309	-7.63961	-12.0497	-3.10969	-14.5741	0.94026	0.754545	0.681818	0.536364	0.555844	0.883117	0.833766	0.515584	0.679221	0.803896	0.520779	0.84026	XM_928960.1	AMAC1L1	18	PREDICTED: Homo sapiens acyl-malonyl condensing enzyme 1-like 1 (AMAC1L1), mRNA.
AMAC1L2	ILMN_1715988	35.5155	26.9788	35.9216	38.7631	26.9651	35.3103	28.2001	39.9295	28.4635	46.8745	50.398	68.5668	0.025974	0.0571429	0.0324675	0.0181818	0.0493507	0.0350649	0.0441558	0.0155844	0.0519481	0.0194805	0.00779221	0.00779221	NM_054028.1	AMAC1L2	8	Homo sapiens acyl-malonyl condensing enzyme 1-like 2 (AMAC1L2), mRNA.	AMAC
AMAC1L2	ILMN_1713315	34.9933	-1.79237	7.11333	11.5426	6.68838	15.3886	33.7306	25.3778	-0.701422	23.9261	2.81929	17.7619	0.025974	0.485714	0.284416	0.193506	0.244156	0.155844	0.0311688	0.0441558	0.475325	0.0766234	0.353247	0.145454	XM_942578.1	AMAC1L2	8	Homo sapiens acyl-malonyl condensing enzyme 1-like 2 (AMAC1L2), mRNA.	AMAC
AMAC1L2	ILMN_2194619	1.15848	3.8782	2.70913	3.21435	21.0542	6.56977	8.106	25.5382	11.1512	6.01775	19.9863	11.0224	0.387013	0.337662	0.387013	0.375325	0.0779221	0.31039	0.220779	0.0415584	0.202597	0.3	0.0818182	0.237662	NM_054028.1	AMAC1L2	8	Homo sapiens acyl-malonyl condensing enzyme 1-like 2 (AMAC1L2), mRNA.	AMAC
AMAC1L3	ILMN_3246673	108.053	92.3625	67.2832	65.4464	63.1264	80.9373	84.9393	38.2293	92.5862	26.2896	71.2075	82.2806	0	0	0.00519481	0.0038961	0.0038961	0.0038961	0.0012987	0.0168831	0.0038961	0.0623377	0.0012987	0.0038961	NM_001102614.1	AMAC1L3	17	Homo sapiens acyl-malonyl condensing enzyme 1-like 3 (AMAC1L3), mRNA.	TMEM21B
AMACR	ILMN_1759670	95.3053	91.844	167.986	141.748	79.0175	128.626	133.029	114.433	115.465	208.349	143.347	262.909	0.0025974	0	0.0012987	0	0.0012987	0	0.0012987	0	0.0038961	0	0	0	NM_014324.4	AMACR	5	Homo sapiens alpha-methylacyl-CoA racemase (AMACR), transcript variant 1, mRNA.	RACE
AMACR	ILMN_2367172	240.392	161.15	169.855	143.253	179.336	214.93	159.156	140.83	133.564	225.562	153.908	260.882	0	0	0.0012987	0	0	0	0.0012987	0	0.0038961	0	0	0	NM_203382.1	AMACR	5	Homo sapiens alpha-methylacyl-CoA racemase (AMACR), transcript variant 2, mRNA.	RACE
AMACR	ILMN_1792741	67.1922	123.438	74.4498	80.5533	76.2223	77.3257	76.6855	58.7632	43.7236	88.7715	62.6809	89.9337	0.00649351	0	0.0038961	0	0.0025974	0.0038961	0.0012987	0.0038961	0.0116883	0.0012987	0.0025974	0.0038961	NM_203382.1	AMACR	5	Homo sapiens alpha-methylacyl-CoA racemase (AMACR), transcript variant 2, mRNA.	RACE
AMBN	ILMN_1794384	10.4672	-4.55593	9.90246	22.4861	13.7807	2.3595	7.12876	11.3781	0.967389	-9.33605	10.0705	14.966	0.181818	0.563636	0.22987	0.074026	0.136364	0.402597	0.245454	0.155844	0.424675	0.724675	0.190909	0.184416	NM_016519.4	AMBN	4	Homo sapiens ameloblastin (enamel matrix protein) (AMBN), mRNA.
AMBN	ILMN_1688019	2.93606	-0.383148	6.82388	5.04674	-0.101163	-2.95766	4.47294	-4.7421	-3.86718	12.1106	4.69331	1.92809	0.344156	0.438961	0.288312	0.336364	0.428571	0.572727	0.327273	0.536364	0.574026	0.179221	0.3	0.422078	XM_937804.1	AMBN		PREDICTED: Homo sapiens ameloblastin (enamel matrix protein) (AMBN), mRNA.
AMBN	ILMN_1751092	-12.6533	-15.1936	-4.86236	1.23799	17.4835	-6.85982	-5.88082	4.0202	-0.55181	2.7619	1.37979	13.1828	0.781818	0.846753	0.598701	0.433766	0.103896	0.68961	0.611688	0.312987	0.466234	0.38052	0.384416	0.202597	NM_016519.4	AMBN	4	Homo sapiens ameloblastin (enamel matrix protein) (AMBN), mRNA.
AMBN	ILMN_1697611	-7.61537	-2.56828	12.0659	14.5777	18.3637	9.75529	11.9051	2.23835	4.5317	3.20312	6.79812	16.3472	0.633766	0.51039	0.18961	0.150649	0.0922078	0.248052	0.17013	0.364935	0.328571	0.374026	0.251948	0.161039	XM_937804.1	AMBN	4	Homo sapiens ameloblastin (enamel matrix protein) (AMBN), mRNA.
AMBP	ILMN_1695446	19.7317	1.49467	-6.74684	25.562	4.71449	5.60335	2.00443	1.67936	19.8101	4.55511	4.71591	8.26688	0.0883117	0.4	0.646753	0.0545455	0.294805	0.328571	0.390909	0.376623	0.106494	0.32987	0.3	0.283117	NM_001633.2	AMBP	9	Homo sapiens alpha-1-microglobulin/bikunin precursor (AMBP), mRNA.	UTI; HCP; ITI; ITIL
AMBRA1	ILMN_1662681	50.2105	37.6247	39.1189	29.3308	100.963	64.409	62.47	49.0211	65.7725	31.2534	52.6275	49.4601	0.012987	0.0272727	0.0272727	0.0415584	0.0012987	0.00779221	0.00649351	0.00779221	0.00519481	0.0467533	0.00779221	0.0155844	NM_017749.2	AMBRA1	11	Homo sapiens autophagy/beclin-1 regulator 1 (AMBRA1), mRNA.	WDR94; FLJ20294; AMBRA1; MGC33725; KIAA1736
AMD1	ILMN_1788462	3342.91	1732.03	2266.85	3361.67	1754.35	3559.45	2003.54	3104.95	915.453	2460.59	2607.01	2734.51	0	0	0	0	0	0	0	0	0	0	0	0	NM_001033059.1	AMD1	6	Homo sapiens adenosylmethionine decarboxylase 1 (AMD1), transcript variant 2, mRNA.	ADOMETDC; AMD; DKFZp313L1234; FLJ26964
AMD1	ILMN_1667994	643.222	392.91	737.709	1040.93	220.217	639.768	553.184	1098.21	319.548	957.671	730.505	1091.2	0	0	0	0	0	0	0	0	0	0	0	0	NM_001634.4	AMD1	6	Homo sapiens adenosylmethionine decarboxylase 1 (AMD1), transcript variant 1, mRNA.	ADOMETDC; AMD; DKFZp313L1234; FLJ26964
AMDHD1	ILMN_1788239	27.4283	51.8332	35.1594	26.9287	83.7913	9.27323	24.8169	11.8973	32.6486	21.3579	59.4018	115.864	0.0454546	0.00649351	0.0337662	0.0493507	0.0012987	0.257143	0.0597403	0.14026	0.0350649	0.0896104	0.00519481	0.0012987	NM_152435.1	AMDHD1	12	Homo sapiens amidohydrolase domain containing 1 (AMDHD1), mRNA.	HMFT1272; MGC35366
AMDHD2	ILMN_1695759	73.5606	239.068	139.672	232.246	301.726	207.669	114.217	124.915	209.968	155.99	211.426	89.6702	0.00649351	0	0.0012987	0	0	0	0.0012987	0	0.0012987	0.0012987	0	0.0038961	NM_015944.2	AMDHD2	16	Homo sapiens amidohydrolase domain containing 2 (AMDHD2), mRNA.	CGI-14
AMELX	ILMN_2397406	-6.36509	17.9415	-30.1328	-12.6295	-4.90207	-16.535	2.12486	-4.70551	-8.59232	-17.3738	-15.1686	-6.40901	0.596104	0.116883	0.992208	0.806493	0.567532	0.896104	0.38961	0.536364	0.707792	0.896104	0.848052	0.627273	NM_001142.2	AMELX	X	Homo sapiens amelogenin (amelogenesis imperfecta 1, X-linked) (AMELX), transcript variant 1, mRNA.	AMGX; ALGN; AIH1; AMGL; AMG
AMELY	ILMN_1727258	4.80034	0.293091	1.07062	2.02839	0.707223	-5.46744	9.7876	22.956	5.13928	3.38082	3.9667	1.9215	0.296104	0.428571	0.420779	0.414286	0.406494	0.651948	0.194805	0.0493507	0.319481	0.374026	0.318182	0.422078	NM_001143.1	AMELY	Y	Homo sapiens amelogenin, Y-linked (AMELY), mRNA.	amelogenin; AMGL; AMGY
AMFR	ILMN_1723116	1706.77	1865	1594.78	1057.55	2185.57	1703.19	860.96	2055.96	768.456	1634.63	1564.8	1312.06	0	0	0	0	0	0	0	0	0	0	0	0	NM_138958.1	AMFR	16	Homo sapiens autocrine motility factor receptor (AMFR), mRNA.	GP78; RNF45
AMFR	ILMN_1666258	153.875	173.281	275.342	273.093	132.027	315.075	169.063	361.691	163.577	308.404	220.138	299.188	0	0	0	0	0.0012987	0	0.0012987	0	0.0025974	0	0	0	NM_001144.3	AMFR	16	Homo sapiens autocrine motility factor receptor (AMFR), mRNA.	GP78; RNF45
AMH	ILMN_1660995	180.897	394.957	221.713	1107.6	573.931	47.886	371.194	37.6933	277.71	94.8765	72.3459	91.5125	0	0	0	0	0	0.0181818	0	0.0181818	0	0.0012987	0.0012987	0.0038961	NM_000479.2	AMH	19	Homo sapiens anti-Mullerian hormone (AMH), mRNA.	MIF; MIS
AMHR2	ILMN_1736412	-11.7468	-3.68873	-5.01457	-12.0278	-2.08388	-0.79158	-4.48187	-2.80705	-12.7984	-18.701	6.01623	-5.41108	0.755844	0.533766	0.601299	0.801299	0.485714	0.497403	0.575325	0.481818	0.82987	0.916883	0.272727	0.602597	NM_020547.1	AMHR2	12	Homo sapiens anti-Mullerian hormone receptor, type II (AMHR2), mRNA.	AMHR; MISRII
AMICA1	ILMN_1778723	8.91216	147.594	48.5371	15.0793	65.1754	31.6543	26.5744	86.4661	37.9675	25.5807	26.5248	27.8858	0.205195	0	0.012987	0.142857	0.0038961	0.0467533	0.0519481	0.0012987	0.0181818	0.0662338	0.0441558	0.0675325	NM_153206.1	AMICA1	11	Homo sapiens adhesion molecule, interacts with CXADR antigen 1 (AMICA1), mRNA.	MGC118814; AMICA; FLJ37080; CREA7-4; JAML; Gm638; CREA7-1; MGC118815
AMIGO1	ILMN_1765460	72.7255	36.1415	31.4727	28.8936	36.4289	26.6158	37.3482	81.7639	94.5103	32.0469	21.0401	77.2797	0.00649351	0.0285714	0.0376623	0.0441558	0.025974	0.0688312	0.025974	0.0025974	0.0038961	0.0454546	0.0688312	0.0038961	NM_020703.1	AMIGO1	1	Homo sapiens adhesion molecule with Ig-like domain 1 (AMIGO1), mRNA.	AMIGO
AMIGO2	ILMN_1725896	37.6767	12.1177	20.6351	9.73695	6.58642	43.5095	24.9117	1.30276	23.2496	-9.12258	26.648	11.4331	0.0233766	0.174026	0.0792208	0.232467	0.249351	0.0233766	0.0584416	0.38961	0.0805195	0.71948	0.0441558	0.233766	NM_181847.2	AMIGO2	12	Homo sapiens adhesion molecule with Ig-like domain 2 (AMIGO2), mRNA.	ALI1; DEGA
AMIGO3	ILMN_1738233	5.51458	3.64573	2.9476	20.028	-3.14749	-23.6585	5.08758	12.9392	19.0675	52.1891	7.77972	18.4474	0.277922	0.342857	0.384416	0.0909091	0.523377	0.979221	0.309091	0.131169	0.106494	0.0168831	0.228571	0.14026	NM_198722.1	AMIGO3	3	Homo sapiens adhesion molecule with Ig-like domain 3 (AMIGO3), mRNA.	MGC120552
AMMECR1	ILMN_1670506	66.7984	57.6982	84.7188	92.6347	116.088	119.028	106.987	104.135	51.6366	61.139	43.2014	63.8565	0.00649351	0.00649351	0.0038961	0	0.0012987	0.0025974	0.0012987	0	0.00909091	0.00779221	0.0142857	0.00779221	NM_015365.2	AMMECR1	X	Homo sapiens Alport syndrome, mental retardation, midface hypoplasia and elliptocytosis chromosomal region gene 1 (AMMECR1), transcript variant 1, mRNA.	AMMERC1
AMMECR1	ILMN_1779374	215.334	387.241	368.261	582.858	523.325	549.568	411.327	324.966	232.923	446.746	226.912	647.304	0	0	0	0	0	0	0	0	0	0	0	0	NM_001025580.1	AMMECR1	X	Homo sapiens Alport syndrome, mental retardation, midface hypoplasia and elliptocytosis chromosomal region gene 1 (AMMECR1), transcript variant 1, mRNA.	AMMERC1
AMMECR1	ILMN_2394242	38.6406	137.756	62.0304	109.84	71.4046	85.7949	50.9403	86.7186	69.4	103.803	54.8672	138.077	0.0220779	0	0.00649351	0	0.0025974	0.0025974	0.012987	0.0012987	0.0038961	0.0012987	0.00649351	0.0012987	NM_001025580.1	AMMECR1	X	Homo sapiens Alport syndrome, mental retardation, midface hypoplasia and elliptocytosis chromosomal region gene 1 (AMMECR1), transcript variant 2, mRNA.	AMMERC1
AMMECR1L	ILMN_1727023	434.487	547.941	831.484	1007.26	764.764	692.177	909.737	541.947	968.72	706.897	771.334	1041.15	0	0	0	0	0	0	0	0	0	0	0	0	NM_031445.2	AMMECR1L	2	Homo sapiens AMME chromosomal region gene 1-like (AMMECR1L), mRNA.	FLJ38552; MGC4268
AMN	ILMN_1683901	-0.124935	-1.31497	9.91394	10.5162	0.477695	16.0516	3.73276	-4.81607	11.4345	23.434	-5.90527	4.79625	0.416883	0.47013	0.228571	0.21948	0.41039	0.153247	0.344156	0.537662	0.196104	0.0805195	0.61948	0.362338	NM_030943.1	AMN	14	Homo sapiens amnionless homolog (mouse) (AMN), mRNA.	PRO1028
AMN1	ILMN_1750880	613.257	207.396	207.979	250.74	180.935	289.531	285.761	234.679	161.772	134.637	155.522	312.395	0	0	0	0	0	0	0	0	0.0025974	0.0012987	0	0	NM_207337.1	AMN1	12	Homo sapiens antagonist of mitotic exit network 1 homolog (S. cerevisiae) (AMN1), mRNA.
AMOT	ILMN_1792409	1651.81	1152.69	1060.77	501.955	517.292	366.034	263.162	2103.89	926.401	129.935	2017.52	812.893	0	0	0	0	0	0	0	0	0	0.0012987	0	0	NM_133265.2	AMOT	X	Homo sapiens angiomotin (AMOT), transcript variant 2, mRNA.	KIAA1071
AMOTL1	ILMN_1748141	31.2713	17.3265	-0.138271	3.13871	29.1559	14.9738	6.21288	17.8044	45.0311	6.59622	8.22269	14.0688	0.0324675	0.124675	0.457143	0.379221	0.038961	0.161039	0.283117	0.0831169	0.0116883	0.285714	0.222078	0.188312	NM_130847.1	AMOTL1	11	Homo sapiens angiomotin like 1 (AMOTL1), mRNA.	JEAP
AMOTL2	ILMN_1778788	272.032	231.556	211.13	196.44	267.326	301.606	267.63	286.43	275.883	289.905	181.226	125.404	0	0	0	0	0	0	0	0	0	0	0	0.0012987	NM_016201.2	AMOTL2	3	Homo sapiens angiomotin like 2 (AMOTL2), mRNA.	LCCP
AMPD1	ILMN_1759312	-26.7122	132.426	-1.6433	-12.792	-6.63949	9.17153	-4.32722	-15.5436	-18.048	-15.4468	-17.9394	-15.8046	0.976623	0	0.496104	0.807792	0.609091	0.261039	0.571429	0.861039	0.919481	0.864935	0.906493	0.864935	NM_000036.1	AMPD1	1	Homo sapiens adenosine monophosphate deaminase 1 (isoform M) (AMPD1), mRNA.	MADA; MAD
AMPD2	ILMN_1701589	3.69	-5.79334	-2.4417	8.76679	-10.7798	-12.9679	-18.5045	13.3988	2.37197	-26.9181	4.92443	-11.2092	0.320779	0.596104	0.525974	0.261039	0.74026	0.835065	0.91039	0.125974	0.38961	0.984416	0.293507	0.781818	NM_004037.6	AMPD2	1	Homo sapiens adenosine monophosphate deaminase 2 (isoform L) (AMPD2), transcript variant 1, mRNA.
AMPD2	ILMN_1696830	-19.8556	-13.9905	-6.30454	-16.4282	-9.78061	-22.4008	-13.9631	-4.32498	-23.5419	-20.7788	-18.6215	-8.04476	0.915584	0.81948	0.636364	0.88961	0.714286	0.972727	0.825974	0.525974	0.962338	0.942857	0.918182	0.685714	NM_203404.1	AMPD2	1	Homo sapiens adenosine monophosphate deaminase 2 (isoform L) (AMPD2), transcript variant 3, mRNA.
AMPD2	ILMN_1786899	-11.6683	-16.1065	10.441	-6.88314	-13.6603	5.16534	-2.8401	12.606	2.47334	-1.1174	-4.00101	-7.35795	0.753247	0.867533	0.214286	0.667532	0.807792	0.333766	0.515584	0.133766	0.384416	0.479221	0.549351	0.65974	NM_139156.2	AMPD2	1	Homo sapiens adenosine monophosphate deaminase 2 (isoform L) (AMPD2), transcript variant 2, mRNA.
AMPD3	ILMN_1774447	58.0525	18.2049	21.8776	31.4694	15.5375	61.2548	20.1835	85.2292	16.8489	31.2669	78.3419	-10.6992	0.00779221	0.114286	0.074026	0.0337662	0.118182	0.00779221	0.0961039	0.0012987	0.125974	0.0467533	0	0.767532	NM_001025389.1	AMPD3	11	Homo sapiens adenosine monophosphate deaminase (isoform E) (AMPD3), transcript variant 1, mRNA.
AMPD3	ILMN_1660854	24.9075	12.757	19.8849	19.5546	34.5015	21.6975	23.2829	19.5685	9.40715	7.66838	0.824324	-0.730415	0.0584416	0.17013	0.0909091	0.0948052	0.0285714	0.105195	0.0675325	0.0727273	0.233766	0.27013	0.4	0.474026	NM_000480.2	AMPD3	11	Homo sapiens adenosine monophosphate deaminase (isoform E) (AMPD3), transcript variant 1, mRNA.
AMPD3	ILMN_1665307	8.47504	3.74458	-3.73941	-17.542	1.38989	8.71333	-9.31964	20.6664	-10.5911	-10.3544	-14.7583	-3.69592	0.214286	0.338961	0.55974	0.911688	0.390909	0.268831	0.71948	0.0636364	0.763636	0.761039	0.836364	0.546753	NM_001025389.1	AMPD3	11	Homo sapiens adenosine monophosphate deaminase (isoform E) (AMPD3), transcript variant 2, mRNA.
AMPD3	ILMN_1731223	29.1091	3.53941	10.5843	9.33048	21.3393	-0.760227	19.7103	20.5506	3.98486	3.55171	3.65353	16.7546	0.038961	0.345454	0.214286	0.248052	0.0779221	0.496104	0.0987013	0.0636364	0.345454	0.364935	0.322078	0.158442	NM_001025390.1	AMPD3	11	Homo sapiens adenosine monophosphate deaminase (isoform E) (AMPD3), transcript variant 3, mRNA.
AMPH	ILMN_1685834	4959.05	756.862	237.97	255.088	603.721	123.487	876.769	45.9561	341.447	128.119	172.483	884.555	0	0	0	0	0	0.0025974	0	0.00779221	0	0.0012987	0	0	NM_001635.2	AMPH	7	Homo sapiens amphiphysin (AMPH), transcript variant 1, mRNA.	AMPH1
AMPH	ILMN_1725297	162.632	8.99978	13.0842	15.3652	13.1807	9.5919	39.9758	2.81071	17.3942	-0.839606	2.62235	57.7055	0	0.225974	0.174026	0.14026	0.145454	0.251948	0.0181818	0.350649	0.123377	0.471429	0.358442	0.012987	NM_001635.2	AMPH	7	Homo sapiens amphiphysin (AMPH), transcript variant 1, mRNA.	AMPH1
AMT	ILMN_1665331	437.775	302.58	292.762	609.335	513.375	935.898	272.141	446.57	303.811	327.421	411.882	151.794	0	0	0	0	0	0	0	0	0	0	0	0.0012987	NM_000481.2	AMT	3	Homo sapiens aminomethyltransferase (AMT), mRNA.	NKH; GCE; GCST
AMTN	ILMN_1713927	-15.9954	-13.5682	-13.1703	13.4054	4.92307	-4.44924	-2.21828	-10.1189	-4.02311	-19.4425	-26.8402	-21.104	0.851948	0.814286	0.805195	0.17013	0.288312	0.618182	0.501299	0.714286	0.581818	0.925974	0.975325	0.957143	NM_212557.1	AMTN	4	Homo sapiens amelotin (AMTN), mRNA.	MGC148133; UNQ689; MGC148132
AMY1A	ILMN_1797796	7.10551	0.695373	8.06222	8.5403	-10.1242	-1.72327	3.53339	-8.69955	-1.34315	7.36044	24.2874	-9.99597	0.236364	0.420779	0.261039	0.27013	0.71948	0.525974	0.350649	0.672727	0.492208	0.276623	0.0506494	0.748052	NM_001008221.1	AMY1A	1	Homo sapiens amylase, alpha 1A (salivary) (AMY1A), transcript variant 2, mRNA.	AMY1; AMY1B
AMY1A	ILMN_2294762	2682.62	3211.32	3339.99	3473.76	3934.27	4305.12	3065.53	2887.62	4411.61	3508.48	2934.15	6242.98	0	0	0	0	0	0	0	0	0	0	0	0	NM_004038.3	AMY1A	1	Homo sapiens amylase, alpha 1A (salivary) (AMY1A), transcript variant 1, mRNA.	AMY1; AMY1B
AMY1A	ILMN_2408219	-10.3447	-12.1145	-5.87672	-18.1679	-18.4335	-14.5089	-23.2268	-5.99577	-19.2814	-27.1443	-23.763	-6.18689	0.705195	0.779221	0.627273	0.927273	0.915584	0.867533	0.95974	0.577922	0.937662	0.988312	0.963636	0.624675	NM_004038.3	AMY1A	1	Homo sapiens amylase, alpha 1A (salivary) (AMY1A), transcript variant 1, mRNA.	AMY1; AMY1B
AMY1B	ILMN_2094262	231.287	57.9521	38.2536	99.0243	177.539	148.695	136.274	216.989	10.2703	89.8336	101.955	21.637	0	0.00649351	0.0285714	0	0	0	0.0012987	0	0.214286	0.0012987	0	0.107792	NM_001008218.1	AMY1B	1	Homo sapiens amylase, alpha 1B (salivary) (AMY1B), mRNA.	AMY1
AMY1B	ILMN_2094261	209.105	16.9069	66.5122	109.717	127.91	153.327	184.097	190.252	-11.7209	70.3586	121.359	34.3025	0	0.125974	0.00519481	0	0.0012987	0	0.0012987	0	0.797403	0.0025974	0	0.0376623	NM_001008218.1	AMY1B	1	Homo sapiens amylase, alpha 1B (salivary) (AMY1B), mRNA.	AMY1
AMY1B	ILMN_1726327	417.619	490.412	888.861	859.508	824.091	1015.12	866.069	660.544	871.398	662.968	698.796	1078.89	0	0	0	0	0	0	0	0	0	0	0	0	NM_001008218.1	AMY1B	1	Homo sapiens amylase, alpha 1B (salivary) (AMY1B), mRNA.	AMY1
AMY1C	ILMN_1663313	11690.2	9022.7	13310.3	11360.3	13124.9	12954	12426.8	10319.4	10190.9	11396.8	9741.78	14273.1	0	0	0	0	0	0	0	0	0	0	0	0	NM_001008219.1	AMY1C	1	Homo sapiens amylase, alpha 1C (salivary) (AMY1C), mRNA.	AMY1
AMY2A	ILMN_1719031	47.4119	-7.30028	1.20917	-10.7731	12.8716	26.1657	32.9686	22.1495	3.23181	3.7	15.3977	2.34727	0.0142857	0.644156	0.414286	0.781818	0.148052	0.074026	0.0337662	0.0532468	0.372727	0.362338	0.119481	0.409091	NM_004038.3	AMY2A	1	Homo sapiens amylase, alpha 2A (pancreatic) (AMY2A), mRNA.	PA; AMY2; AMY2B
AMY2A	ILMN_2131123	-21.0421	5.53203	-5.03764	0.3843	-27.9723	-10.8637	-9.47876	-14.7415	-4.09939	-10.18	-19.8127	-20.009	0.928571	0.292208	0.603896	0.457143	0.985714	0.796104	0.723377	0.832468	0.584416	0.755844	0.92987	0.941558	NM_000699.2	AMY2A	1	Homo sapiens amylase, alpha 2A (pancreatic) (AMY2A), mRNA.	PA; AMY2; AMY2B
AMY2A	ILMN_1801303	1873.68	287.017	496.236	738.776	1374.25	1506.06	1242.01	1381.41	121.259	537.955	1027.85	198.696	0	0	0	0	0	0	0	0	0.0038961	0	0	0.0012987	XM_942801.1	AMY2A	1	Homo sapiens amylase, alpha 2A (pancreatic) (AMY2A), mRNA.	PA; AMY2; AMY2B
AMY2A	ILMN_1751102	36.5947	18.0259	21.1132	7.51808	15.5303	22.2681	18.103	36.4708	26.7862	30.7108	15.7014	14.2821	0.0233766	0.115584	0.0766234	0.285714	0.118182	0.101299	0.116883	0.0220779	0.0597403	0.0467533	0.116883	0.187013	NM_000699.2	AMY2A	1	Homo sapiens amylase, alpha 2A (pancreatic) (AMY2A), mRNA.	PA; AMY2; AMY2B
AMY2B	ILMN_1694882	178.505	25.1285	38.8699	100.876	167.233	98.0113	117.271	190.579	6.30016	57.3935	130.162	36.9328	0	0.0688312	0.0272727	0	0	0.0025974	0.0012987	0	0.290909	0.0103896	0	0.0350649	NM_020978.3	AMY2B	1	Homo sapiens amylase, alpha 2B (pancreatic) (AMY2B), mRNA.	AMY2
AMY2B	ILMN_2073157	967.362	161.185	171.831	358.552	705.114	797.584	795.306	818.949	57.0784	317.759	635.765	132.263	0	0	0.0012987	0	0	0	0	0	0.00779221	0	0	0.0012987	NM_020978.3	AMY2B	1	Homo sapiens amylase, alpha 2B (pancreatic) (AMY2B), mRNA.	AMY2
AMZ1	ILMN_1785742	15.0687	20.2325	-0.59951	-8.17722	8.2805	-2.2024	26.3007	21.5346	23.9238	-15.9829	-10.7786	2.14729	0.125974	0.0974026	0.468831	0.703896	0.218182	0.544156	0.0532468	0.0597403	0.0779221	0.875325	0.748052	0.412987	NM_133463.1	AMZ1	7	Homo sapiens archaelysin family metallopeptidase 1 (AMZ1), mRNA.	KIAA1950
AMZ2	ILMN_2309549	86.7622	202.671	159.951	124.232	70.1448	154.228	68.1676	160.218	182.436	235.517	233.935	223.705	0.0025974	0	0.0012987	0	0.0038961	0	0.0038961	0	0.0012987	0	0	0	NM_001033574.1	AMZ2	17	Homo sapiens archaelysin family metallopeptidase 2 (AMZ2), transcript variant 6, mRNA.
AMZ2	ILMN_1801606	4261.52	4708.02	4140.74	3949.4	4044.17	4057.3	2291.38	3597.83	3420.53	3195.53	5649.07	3378.07	0	0	0	0	0	0	0	0	0	0	0	0	NM_016627.4	AMZ2	17	Homo sapiens archaelysin family metallopeptidase 2 (AMZ2), transcript variant 2, mRNA.
ANAPC1	ILMN_1664435	-12.4402	5.05604	18.5657	-7.02351	-22.0433	-9.04449	-2.67837	-3.27145	13.9957	-6.43412	8.0746	-17.0955	0.774026	0.307792	0.109091	0.672727	0.957143	0.750649	0.514286	0.492208	0.158442	0.636364	0.222078	0.892208	XM_938503.1	ANAPC1		PREDICTED: Homo sapiens anaphase promoting complex subunit 1 (ANAPC1), mRNA.
ANAPC1	ILMN_1804812	467.785	546.233	610.902	667.064	566.73	715.378	867.978	503.884	680.878	941.905	650.708	690.03	0	0	0	0	0	0	0	0	0	0	0	0	NM_022662.2	ANAPC1	2	Homo sapiens anaphase promoting complex subunit 1 (ANAPC1), mRNA.	TSG24; MCPR; APC1
ANAPC1	ILMN_1659553	127.324	314.511	220.046	345.301	224.812	375.055	340.881	183.346	381.563	298.265	239.509	361.244	0	0	0	0	0	0	0	0	0	0	0	0	XM_942263.1	ANAPC1	2	Homo sapiens anaphase promoting complex subunit 1 (ANAPC1), mRNA.	TSG24; MCPR; APC1
ANAPC10	ILMN_1770378	590.072	678.51	1130.75	921.233	647.575	769.143	796.29	957.347	879.48	979.128	979.63	1267.74	0	0	0	0	0	0	0	0	0	0	0	0	NM_014885.1	ANAPC10	4	Homo sapiens anaphase promoting complex subunit 10 (ANAPC10), mRNA.	DKFZP564L0562; APC10; DOC1
ANAPC11	ILMN_2343563	725.213	934.22	963.55	1141.4	870.229	799.696	829.28	850.292	1764.2	822.529	1154.29	851.121	0	0	0	0	0	0	0	0	0	0	0	0	NM_001002246.1	ANAPC11	17	Homo sapiens anaphase promoting complex subunit 11 (ANAPC11), transcript variant 4, mRNA.	HSPC214; MGC882; Apc11p; APC11
ANAPC11	ILMN_1726281	6.8423	26.0963	14.269	22.0239	-17.4502	17.8044	4.87683	23.4249	6.03828	-4.71686	12.9103	13.0151	0.245454	0.0636364	0.161039	0.074026	0.890909	0.132467	0.316883	0.0467533	0.296104	0.58961	0.148052	0.206493	XM_930216.1	ANAPC11	17	Homo sapiens anaphase promoting complex subunit 11 (ANAPC11), transcript variant 1, mRNA.	Apc11p; HSPC214; MGC882; APC11
ANAPC11	ILMN_1753773	24.1074	28.2107	35.1859	41.8106	21.4203	58.0863	32.8839	38.7582	59.9339	58.9284	38.453	30.5488	0.0597403	0.0506494	0.0337662	0.0168831	0.0766234	0.00909091	0.0337662	0.0168831	0.00649351	0.00909091	0.0181818	0.0532468	NM_001002244.1	ANAPC11	17	Homo sapiens anaphase promoting complex subunit 11 (ANAPC11), transcript variant 1, mRNA.	Apc11p; HSPC214; MGC882; APC11
ANAPC11	ILMN_1722102	2091.66	3221.94	3537.17	3072.08	2805.38	2376.76	2485.11	2581.74	5016.8	3092.38	2415.65	1801.01	0	0	0	0	0	0	0	0	0	0	0	0	NM_001002247.1	ANAPC11	17	Homo sapiens anaphase promoting complex subunit 11 (ANAPC11), transcript variant 4, mRNA.	HSPC214; MGC882; Apc11p; APC11
ANAPC11	ILMN_1674988	-9.69754	-5.90527	-16.8794	-24.4407	-1.81456	-0.475102	2.92661	-0.682514	-8.60986	8.4791	6.42599	-2.83795	0.68961	0.603896	0.892208	0.981818	0.477922	0.492208	0.357143	0.425974	0.707792	0.249351	0.262338	0.533766	XM_942695.1	ANAPC11		PREDICTED: Homo sapiens APC11 anaphase promoting complex subunit 11 homolog (yeast), transcript variant 8 (ANAPC11), mRNA.
ANAPC13	ILMN_1793894	5577.48	5695.83	5230.88	6848.07	5494.51	3066.77	4721.06	5001.14	2931.37	3824.89	5608.61	8990.7	0	0	0	0	0	0	0	0	0	0	0	0	NM_015391.1	ANAPC13	3	Homo sapiens anaphase promoting complex subunit 13 (ANAPC13), mRNA.	SWM1; APC13; DKFZP566D193m; DKFZP566D193
ANAPC2	ILMN_1733096	19.0316	9.49076	25.0202	47.2685	7.92655	16.0489	11.8583	56.5573	76.1547	13.1502	12.8496	48.9268	0.0974026	0.216883	0.0584416	0.0103896	0.222078	0.153247	0.171429	0.00649351	0.0038961	0.158442	0.149351	0.0155844	NM_013366.3	ANAPC2	9	Homo sapiens anaphase promoting complex subunit 2 (ANAPC2), mRNA.	RP11-350O14.5; APC2
ANAPC2	ILMN_1813243	86.1348	157.821	85.5785	107.788	187.858	95.2526	179.948	94.1865	174.581	116.067	78.1495	105.628	0.0025974	0	0.0038961	0	0	0.0025974	0.0012987	0.0012987	0.0012987	0.0012987	0	0.0025974	NM_013366.3	ANAPC2	9	Homo sapiens anaphase promoting complex subunit 2 (ANAPC2), mRNA.	RP11-350O14.5; APC2
ANAPC4	ILMN_1802973	1024.27	880.657	1241.64	1171.4	1322.15	1684.95	1181.07	979.342	497.04	1177.39	1170.53	959.181	0	0	0	0	0	0	0	0	0	0	0	0	NM_013367.2	ANAPC4	4	Homo sapiens anaphase promoting complex subunit 4 (ANAPC4), mRNA.	APC4
ANAPC5	ILMN_1723177	3790.95	3906.96	3018.16	4018.04	4249.54	4136.86	5132.87	3583.63	2998.43	3826.74	2988.9	4103.99	0	0	0	0	0	0	0	0	0	0	0	0	NM_016237.3	ANAPC5	12	Homo sapiens anaphase promoting complex subunit 5 (ANAPC5), mRNA.	APC5; PDL-108
ANAPC7	ILMN_2199284	155.583	156.651	280.455	348.139	249.061	176.166	360.69	186.202	338.626	392.361	160.874	546.857	0	0	0	0	0	0	0	0	0	0	0	0	NM_016238.1	ANAPC7	12	Homo sapiens anaphase promoting complex subunit 7 (ANAPC7), mRNA.	APC7
ANG	ILMN_1696974	198.143	218.2	170.469	337.029	153.588	361.993	100.108	505.586	143.013	149.839	477.757	168.038	0	0	0.0012987	0	0.0012987	0	0.0012987	0	0.0038961	0.0012987	0	0.0012987	NM_194430.1	ANG	14	Homo sapiens angiogenin, ribonuclease, RNase A family, 5 (ANG), transcript variant 2, mRNA.	RNASE5; MGC22466; RNASE4; MGC71966
ANG	ILMN_1760727	501.631	690.592	436.606	514.462	348.919	1308.83	232.694	1028.67	352.205	410.829	1163.1	367.933	0	0	0	0	0	0	0	0	0	0	0	0	NM_001145.2	ANG	14	Homo sapiens angiogenin, ribonuclease, RNase A family, 5 (ANG), transcript variant 2, mRNA.	RNASE5; MGC22466; RNASE4; MGC71966
ANGEL1	ILMN_1665871	580.825	608.439	526.06	264.664	212.654	808.021	589.985	535.654	428.797	547.755	589.121	553.94	0	0	0	0	0	0	0	0	0	0	0	0	NM_015305.2	ANGEL1	14	Homo sapiens angel homolog 1 (Drosophila) (ANGEL1), mRNA.	KIAA0759
ANGEL2	ILMN_1736340	2845.05	2419.67	3462.72	3580.41	3736.47	2931.37	4142.73	3427.04	2455.55	3906.96	3048.08	2497.78	0	0	0	0	0	0	0	0	0	0	0	0	NM_144567.3	ANGEL2	1	Homo sapiens angel homolog 2 (Drosophila) (ANGEL2), mRNA.	FLJ12793; KIAA0759L
ANGPT1	ILMN_1677723	91.1845	456.137	407.259	86.068	139.082	149.655	167.593	842.825	234.776	227.706	396.491	1061.06	0.0025974	0	0	0	0.0012987	0	0.0012987	0	0	0	0	0	NM_001146.3	ANGPT1	8	Homo sapiens angiopoietin 1 (ANGPT1), mRNA.	ANG1; AGP1; AGPT
ANGPT1	ILMN_2086890	56.368	333.8	303.684	82.2806	91.9331	102.793	108.938	724.409	122.892	215.937	266.252	820.583	0.00909091	0	0	0	0.0012987	0.0025974	0.0012987	0	0.0038961	0	0	0	NM_001146.3	ANGPT1	8	Homo sapiens angiopoietin 1 (ANGPT1), mRNA.	ANG1; AGP1; AGPT
ANGPT2	ILMN_3250067	864.948	595.043	1880.09	743.101	917.308	740.435	498.681	2132.82	901.172	1453.61	1616.53	10.4879	0	0	0	0	0	0	0	0	0	0	0	0.244156	NM_001118888.1	ANGPT2	8	Homo sapiens angiopoietin 2 (ANGPT2), transcript variant 3, mRNA.
ANGPT2	ILMN_3250879	26.1774	33.7734	141.349	5.82312	29.4838	24.2424	35.5609	81.2423	37.5236	96.2935	122.278	-6.20684	0.0519481	0.0337662	0.0012987	0.316883	0.0376623	0.0844156	0.0272727	0.0025974	0.0194805	0.0012987	0	0.624675	NM_001118887.1	ANGPT2	8	Homo sapiens angiopoietin 2 (ANGPT2), transcript variant 2, mRNA.
ANGPT2	ILMN_1774207	729.339	1024.27	1951.08	831.761	918.439	840.749	585.329	2504.23	1040.93	1378.83	1318.87	20.9869	0	0	0	0	0	0	0	0	0	0	0	0.111688	NM_001147.1	ANGPT2	8	Homo sapiens angiopoietin 2 (ANGPT2), mRNA.	ANG2; AGPT2
ANGPT4	ILMN_1758443	-23.2268	-0.504974	-11.1722	-1.32352	-2.84156	-21.3797	-15.9013	6.43903	-17.9332	-10.3984	-0.0647235	-1.00242	0.949351	0.445454	0.75974	0.511688	0.514286	0.966234	0.868831	0.257143	0.918182	0.762338	0.427273	0.479221	NM_015985.2	ANGPT4	20	Homo sapiens angiopoietin 4 (ANGPT4), mRNA.	ANG4; ANG-3; MGC138183; AGP4; MGC138181
ANGPTL1	ILMN_1669773	-4.23533	69.4751	127.372	19.4839	-15.8336	15.0687	-1.39375	-10.6448	-5.56251	55.4071	3.19293	280.965	0.54026	0	0.0025974	0.0948052	0.866234	0.161039	0.477922	0.723377	0.623377	0.0142857	0.338961	0	NM_004673.3	ANGPTL1	1	Homo sapiens angiopoietin-like 1 (ANGPTL1), mRNA.	KIAA0351; ANG3; ANGPT3; ARP1; dJ595C2.2; UNQ162; AngY
ANGPTL1	ILMN_2145501	-7.0649	-9.66797	-6.24065	-26.602	1.05709	-20.1554	-8.88668	-13.4929	2.13753	-8.54113	-10.2562	38.914	0.609091	0.71039	0.635065	0.98961	0.402597	0.951948	0.707792	0.803896	0.394805	0.705195	0.736364	0.0298701	NM_004673.3	ANGPTL1	1	Homo sapiens angiopoietin-like 1 (ANGPTL1), mRNA.	KIAA0351; ANG3; ANGPT3; ARP1; dJ595C2.2; UNQ162; AngY
ANGPTL2	ILMN_1772612	666.091	3352.53	1647.08	2683.36	1969.15	745.373	2743.65	2626.74	4302.5	1091.01	2105.28	997.935	0	0	0	0	0	0	0	0	0	0	0	0	NM_012098.2	ANGPTL2	9	Homo sapiens angiopoietin-like 2 (ANGPTL2), mRNA.	ARP2; MGC8889; HARP
ANGPTL3	ILMN_1695193	23.5338	20.1919	18.4776	-0.107511	7.58735	43.6848	-1.3862	0.468838	18.2099	33.6917	18.4934	4.20274	0.061039	0.0974026	0.109091	0.472727	0.225974	0.0233766	0.476623	0.406494	0.115584	0.0402597	0.0909091	0.371429	NM_014495.2	ANGPTL3	1	Homo sapiens angiopoietin-like 3 (ANGPTL3), mRNA.	ANGPT5
ANGPTL3	ILMN_2143220	-15.3017	-12.2765	-21.3358	-23.4895	-5.10591	-10.4027	-8.98951	-11.8681	-12.8621	-6.37502	3.85133	4.29598	0.82987	0.784416	0.948052	0.974026	0.568831	0.784416	0.712987	0.758442	0.832468	0.636364	0.320779	0.37013	NM_014495.2	ANGPTL3	1	Homo sapiens angiopoietin-like 3 (ANGPTL3), mRNA.	ANGPT5
ANGPTL4	ILMN_1674376	130.802	45.9561	105.508	68.9279	62.7097	220.613	19.4645	89.7221	51.2507	37.4289	24.7096	45.7643	0	0.0142857	0.0025974	0	0.0038961	0	0.1	0.0012987	0.00909091	0.0311688	0.048052	0.0207792	NM_139314.1	ANGPTL4	19	Homo sapiens angiopoietin-like 4 (ANGPTL4), transcript variant 1, mRNA.	HFARP; ANGPTL2; PGAR; NL2; pp1158; PPARG; ARP4; FIAF
ANGPTL4	ILMN_2386444	521.571	377.311	427.888	501.555	287.017	1053.86	138.161	608.906	184.95	151.939	150.189	154.004	0	0	0	0	0	0	0.0012987	0	0.0012987	0.0012987	0	0.0012987	NM_001039667.1	ANGPTL4	19	Homo sapiens angiopoietin-like 4 (ANGPTL4), transcript variant 3, mRNA.	HFARP; ANGPTL2; PGAR; NL2; pp1158; ARP4; FIAF
ANGPTL4	ILMN_1707727	6090.16	2231.1	3906.96	4491.59	3831.1	10476.6	897.979	4422.67	599.794	422.238	965.635	114.94	0	0	0	0	0	0	0	0	0	0	0	0.0025974	NM_139314.1	ANGPTL4	19	Homo sapiens angiopoietin-like 4 (ANGPTL4), transcript variant 1, mRNA.	HFARP; ANGPTL2; PGAR; NL2; pp1158; PPARG; ARP4; FIAF
ANGPTL5	ILMN_2166696	-6.25409	19.2595	-16.2254	8.41336	-10.1768	-15.7052	-5.39269	-16.3615	-4.58384	-15.8989	6.23252	-15.6253	0.58961	0.102597	0.879221	0.274026	0.722078	0.888312	0.602597	0.883117	0.598701	0.874026	0.263636	0.85974	NM_178127.2	ANGPTL5	11	Homo sapiens angiopoietin-like 5 (ANGPTL5), mRNA.
ANGPTL6	ILMN_1725518	55.4571	59.0076	71.3292	18.5026	25.1922	52.3167	63.4758	32.0644	66.6805	68.8578	24.6068	2.7401	0.00909091	0.00649351	0.00519481	0.1	0.0584416	0.0142857	0.00649351	0.0246753	0.00519481	0.0025974	0.0493507	0.401299	NM_031917.2	ANGPTL6	19	Homo sapiens angiopoietin-like 6 (ANGPTL6), mRNA.	AGF; ARP5
ANGPTL7	ILMN_1813361	-6.47184	13.3824	3.83141	0.890046	-2.46621	-2.52211	15.8821	-11.7117	-19.7902	-11.6256	-0.62655	61.5924	0.597403	0.162338	0.366234	0.446753	0.498701	0.558442	0.133766	0.755844	0.941558	0.794805	0.451948	0.0103896	NM_021146.2	ANGPTL7	1	Homo sapiens angiopoietin-like 7 (ANGPTL7), mRNA.	RP4-647M16.2; dJ647M16.1; AngX; CDT6
ANK1	ILMN_2317186	-5.0389	-4.34781	24.3566	-4.72919	5.70016	1.46122	6.19498	-16.9383	-3.22435	-29.7514	-10.1491	-8.07192	0.564935	0.558442	0.061039	0.601299	0.264935	0.431169	0.283117	0.896104	0.551948	0.994805	0.731169	0.687013	NM_020475.2	ANK1	8	Homo sapiens ankyrin 1, erythrocytic (ANK1), transcript variant 4, mRNA.	SPH2; ANK; SPH1
ANK1	ILMN_1684694	259.906	35.7196	24.6775	62.0304	49.8146	99.7651	230.819	27.118	63.3046	73.9876	29.3838	189.298	0	0.0298701	0.0597403	0.0038961	0.0142857	0.0025974	0	0.0350649	0.00519481	0.0025974	0.0337662	0.0012987	NM_020480.2	ANK1	8	Homo sapiens ankyrin 1, erythrocytic (ANK1), transcript variant 5, mRNA.	SPH2; ANK; SPH1
ANK2	ILMN_1776363	3449.23	1259.91	1087.79	262.909	641.714	751.023	1447.82	1731.01	653.97	2008.01	3382.98	1373.08	0	0	0	0	0	0	0	0	0	0	0	0	NM_020977.2	ANK2	4	Homo sapiens ankyrin 2, neuronal (ANK2), transcript variant 2, mRNA.	DKFZp686P0948; FLJ38277; DKFZp686M09125; LQT4
ANK2	ILMN_1652729	41.7872	6.64987	12.0145	6.28849	-0.989652	-11.2218	4.75024	21.0013	18.4629	14.7281	12.7436	29.5614	0.0207792	0.268831	0.18961	0.309091	0.461039	0.803896	0.319481	0.0597403	0.114286	0.133766	0.149351	0.0571429	NM_001148.3	ANK2	4	Homo sapiens ankyrin 2, neuronal (ANK2), transcript variant 1, mRNA.	DKFZp686P0948; FLJ38277; DKFZp686M09125; LQT4
ANK3	ILMN_1661875	320.756	19.1061	101.971	47.3468	56.3127	38.5722	71.4896	39.1189	32.1775	69.4443	149.786	123.227	0	0.103896	0.0025974	0.0103896	0.00649351	0.0298701	0.0012987	0.0168831	0.0376623	0.0025974	0	0.0012987	NM_001149.2	ANK3	10	Homo sapiens ankyrin 3, node of Ranvier (ankyrin G) (ANK3), transcript variant 2, mRNA.	ANKYRIN-G; FLJ45464
ANK3	ILMN_2390609	1660.06	78.9614	295.707	86.5804	111.667	223.957	194.717	39.8489	141.748	218.279	550.755	350.442	0	0	0	0	0.0012987	0	0	0.0168831	0.0038961	0	0	0	NM_001149.2	ANK3	10	Homo sapiens ankyrin 3, node of Ranvier (ankyrin G) (ANK3), transcript variant 2, mRNA.	ANKYRIN-G; FLJ45464
ANK3	ILMN_1651943	26.3183	13.0658	-4.47509	18.3497	9.72644	1.34067	32.2807	17.1428	14.6747	23.079	15.3886	21.3625	0.0506494	0.164935	0.577922	0.103896	0.188312	0.435065	0.0350649	0.0883117	0.146753	0.0818182	0.119481	0.11039	NM_020987.2	ANK3	10	Homo sapiens ankyrin 3, node of Ranvier (ankyrin G) (ANK3), transcript variant 1, mRNA.	ANKYRIN-G; FLJ45464
ANKAR	ILMN_2112829	142.567	53.1511	145.022	56.0076	228.553	173.61	166.391	200.892	40.9325	125.765	261.261	39.9948	0	0.00649351	0.0012987	0.00519481	0	0	0.0012987	0	0.0142857	0.0012987	0	0.0285714	NM_144708.2	ANKAR	2	Homo sapiens ankyrin and armadillo repeat containing (ANKAR), mRNA.	FLJ25415
ANKAR	ILMN_2112834	-3.48264	6.80185	7.65605	-7.44231	22.4415	2.33852	14.698	-5.7295	3.80087	19.69	31.7899	4.94051	0.520779	0.267533	0.268831	0.685714	0.0662338	0.403896	0.138961	0.562338	0.351948	0.1	0.0246753	0.35974	NM_144708.2	ANKAR	2	Homo sapiens ankyrin and armadillo repeat containing (ANKAR), mRNA.	FLJ25415
ANKDD1A	ILMN_1813139	1349.48	890.899	1744.56	1178.1	1955.07	806.26	2378.28	887.319	1136.62	1506.38	2148.54	591.843	0	0	0	0	0	0	0	0	0	0	0	0	NM_182703.2	ANKDD1A	15	Homo sapiens ankyrin repeat and death domain containing 1A (ANKDD1A), mRNA.	MGC120306; FLJ25870; MGC120307; MGC120305
ANKFN1	ILMN_1811239	-15.3164	26.8968	36.573	10.1725	-5.67746	8.93815	38.5572	61.5689	9.42507	17.9994	44.0686	14.1016	0.831169	0.0571429	0.0298701	0.224675	0.580519	0.263636	0.0233766	0.0025974	0.233766	0.115584	0.012987	0.188312	NM_153228.1	ANKFN1	17	Homo sapiens ankyrin-repeat and fibronectin type III domain containing 1 (ANKFN1), mRNA.	FLJ38335
ANKFY1	ILMN_1794470	1191.87	2464.78	2820.39	1599.09	1444.81	2163.49	2430.59	1238.86	1755.57	2190.04	3003.67	1616.08	0	0	0	0	0	0	0	0	0	0	0	0	NM_016376.2	ANKFY1	17	Homo sapiens ankyrin repeat and FYVE domain containing 1 (ANKFY1), transcript variant 1, mRNA.	KIAA1255; DKFZp686M19106; ANKHZN; ZFYVE14
ANKFY1	ILMN_1801464	321.892	177.539	370.604	530.604	557.945	761.038	469.188	274.865	188.801	339.959	500.706	92.239	0	0	0	0	0	0	0	0	0.0012987	0	0	0.0038961	NM_020740.1	ANKFY1	17	Homo sapiens ankyrin repeat and FYVE domain containing 1 (ANKFY1), transcript variant 2, mRNA.	KIAA1255; DKFZp686M19106; ANKHZN; ZFYVE14
ANKFY1	ILMN_1735364	63.6222	46.8268	38.0986	92.322	110.012	150.161	90.8639	60.9368	52.278	80.882	101.385	17.922	0.00649351	0.0116883	0.0285714	0	0.0012987	0	0.0012987	0.0038961	0.00909091	0.0025974	0	0.142857	NM_020740.1	ANKFY1	17	Homo sapiens ankyrin repeat and FYVE domain containing 1 (ANKFY1), transcript variant 1, mRNA.	KIAA1255; DKFZp686M19106; ANKHZN; ZFYVE14
ANKH	ILMN_1660778	48.6465	-0.893742	-9.1785	79.1594	58.3487	0.0918927	14.8479	7.25782	-12.2312	-9.14834	29.7288	-13.4106	0.012987	0.461039	0.702597	0	0.00519481	0.471429	0.138961	0.246753	0.806493	0.71948	0.0324675	0.81948	XM_944214.1	ANKH		PREDICTED: Homo sapiens ankylosis, progressive homolog (mouse), transcript variant 3 (ANKH), mRNA.
ANKH	ILMN_1692080	26.7108	41.9305	10.4512	37.2271	9.8375	-1.32879	-21.4107	49.651	25.6682	0.776904	6.7599	146.376	0.0506494	0.0233766	0.214286	0.0194805	0.187013	0.514286	0.948052	0.00779221	0.0662338	0.436364	0.251948	0.0012987	NM_054027.3	ANKH	5	Homo sapiens ankylosis, progressive homolog (mouse) (ANKH), mRNA. XM_944228	CPPDD; ANK; CMDJ; HANK; FLJ27166; CCAL2; MANK
ANKHD1	ILMN_1765091	701.165	370.207	716.528	1057.26	611.356	842.462	815.261	750.55	506.809	658.582	752.082	786.338	0	0	0	0	0	0	0	0	0	0	0	0	NM_017747.1	ANKHD1	5	Homo sapiens ankyrin repeat and KH domain containing 1 (ANKHD1), transcript variant 1, mRNA.	VBARP; MASK
ANKHD1	ILMN_2341382	33.4489	62.7318	69.0477	42.4905	40.8322	106.71	83.5912	104.014	1.50197	81.2423	76.2592	53.4021	0.0272727	0.00519481	0.00519481	0.0155844	0.0168831	0.0025974	0.0012987	0	0.407792	0.0025974	0	0.0142857	NM_024668.2	ANKHD1	5	Homo sapiens ankyrin repeat and KH domain containing 1 (ANKHD1), transcript variant 3, mRNA.	VBARP; MASK
ANKHD1	ILMN_1778304	-12.5469	-12.8646	-18.2172	-14.3716	-12.2853	4.76544	-6.52232	11.4177	-7.43941	-12.2157	-11.3694	-8.92839	0.776623	0.798701	0.915584	0.845455	0.771429	0.342857	0.636364	0.155844	0.676623	0.809091	0.758442	0.711688	NM_017978.1	ANKHD1	5	Homo sapiens ankyrin repeat and KH domain containing 1 (ANKHD1), transcript variant 2, mRNA.	VBARP; MASK
ANKHD1-EIF4EBP3	ILMN_1766560	53.8014	126.021	98.605	78.9614	119.619	103.243	97.3725	123.75	115.894	87.8118	77.1347	66.4123	0.0103896	0	0.0038961	0	0.0012987	0.0025974	0.0012987	0	0.0038961	0.0012987	0	0.00779221	NM_020690.4	ANKHD1-EIF4EBP3	5	Homo sapiens ANKHD1-EIF4EBP3 readthrough (ANKHD1-EIF4EBP3), mRNA.	MASK-BP3arf
ANKIB1	ILMN_3241218	4126.3	3992.09	3799.85	4559.22	3891.45	5012.84	5550.62	2507.82	3055.05	4436.03	4861.05	4249.54	0	0	0	0	0	0	0	0	0	0	0	0	NM_019004.1	ANKIB1	7	Homo sapiens ankyrin repeat and IBR domain containing 1 (ANKIB1), mRNA.	DKFZP434A0225; KIAA1386; FLJ33123
ANKK1	ILMN_1797873	15.5468	-17.7278	8.62578	-9.48534	30.6282	32.6877	-9.93514	8.73862	-0.534909	13.9587	-4.34423	0.363628	0.120779	0.897403	0.255844	0.742857	0.0376623	0.0428571	0.736364	0.220779	0.464935	0.144156	0.566234	0.45974	NM_178510.1	ANKK1	11	Homo sapiens ankyrin repeat and kinase domain containing 1 (ANKK1), mRNA.	PKK2
ANKLE1	ILMN_3243457	-17.0292	14.1748	19.9335	23.622	6.39571	12.6859	5.68036	23.2665	30.5891	32.7344	3.20655	14.3616	0.876623	0.153247	0.0909091	0.0688312	0.249351	0.2	0.296104	0.0467533	0.0441558	0.0428571	0.338961	0.187013	NM_152363.4	ANKLE1	19	Homo sapiens ankyrin repeat and LEM domain containing 1 (ANKLE1), mRNA.	LEM3; FLJ39369
ANKLE2	ILMN_3249608	791.823	755.782	777.494	1225.92	946.682	1058.78	1141.55	622.117	990.836	951.81	758.196	1225.7	0	0	0	0	0	0	0	0	0	0	0	0	NM_015114.1	ANKLE2	12	Homo sapiens ankyrin repeat and LEM domain containing 2 (ANKLE2), mRNA.	FLJ22280; FLJ36132
ANKMY1	ILMN_1675483	231.222	422.05	286.103	337.167	411.939	510.301	345.788	174.046	281.221	306.69	519.434	279.935	0	0	0	0	0	0	0	0	0	0	0	0	NM_016552.2	ANKMY1	2	Homo sapiens ankyrin repeat and MYND domain containing 1 (ANKMY1), transcript variant 2, mRNA.	DKFZp686L21237; DKFZp686D20155; FLJ20499; ZMYND13
ANKMY1	ILMN_2251062	-3.49011	4.71078	-15.8336	2.14495	-14.7523	-0.788163	-13.7461	1.91203	-2.28211	18.9529	-3.89697	-0.169734	0.520779	0.314286	0.871429	0.41039	0.842857	0.497403	0.81948	0.37013	0.520779	0.103896	0.545455	0.467533	NM_017844.2	ANKMY1	2	Homo sapiens ankyrin repeat and MYND domain containing 1 (ANKMY1), transcript variant 2, mRNA.	DKFZp686L21237; DKFZp686D20155; FLJ20499; ZMYND13
ANKMY1	ILMN_1799369	7.50459	-5.94899	-10.2574	-6.65664	4.82941	-6.28454	0.588924	-14.7523	0.353309	9.23493	-0.839606	-10.3859	0.22987	0.603896	0.735065	0.657143	0.290909	0.67013	0.425974	0.833766	0.445454	0.228571	0.463636	0.75974	NM_016552.2	ANKMY1	2	Homo sapiens ankyrin repeat and MYND domain containing 1 (ANKMY1), transcript variant 1, mRNA.	DKFZp686L21237; DKFZp686D20155; FLJ20499; ZMYND13
ANKMY2	ILMN_1784292	1609.51	1342.43	1032.19	1900.73	1183.91	1354.85	1304.68	1366.98	760.104	999.875	1454.01	1778.52	0	0	0	0	0	0	0	0	0	0	0	0	NM_020319.1	ANKMY2	7	Homo sapiens ankyrin repeat and MYND domain containing 2 (ANKMY2), mRNA.	DKFZP564O043; ZMYND20
ANKRA2	ILMN_1687351	667.807	573.836	1126.34	1004.6	1059.25	2148.9	1177.18	916.463	539.476	1104.92	994.171	1037.39	0	0	0	0	0	0	0	0	0	0	0	0	NM_023039.2	ANKRA2	5	Homo sapiens ankyrin repeat, family A (RFXANK-like), 2 (ANKRA2), mRNA.	ANKRA
ANKRA2	ILMN_2185563	1389.06	1212.01	1748.82	1898.69	1871.09	2164.61	1591.18	1608.67	788.784	1637.9	1494.72	2463.02	0	0	0	0	0	0	0	0	0	0	0	0	NM_023039.2	ANKRA2	5	Homo sapiens ankyrin repeat, family A (RFXANK-like), 2 (ANKRA2), mRNA.	ANKRA
ANKRD1	ILMN_1716264	25.0363	1.73997	9.2569	1.82464	24.1808	5.19246	0.681496	2.24876	15.8094	7.01765	-7.18603	6102.88	0.0584416	0.396104	0.248052	0.418182	0.061039	0.333766	0.423377	0.364935	0.137662	0.281818	0.655844	0	NM_014391.2	ANKRD1	10	Homo sapiens ankyrin repeat domain 1 (cardiac muscle) (ANKRD1), mRNA.	C-193; ALRP; bA320F15.2; CVARP; CARP; MCARP
ANKRD10	ILMN_1711828	1256.39	836.941	1467.43	1462.1	1206.33	2561.55	3106.3	1460.73	1056.25	2749.15	1126.94	1736.93	0	0	0	0	0	0	0	0	0	0	0	0	NM_017664.2	ANKRD10	13	Homo sapiens ankyrin repeat domain 10 (ANKRD10), mRNA.	DKFZp686B07190; FLJ20093
ANKRD10	ILMN_2115218	1658.63	1215.06	1826.33	1808.88	1191.52	3231.16	3837.9	1483.78	1285.22	3397.71	1332.64	2327.92	0	0	0	0	0	0	0	0	0	0	0	0	NM_017664.2	ANKRD10	13	Homo sapiens ankyrin repeat domain 10 (ANKRD10), mRNA.	DKFZp686B07190; FLJ20093
ANKRD11	ILMN_2108709	2659.78	1867.27	2374.59	3172.06	3476.09	2641.7	2662.89	1953.16	2066.31	2889.85	2761.56	2813.27	0	0	0	0	0	0	0	0	0	0	0	0	NM_013275.4	ANKRD11	16	Homo sapiens ankyrin repeat domain 11 (ANKRD11), mRNA.	LZ16; T13; ANCO-1
ANKRD11	ILMN_1690465	18.7949	5.43446	7.63748	5.2032	24.79	-17.1828	10.2195	-0.566976	6.6031	9.75701	10.5085	24.9857	0.0974026	0.294805	0.268831	0.331169	0.0597403	0.907792	0.190909	0.423377	0.285714	0.222078	0.188312	0.0883117	NM_013275.4	ANKRD11	16	Homo sapiens ankyrin repeat domain 11 (ANKRD11), mRNA.	LZ16; T13; ANCO-1
ANKRD12	ILMN_1661833	1297.3	528.344	969.074	951.81	975.898	1636.19	1299.87	1176.94	357.513	1013.82	837.532	829.865	0	0	0	0	0	0	0	0	0	0	0	0	NM_015208.2	ANKRD12	18	Homo sapiens ankyrin repeat domain 12 (ANKRD12), transcript variant 1, mRNA.	ANCO1; FLJ20053; ANCO-2; KIAA0874; Nbla00144; GAC-1
ANKRD13A	ILMN_1689908	1133.51	1309.25	1119.45	1655.51	1472.83	1520.08	1657.79	986.255	1326.09	1249.21	1331.8	1405.71	0	0	0	0	0	0	0	0	0	0	0	0	NM_033121.1	ANKRD13A	12	Homo sapiens ankyrin repeat domain 13A (ANKRD13A), mRNA.	ANKRD13; NY-REN-25
ANKRD13B	ILMN_1794070	118.003	106.425	132.426	245.369	191.985	304.543	206.12	54.9367	230.491	113.917	207.942	90.7247	0	0	0.0025974	0	0	0	0	0.00649351	0	0.0012987	0	0.0038961	NM_152345.3	ANKRD13B	17	Homo sapiens ankyrin repeat domain 13B (ANKRD13B), mRNA.	FLJ25555; FLJ20418
ANKRD13C	ILMN_2148507	408.263	156.619	594.498	386.748	176.319	442.649	362.126	578.846	322.37	518.117	691.454	769.982	0	0	0	0	0	0	0	0	0	0	0	0	NM_030816.2	ANKRD13C	1	Homo sapiens ankyrin repeat domain 13C (ANKRD13C), mRNA.	DKFZP566D1346; dJ677H15.3; FLJ14998; RP4-677H15.5
ANKRD13D	ILMN_1660183	16.3336	-13.2033	-10.7005	-12.8514	5.57259	0.360545	19.0553	9.96012	16.9142	10.6503	18.0316	4.84019	0.119481	0.81039	0.744156	0.809091	0.268831	0.466234	0.103896	0.193506	0.125974	0.216883	0.0987013	0.362338	XM_945561.1	ANKRD13D		PREDICTED: Homo sapiens ankyrin repeat domain 13 family, member D, transcript variant 4 (ANKRD13D), mRNA.
ANKRD13D	ILMN_1667830	-2.66832	3.75	1.39241	-1.85387	15.2702	23.1797	26.9378	-4.84952	-2.89054	-1.68077	-3.64941	-3.41469	0.494805	0.338961	0.41039	0.524675	0.120779	0.0922078	0.0506494	0.538961	0.545455	0.493507	0.535065	0.544156	XM_945565.1	ANKRD13D		PREDICTED: Homo sapiens ankyrin repeat domain 13 family, member D, transcript variant 5 (ANKRD13D), mRNA.
ANKRD13D	ILMN_1790351	4.61662	-14.2842	2.3032	10.7746	11.9988	22.7982	13.0612	-2.75568	17.1943	0.361924	10.5451	6.24906	0.298701	0.828571	0.38961	0.218182	0.163636	0.0961039	0.155844	0.481818	0.124675	0.444156	0.188312	0.316883	XM_945557.1	ANKRD13D		PREDICTED: Homo sapiens ankyrin repeat domain 13 family, member D, transcript variant 3 (ANKRD13D), mRNA.
ANKRD13D	ILMN_1807112	22.2185	60.3607	24.1215	24.6871	37.7841	44.0271	35.4485	39.8712	19.0462	29.997	28.5507	29.409	0.0662338	0.00649351	0.061039	0.0623377	0.0194805	0.0233766	0.0285714	0.0168831	0.106494	0.0493507	0.0350649	0.0571429	XM_945567.1	ANKRD13D		PREDICTED: Homo sapiens ankyrin repeat domain 13 family, member D, transcript variant 6 (ANKRD13D), mRNA.
ANKRD13D	ILMN_1672356	265.833	184.527	222.193	350.101	443.755	582.474	354.109	340.009	339.959	360.979	375.438	194.927	0	0	0	0	0	0	0	0	0	0	0	0.0012987	XM_945571.1	ANKRD13D		PREDICTED: Homo sapiens ankyrin repeat domain 13 family, member D, transcript variant 7 (ANKRD13D), mRNA.
ANKRD13D	ILMN_1662902	22.3761	8.89559	20.9062	10.7152	6.41856	11.5711	32.0396	10.2011	7.16385	11.0992	9.99392	37.1509	0.0662338	0.225974	0.0779221	0.218182	0.249351	0.21948	0.0363636	0.18961	0.275325	0.203896	0.192208	0.0350649	NM_207354.1	ANKRD13D	11	Homo sapiens ankyrin repeat domain 13 family, member D (ANKRD13D), mRNA. XM_945571	MGC50828
ANKRD16	ILMN_1675435	317.059	33.6653	157.141	274.193	90.1549	189.799	206.145	123.087	115.238	117.73	187.026	95.7765	0	0.0350649	0.0012987	0	0.0012987	0	0	0	0.0038961	0.0012987	0	0.0038961	NM_019046.1	ANKRD16	10	Homo sapiens ankyrin repeat domain 16 (ANKRD16), transcript variant 1, mRNA.
ANKRD16	ILMN_1659156	252.431	184.7	142.397	333.147	265.014	149.766	179.446	143.994	271.904	215.608	218.909	166.526	0	0	0.0012987	0	0	0	0.0012987	0	0	0	0	0.0012987	NM_001009941.1	ANKRD16	10	Homo sapiens ankyrin repeat domain 16 (ANKRD16), transcript variant 1, mRNA.
ANKRD16	ILMN_2353431	53.8691	66.3798	64.9308	76.3795	46.743	97.3921	38.3823	33.4971	105.648	96.1976	41.5517	70.0342	0.0103896	0	0.00649351	0	0.0142857	0.0025974	0.0246753	0.0233766	0.0038961	0.0012987	0.0155844	0.00779221	NM_001009941.1	ANKRD16	10	Homo sapiens ankyrin repeat domain 16 (ANKRD16), transcript variant 2, mRNA.
ANKRD17	ILMN_1787064	158.812	92.0335	167.307	167.791	67.2496	109.252	229.714	229.18	160.549	251.241	118.779	168.067	0	0	0.0012987	0	0.0038961	0.0025974	0	0	0.0025974	0	0	0.0012987	NM_032217.3	ANKRD17	4	Homo sapiens ankyrin repeat domain 17 (ANKRD17), transcript variant 1, mRNA.	KIAA0697; GTAR; FLJ22206; NY-BR-16
ANKRD17	ILMN_2406335	692.924	831.761	1393.97	1234.86	860.503	1037.39	1368.32	1077.93	974.709	1406.73	885.582	1429.54	0	0	0	0	0	0	0	0	0	0	0	0	NM_198889.1	ANKRD17	4	Homo sapiens ankyrin repeat domain 17 (ANKRD17), transcript variant 2, mRNA.	KIAA0697; GTAR; FLJ22206; NY-BR-16
ANKRD17	ILMN_1712019	1442.5	1372.74	1914.53	1928.8	1355.17	1765.52	2186.28	1614.41	1637.08	2075.31	1562.32	2227.36	0	0	0	0	0	0	0	0	0	0	0	0	NM_198889.1	ANKRD17	4	Homo sapiens ankyrin repeat domain 17 (ANKRD17), transcript variant 2, mRNA.	KIAA0697; GTAR; FLJ22206; NY-BR-16
ANKRD18A	ILMN_3190486	38.5403	-4.03562	-7.97054	5.4465	11.644	0.775731	-11.0838	-6.36079	-18.2404	-6.3697	4.0216	4.69522	0.0220779	0.546753	0.677922	0.327273	0.167533	0.451948	0.766234	0.590909	0.924675	0.636364	0.318182	0.362338	XM_001717620.1	ANKRD18A		PREDICTED: Homo sapiens ankyrin repeat domain 18A (ANKRD18A), partial mRNA.
ANKRD18A	ILMN_3255211	3.43207	-4.06423	8.73605	6.42303	17.8044	15.5063	9.0039	13.4077	2.69107	-0.617842	21.0752	13.9406	0.331169	0.546753	0.253247	0.306493	0.0974026	0.155844	0.203896	0.125974	0.379221	0.467533	0.0688312	0.18961	XM_001726105.1	ANKRD18A	9	PREDICTED: Homo sapiens ankyrin repeat domain 18A (ANKRD18A), mRNA.
ANKRD18B	ILMN_3192974	-2.22914	2.62777	12.0014	8.71958	-14.0042	-2.93067	11.2622	-0.858007	-6.11795	0.376429	-12.8911	-16.025	0.484416	0.372727	0.18961	0.261039	0.815584	0.568831	0.175325	0.433766	0.644156	0.444156	0.78961	0.867533	XM_001716325.1	ANKRD18B		PREDICTED: Homo sapiens ankyrin repeat domain 18B (ANKRD18B), mRNA.
ANKRD18B	ILMN_3233098	-3.77076	17.0511	27.7082	20.7927	-1.60656	7.33442	1.12299	12.2796	7.66148	42.8026	-1.09271	32.5732	0.527273	0.124675	0.048052	0.0792208	0.474026	0.297403	0.407792	0.135065	0.27013	0.0220779	0.47013	0.0428571	XM_001717197.1	ANKRD18B		PREDICTED: Homo sapiens ankyrin repeat domain 18B (ANKRD18B), mRNA.
ANKRD19	ILMN_1666221	240.933	19.6278	35.4943	27.3333	22.4176	-11.9386	51.2507	21.8051	26.1657	63.0451	24.8539	96.9442	0	0.1	0.0337662	0.048052	0.0662338	0.81948	0.012987	0.0584416	0.0649351	0.00649351	0.048052	0.0025974	NM_001010925.1	ANKRD19		Homo sapiens ankyrin repeat domain 19 (ANKRD19), mRNA.	FLJ36178; bA526D8.2
ANKRD2	ILMN_1682547	7.38555	-11.0517	2.39653	4.75024	2.84832	4.3856	-5.36886	-0.24345	-0.255624	-19.3475	-18.8777	-13.7945	0.231169	0.755844	0.38961	0.341558	0.346753	0.357143	0.601299	0.41948	0.458442	0.923377	0.918182	0.827273	NM_020349.2	ANKRD2	10	Homo sapiens ankyrin repeat domain 2 (stretch responsive muscle) (ANKRD2), transcript variant 1, mRNA.	ARPP; MGC104314
ANKRD20A1	ILMN_1747839	215.983	152.309	7.27984	1003.37	358.552	76.0778	403.142	67.7028	192.763	988.292	-3.64206	134.721	0	0	0.280519	0	0	0.0038961	0	0.0025974	0.0012987	0	0.535065	0.0012987	NM_001012421.1	ANKRD20A1		Homo sapiens ankyrin repeat domain 20 family, member A1 (ANKRD20A1), mRNA.	DKFZp434A171; ANKRD20A
ANKRD20A1	ILMN_1679184	252.907	191.985	3.95305	1327.02	336.416	84.3269	486.283	110.165	239.068	1250.2	11.855	135.491	0	0	0.363636	0	0	0.0025974	0	0	0	0	0.168831	0.0012987	XM_497035.2	ANKRD20A1		Homo sapiens ankyrin repeat domain 20 family, member A1 (ANKRD20A1), mRNA.	DKFZp434A171; ANKRD20A
ANKRD20A1	ILMN_2215824	3479.25	2455.55	461.536	6528.76	3711.67	1471.78	3771.68	922.479	2660.6	6664.87	551.986	771.47	0	0	0	0	0	0	0	0	0	0	0	0	NM_032250.1	ANKRD20A1	9	Homo sapiens ankyrin repeat domain 20 family, member A1 (ANKRD20A1), mRNA.	ANKRD20A; DKFZp434A171
ANKRD20A1	ILMN_1670452	559.67	286.591	20.509	1660.06	573.292	104.587	515.538	182.353	486.125	1853.74	28.875	204.081	0	0	0.0805195	0	0	0.0025974	0	0	0	0	0.0337662	0.0012987	NM_001012419.1	ANKRD20A1		Homo sapiens ankyrin repeat domain 20 family, member A1 (ANKRD20A1), mRNA.	DKFZp434A171; ANKRD20A
ANKRD20A2	ILMN_3244353	-9.97646	-11.7301	-15.1194	-8.62841	6.26077	3.50637	-22.9215	-14.6037	-17.4343	-10.9797	7.78984	7.18001	0.696104	0.776623	0.85974	0.71948	0.250649	0.37013	0.957143	0.82987	0.91039	0.775325	0.228571	0.306493	NM_001012421.1	ANKRD20A2	9	Homo sapiens ankyrin repeat domain 20 family, member A2 (ANKRD20A2), mRNA.
ANKRD20A3	ILMN_2289424	-13.0915	-8.24829	-4.55593	-6.8972	-27.7939	-7.29293	-15.5578	-10.3612	6.15794	-6.89369	-8.89132	-8.32343	0.78961	0.67013	0.581818	0.667532	0.985714	0.701299	0.862338	0.720779	0.293507	0.651948	0.696104	0.693507	NM_001012419.1	ANKRD20A3	9	Homo sapiens ankyrin repeat domain 20 family, member A3 (ANKRD20A3), mRNA.
ANKRD20A3	ILMN_2398211	23.1938	20.3348	8.39983	95.0891	31.022	6.99088	43.0056	18.8683	18.0179	134.536	-11.2176	27.8443	0.0636364	0.0974026	0.258442	0	0.0376623	0.309091	0.0181818	0.0779221	0.115584	0.0012987	0.755844	0.0675325	NM_001012419.1	ANKRD20A3	9	Homo sapiens ankyrin repeat domain 20 family, member A3 (ANKRD20A3), mRNA.
ANKRD20A4	ILMN_3240529	-1.91018	-19.075	9.48386	0.124737	-7.00327	-13.4982	-11.8095	-14.4355	-20.0195	-18.4017	-2.95916	-16.0146	0.472727	0.923377	0.241558	0.462338	0.616883	0.844156	0.784416	0.828571	0.941558	0.91039	0.519481	0.867533	NM_001098805.1	ANKRD20A4	9	Homo sapiens ankyrin repeat domain 20 family, member A4 (ANKRD20A4), mRNA.
ANKRD20B	ILMN_3307747	-11.1082	11.1309	-6.65664	0.711433	23.4309	-1.17385	8.66002	12.0914	15.0703	41.4916	-2.91647	-13.7575	0.731169	0.183117	0.645455	0.450649	0.0649351	0.511688	0.21039	0.137662	0.144156	0.025974	0.516883	0.827273	NR_003366.2	ANKRD20B	2	Homo sapiens ankyrin repeat domain 20B (ANKRD20B), non-coding RNA.	DKFZp686H1631
ANKRD20B	ILMN_1680631	-6.90958	-0.0637317	-13.8815	-19.2475	-0.883563	-2.96403	-18.1608	-3.13065	-5.82655	-14.9591	-14.4976	-6.88875	0.607792	0.433766	0.82987	0.941558	0.454545	0.572727	0.906493	0.487013	0.635065	0.855844	0.831169	0.650649	XM_943915.1	ANKRD20B		Homo sapiens ankyrin repeat domain 20B (ANKRD20B) on chromosome 2.	DKFZp686H1631
ANKRD20B	ILMN_2181867	83.3265	46.3322	13.968	18.8582	23.5556	23.1842	19.9798	30.4301	30.118	56.6188	3.47994	74.5214	0.0038961	0.0142857	0.163636	0.0974026	0.0649351	0.0922078	0.0974026	0.0298701	0.0441558	0.0103896	0.328571	0.0038961	NR_003366.1	ANKRD20B		Homo sapiens ankyrin repeat domain 20B (ANKRD20B) on chromosome 2.	DKFZp686H1631
ANKRD20B	ILMN_1757147	-8.14402	-7.54285	-30.5561	-6.07953	-28.4813	-15.1913	-15.2851	-6.83011	-11.7669	-5.83336	-26.4334	-10.3524	0.648052	0.650649	0.992208	0.64026	0.987013	0.879221	0.857143	0.622078	0.797403	0.620779	0.971429	0.755844	XM_934275.1	ANKRD20B		Homo sapiens ankyrin repeat domain 20B (ANKRD20B) on chromosome 2.	DKFZp686H1631
ANKRD21	ILMN_1671812	6.26828	-9.52309	-5.72703	-11.977	27.5911	-11.1892	-0.0212379	0.398495	10.4749	-12.8036	3.53645	-14.218	0.262338	0.703896	0.620779	0.801299	0.048052	0.803896	0.44026	0.407792	0.21039	0.822078	0.327273	0.836364	NM_174981.2	ANKRD21	21	Homo sapiens ankyrin repeat domain 21 (ANKRD21), mRNA.	POTE-21; POTE21; POTE
ANKRD22	ILMN_1799848	54.2787	106.885	31.7613	-1.3683	64.9108	35.9065	43.3455	191.199	60.2072	171.462	218.72	5.13126	0.0103896	0	0.0376623	0.512987	0.0038961	0.0311688	0.0181818	0	0.00649351	0	0	0.354545	NM_144590.1	ANKRD22	10	Homo sapiens ankyrin repeat domain 22 (ANKRD22), mRNA.	MGC22805
ANKRD22	ILMN_2132599	140.87	216.698	108.384	51.2088	116.203	146.993	148.895	311.088	136.451	399.695	406.539	81.7639	0	0	0.0025974	0.00779221	0.0012987	0	0.0012987	0	0.0038961	0	0	0.0038961	NM_144590.1	ANKRD22	10	Homo sapiens ankyrin repeat domain 22 (ANKRD22), mRNA.	MGC22805
ANKRD23	ILMN_2227338	147.355	74.8569	54.8387	159.409	192.994	159.951	85.5032	57.6901	103.604	86.054	123.016	117.764	0	0	0.00779221	0	0	0	0.0012987	0.00649351	0.0038961	0.0025974	0	0.0012987	NM_144994.7	ANKRD23	2	Homo sapiens ankyrin repeat domain 23 (ANKRD23), mRNA.	FLJ32449; MARP3; MGC129593; DARP
ANKRD23	ILMN_1747151	7.45735	6.8423	4.25952	15.3015	5.31445	4.97065	4.30926	2.98115	10.0473	16.6904	13.666	14.0625	0.22987	0.267533	0.354545	0.141558	0.277922	0.336364	0.332468	0.344156	0.220779	0.120779	0.141558	0.188312	NM_144994.6	ANKRD23	2	Homo sapiens ankyrin repeat domain 23 (ANKRD23), mRNA.	FLJ32449; MARP3; DARP
ANKRD24	ILMN_1768202	779.401	170.025	223.141	476.95	204.654	230.588	99.2562	158.952	94.0884	88.5969	192.763	31.9286	0	0	0	0	0	0	0.0012987	0	0.0038961	0.0012987	0	0.0467533	XM_940063.1	ANKRD24	19	Homo sapiens ankyrin repeat domain 24 (ANKRD24), mRNA.	KIAA1981
ANKRD24	ILMN_2101368	58.0333	8.0563	-1.02243	5.38777	15.3652	21.1385	3.07386	10.3578	-1.33869	-18.6334	6.83387	-1.94619	0.00779221	0.249351	0.477922	0.331169	0.120779	0.11039	0.354545	0.185714	0.492208	0.914286	0.250649	0.506494	NM_133475.1	ANKRD24	19	Homo sapiens ankyrin repeat domain 24 (ANKRD24), mRNA.	KIAA1981
ANKRD26	ILMN_1740161	161.87	94.2517	128.458	143.869	80.4301	112.873	112.088	87.5508	19.7201	87.6457	163.499	101.469	0	0	0.0025974	0	0.0012987	0.0025974	0.0012987	0.0012987	0.106494	0.0025974	0	0.0025974	NM_014915.1	ANKRD26	10	Homo sapiens ankyrin repeat domain 26 (ANKRD26), mRNA.	MGC163325; bA145E8.1
ANKRD27	ILMN_1794063	360.172	187.47	177.105	184.832	154.444	277.33	238.231	313.709	216.397	226.862	257.315	191.67	0	0	0	0	0.0012987	0	0	0	0.0012987	0	0	0.0012987	NM_032139.1	ANKRD27	19	Homo sapiens ankyrin repeat domain 27 (VPS9 domain) (ANKRD27), mRNA.	FLJ00040; VARP; PP12899; DKFZP434L0718
ANKRD28	ILMN_1697594	236.296	147.707	105.215	396.754	294.769	211.963	335.503	158.127	178.876	151.019	229.25	194.503	0	0	0.0025974	0	0	0	0	0	0.0012987	0.0012987	0	0.0012987	NM_015199.2	ANKRD28	3	Homo sapiens ankyrin repeat domain 28 (ANKRD28), mRNA.	PITK; KIAA0379
ANKRD28	ILMN_2232520	865.769	570.84	526.612	1816.8	1716.96	1230.11	1298.33	506.016	594.108	631.854	716.139	633.337	0	0	0	0	0	0	0	0	0	0	0	0	NM_015199.2	ANKRD28	3	Homo sapiens ankyrin repeat domain 28 (ANKRD28), mRNA.	PITK; KIAA0379
ANKRD29	ILMN_2075643	547.018	35.4034	43.3064	14.4854	82.1522	47.7306	100.612	320.281	14.0487	26.9672	33.6653	111.467	0	0.0311688	0.0194805	0.151948	0.0012987	0.0181818	0.0012987	0	0.158442	0.0623377	0.0233766	0.0025974	NM_173505.2	ANKRD29	18	Homo sapiens ankyrin repeat domain 29 (ANKRD29), mRNA.	FLJ25053
ANKRD29	ILMN_1749338	173.352	2.85097	1.62157	-3.27414	41.3797	12.7957	29.9677	110.672	-7.01622	-6.57327	21.3299	-16.2392	0	0.367532	0.406494	0.561039	0.0168831	0.197403	0.0402597	0	0.672727	0.641559	0.0649351	0.868831	NM_173505.2	ANKRD29	18	Homo sapiens ankyrin repeat domain 29 (ANKRD29), mRNA.	FLJ25053
ANKRD30A	ILMN_1756727	1.58255	0.880067	-1.30121	-8.3608	5.25381	-3.25913	23.6617	-11.517	11.9323	-1.45552	-9.14072	17.8806	0.372727	0.420779	0.484416	0.711688	0.280519	0.581818	0.0636364	0.750649	0.188312	0.487013	0.709091	0.142857	XM_940707.1	ANKRD30A		PREDICTED: Homo sapiens ankyrin repeat domain 30A (ANKRD30A), mRNA.
ANKRD30A	ILMN_1813607	-28.273	-0.273041	-8.28548	-25.8453	-24.8775	-15.8768	-29.6134	-13.6093	-19.861	-26.2714	-23.8488	-25.2328	0.983117	0.435065	0.684416	0.988312	0.979221	0.88961	0.992208	0.809091	0.941558	0.984416	0.963636	0.987013	NM_052997.1	ANKRD30A		PREDICTED: Homo sapiens ankyrin repeat domain 30A (ANKRD30A), mRNA.
ANKRD30A	ILMN_1796059	-8.84232	-2.39175	-13.6424	-7.37415	-8.53373	-12.1938	-21.6547	-10.6787	-15.7026	-23.0157	-9.42424	-24.7378	0.668831	0.505195	0.81948	0.685714	0.662338	0.820779	0.950649	0.724675	0.88961	0.961039	0.715584	0.984416	XM_940707.1	ANKRD30A		PREDICTED: Homo sapiens ankyrin repeat domain 30A (ANKRD30A), mRNA.
ANKRD30B	ILMN_1730678	19495.6	15531.3	12545.5	19826.4	23799.5	20304.1	18817.3	13929.3	9406.43	15099.2	17094.2	5358.48	0	0	0	0	0	0	0	0	0	0	0	0	NM_001029862.1	ANKRD30B	18	Homo sapiens ankyrin repeat domain 30B (ANKRD30B), mRNA.	NY-BR-1.1
ANKRD31	ILMN_1708056	13.477	16.6372	-1.02572	8.27909	-6.40383	-17.204	-7.56125	-14.6683	-6.42137	1.8661	10.8568	11.8169	0.135065	0.128571	0.477922	0.275325	0.602597	0.907792	0.672727	0.82987	0.658442	0.406494	0.180519	0.227273	XM_937397.1	ANKRD31	5	PREDICTED: Homo sapiens ankyrin repeat domain 31 (ANKRD31), mRNA.
ANKRD32	ILMN_2214278	328.608	378.183	361.012	53.8383	712.223	302.058	278.73	257.069	170.656	529.643	336.416	406.736	0	0	0	0.00649351	0	0	0	0	0.0012987	0	0	0	NM_032290.2	ANKRD32	5	Homo sapiens ankyrin repeat domain 32 (ANKRD32), mRNA.	DKFZp761C121
ANKRD32	ILMN_1805985	160.467	169.796	281.023	165.239	268.854	215.832	230.133	168.97	65.145	302.879	127.833	299.886	0	0	0	0	0	0	0	0	0.00519481	0	0	0	NM_032290.2	ANKRD32	5	Homo sapiens ankyrin repeat domain 32 (ANKRD32), mRNA.	DKFZp761C121
ANKRD33	ILMN_1667748	577.826	1071.84	550.281	494.922	436.222	781.203	405.449	601.313	750.923	448.017	789.045	604.87	0	0	0	0	0	0	0	0	0	0	0	0	NM_182608.2	ANKRD33	12	Homo sapiens ankyrin repeat domain 33 (ANKRD33), mRNA.	DKFZp686O1689; C12orf7
ANKRD34A	ILMN_2119793	558.273	103.734	115.842	123.731	108.19	87.2716	98.8618	74.2049	243.847	163.341	73.8099	163.577	0	0	0.0025974	0	0.0012987	0.0025974	0.0012987	0.0025974	0	0	0.0012987	0.0012987	NM_001039888.2	ANKRD34A	1	Homo sapiens ankyrin repeat domain 34A (ANKRD34A), mRNA.	ANKRD34; DKFZp761F202
ANKRD34B	ILMN_1655766	6.28676	4.70911	-16.5211	-10.6168	-10.5533	-3.73852	-23.5112	-17.4588	6.70016	-20.7842	-14.1567	-17.8084	0.261039	0.314286	0.881818	0.775325	0.727273	0.6	0.962338	0.898701	0.284416	0.942857	0.824675	0.903896	NM_001004441.1	ANKRD34B	5	Homo sapiens ankyrin repeat domain 34B (ANKRD34B), mRNA.	DP58
ANKRD34C	ILMN_1758215	26.7765	-1.7216	8.73405	34.2286	19.8508	2.69683	18.8966	16.9985	34.9029	12.7664	51.7187	31.9747	0.0506494	0.483117	0.253247	0.0285714	0.0831169	0.394805	0.105195	0.0896104	0.0285714	0.163636	0.00779221	0.0454546	XM_930512.1	ANKRD34C	15	PREDICTED: Homo sapiens ankyrin repeat domain 34C, transcript variant 2 (ANKRD34C), mRNA.
ANKRD35	ILMN_2145153	85.2852	93.6444	81.2168	53.6433	180.766	173.485	155.435	547.154	257.137	393.636	205.314	86.1819	0.0025974	0	0.0038961	0.00649351	0	0	0.0012987	0	0	0	0	0.0038961	NM_144698.3	ANKRD35	1	Homo sapiens ankyrin repeat domain 35 (ANKRD35), mRNA.	MGC126667; FLJ25124; MGC126669
ANKRD35	ILMN_1798006	646.756	316.791	514.462	154.37	960.892	962.013	741.673	2726.14	1175.37	1667.51	859.508	212.439	0	0	0	0	0	0	0	0	0	0	0	0.0012987	NM_144698.2	ANKRD35	1	Homo sapiens ankyrin repeat domain 35 (ANKRD35), mRNA.	MGC126667; FLJ25124; MGC126669
ANKRD36	ILMN_2382431	120.509	50.2941	68.8692	189.899	126.348	95.9436	97.1631	108.053	22.5904	78.5622	86.4661	69.4	0	0.00649351	0.00519481	0	0.0012987	0.0025974	0.0012987	0	0.0857143	0.0025974	0	0.00779221	NM_198555.3	ANKRD36	2	Homo sapiens ankyrin repeat domain 36 (ANKRD36), mRNA.	UNQ2430
ANKRD36	ILMN_1750459	-3.30716	-10.3974	0.189935	-21.0421	-16.4862	-27.7565	-17.5069	-10.208	-6.86986	-0.114402	-13.0388	-14.7478	0.515584	0.727273	0.448052	0.955844	0.875325	0.992208	0.898701	0.715584	0.666234	0.455844	0.796104	0.844156	NM_198555.1	ANKRD36	2	Homo sapiens ankyrin repeat domain 36 (ANKRD36), mRNA.	UNQ2430
ANKRD36	ILMN_1686523	-9.12913	-9.18922	-15.2614	7.88508	-4.89682	-13.3832	-4.69538	-0.112921	-17.18	-13.0067	0.508455	24.4393	0.671429	0.692208	0.85974	0.280519	0.567532	0.84026	0.576623	0.416883	0.906493	0.824675	0.412987	0.0922078	XM_937233.1	ANKRD36		PREDICTED: Homo sapiens ankyrin repeat domain 36 (ANKRD36), mRNA.
ANKRD36	ILMN_2280568	458.707	224.16	333.227	910.462	531.16	423.2	473.309	469.589	90.388	352.006	292.864	128.774	0	0	0	0	0	0	0	0	0.0038961	0	0	0.0012987	NM_198555.3	ANKRD36	2	Homo sapiens ankyrin repeat domain 36 (ANKRD36), mRNA.	UNQ2430
ANKRD36B	ILMN_1780806	664.145	421.855	532.888	1252.99	966.332	948.021	580.657	678.297	155.792	443.64	440.993	175.278	0	0	0	0	0	0	0	0	0.0038961	0	0	0.0012987	XM_931666.1	ANKRD36B	2	Homo sapiens ankyrin repeat domain 36B (ANKRD36B), mRNA.	MGC149865; MGC167812; FLJ21281; FLJ90089; MGC149864
ANKRD36B	ILMN_2189614	132.395	105.537	97.1047	159.532	228.892	264.263	118.062	133.704	44.1932	107.304	204.273	94.4638	0	0	0.0038961	0	0	0	0.0012987	0	0.0116883	0.0012987	0	0.0038961	NM_025190.2	ANKRD36B	2	Homo sapiens ankyrin repeat domain 36B (ANKRD36B), mRNA.	MGC149865; MGC167812; FLJ21281; FLJ90089; MGC149864
ANKRD37	ILMN_1756417	544.621	272.564	573.554	651.706	558.609	782.619	402.989	794.62	501.631	304.601	451.495	328.911	0	0	0	0	0	0	0	0	0	0	0	0	NM_181726.1	ANKRD37	4	Homo sapiens ankyrin repeat domain 37 (ANKRD37), mRNA.	Lrp2bp; MGC111507
ANKRD38	ILMN_1776936	126.496	56.3603	50.0827	33.8463	3.48466	109.596	26.8076	6.42599	214.217	37.7087	52.2736	119.51	0	0.00649351	0.0103896	0.0285714	0.327273	0.0025974	0.0506494	0.257143	0.0012987	0.0311688	0.00779221	0.0012987	NM_181712.2	ANKRD38		Homo sapiens ankyrin repeat domain 38 (ANKRD38), mRNA.	dJ1078M7.1; FLJ10884; KIAA0172; RP5-1155K23.5
ANKRD39	ILMN_1710979	515.999	494.922	285.068	408.496	488.411	325.311	207.811	201.535	458.068	190.455	358.552	259.75	0	0	0	0	0	0	0	0	0	0	0	0	NM_016466.4	ANKRD39	2	Homo sapiens ankyrin repeat domain 39 (ANKRD39), mRNA.	MGC41816
ANKRD40	ILMN_1758846	467.357	458.068	351.547	379.243	300.198	480.654	303.89	432.314	542.409	362.941	612.057	485.457	0	0	0	0	0	0	0	0	0	0	0	0	NM_052855.2	ANKRD40	17	Homo sapiens ankyrin repeat domain 40 (ANKRD40), mRNA.	MGC15396; DKFZp451K241
ANKRD41	ILMN_1751744	7.96049	17.7331	8.76864	25.179	0.105798	20.0874	31.6267	34.6872	33.8908	41.4118	8.14799	11.0667	0.220779	0.119481	0.253247	0.061039	0.423377	0.122078	0.0376623	0.0233766	0.0298701	0.025974	0.222078	0.237662	NM_152363.2	ANKRD41	19	Homo sapiens ankyrin repeat domain 41 (ANKRD41), mRNA.	FLJ39369
ANKRD41	ILMN_2091590	39.5657	12.0686	52.5207	113.895	50.6861	55.3985	107.368	57.7325	50.9403	58.0189	16.9433	26.3307	0.0220779	0.174026	0.0103896	0	0.0142857	0.0103896	0.0012987	0.00649351	0.00909091	0.0103896	0.107792	0.0779221	NM_152363.2	ANKRD41	19	Homo sapiens ankyrin repeat domain 41 (ANKRD41), mRNA.	FLJ39369
ANKRD42	ILMN_1676605	3.00376	10.935	-7.0649	-14.6928	-8.10955	11.0089	4.81758	-2.59416	-5.65045	6.15595	12.4691	1.60448	0.342857	0.187013	0.658442	0.854545	0.650649	0.231169	0.318182	0.476623	0.627273	0.297403	0.155844	0.431169	NM_182603.1	ANKRD42	11	Homo sapiens ankyrin repeat domain 42 (ANKRD42), mRNA.	FLJ37874
ANKRD43	ILMN_1779882	1427.79	65.7344	549.999	62.1464	48.3688	136.685	218.447	187.777	210.741	126.61	203.051	32.315	0	0.0025974	0	0.0038961	0.0142857	0	0	0	0.0012987	0.0012987	0	0.0441558	NM_175873.3	ANKRD43	5	Homo sapiens ankyrin repeat domain 43 (ANKRD43), mRNA.
ANKRD44	ILMN_1755049	48.1097	6.99218	20.2487	35.4241	67.3922	56.7753	47.3196	50.3472	19.9766	33.0547	115.606	15.034	0.012987	0.267533	0.0818182	0.0233766	0.0038961	0.0103896	0.0142857	0.00779221	0.106494	0.0428571	0	0.183117	NM_153697.1	ANKRD44	2	Homo sapiens ankyrin repeat domain 44 (ANKRD44), mRNA.	MGC70444; MGC21968
ANKRD44	ILMN_2059844	1061.97	939.276	529.392	908.845	1323.87	1333.02	688.858	1089.01	481.078	567.7	874.423	196.179	0	0	0	0	0	0	0	0	0	0	0	0.0012987	NM_153697.1	ANKRD44	2	Homo sapiens ankyrin repeat domain 44 (ANKRD44), mRNA.	MGC70444; MGC21968
ANKRD45	ILMN_1733716	25.0896	18.9088	40.1249	15.7306	21.5504	16.803	10.8708	12.1106	4.08002	23.9016	17.2098	3.51326	0.0571429	0.105195	0.0246753	0.137662	0.0766234	0.146753	0.183117	0.137662	0.344156	0.0779221	0.107792	0.384416	NM_198493.1	ANKRD45	1	Homo sapiens ankyrin repeat domain 45 (ANKRD45), mRNA.	MGC161633; MGC161631; RP3-436N22.4; FLJ45235
ANKRD46	ILMN_1712298	2993.96	1303.23	1731.3	1763.03	1603.64	1432.87	1477.85	1407.01	1217.24	975.716	1842.94	884.834	0	0	0	0	0	0	0	0	0	0	0	0	NM_198401.2	ANKRD46	8	Homo sapiens ankyrin repeat domain 46 (ANKRD46), mRNA.
ANKRD47	ILMN_1755588	149.947	113.941	130.072	72.8136	40.2076	74.1285	79.8553	141.184	189.799	80.9239	153.194	21.7849	0	0	0.0025974	0	0.0168831	0.0038961	0.0012987	0	0.0012987	0.0025974	0	0.107792	NM_198471.1	ANKRD47	19	Homo sapiens ankyrin repeat domain 47 (ANKRD47), mRNA.	FLJ46061
ANKRD49	ILMN_1669259	429.106	225.504	433.389	357.448	525.691	508.197	459.661	573.731	348.139	477.619	533.945	713.563	0	0	0	0	0	0	0	0	0	0	0	0	NM_017704.2	ANKRD49	11	Homo sapiens ankyrin repeat domain 49 (ANKRD49), mRNA.	FGIF; FLJ20189; GBIF; FLJ20441
ANKRD5	ILMN_1728957	5.76999	2.12684	-15.9181	-4.50903	11.325	-4.8805	-8.97469	16.2649	0.658536	3.95305	15.4957	-14.5688	0.271429	0.384416	0.874026	0.593507	0.17013	0.636364	0.711688	0.0935065	0.431169	0.353247	0.118182	0.84026	NM_022096.4	ANKRD5	20	Homo sapiens ankyrin repeat domain 5 (ANKRD5), transcript variant 1, mRNA.	dJ839B4.6; FLJ21669
ANKRD5	ILMN_1793466	-6.46987	7.32007	-16.7806	-1.54702	3.65835	-24.2483	-1.56575	-11.1221	-8.40085	-1.18787	-2.80705	1.92291	0.597403	0.261039	0.890909	0.516883	0.322078	0.983117	0.481818	0.74026	0.7	0.480519	0.514286	0.422078	NM_022096.4	ANKRD5	20	Homo sapiens ankyrin repeat domain 5 (ANKRD5), transcript variant 1, mRNA.	dJ839B4.6; FLJ21669
ANKRD5	ILMN_2367300	-8.87339	17.4729	-7.01738	6.07627	-1.28742	-10.6765	17.742	19.3865	8.38229	15.9953	-14.5069	18.6846	0.668831	0.119481	0.657143	0.31039	0.466234	0.788312	0.120779	0.0753247	0.255844	0.125974	0.831169	0.138961	NM_198798.1	ANKRD5	20	Homo sapiens ankyrin repeat domain 5 (ANKRD5), transcript variant 2, mRNA.	dJ839B4.6; FLJ21669
ANKRD50	ILMN_2226304	466.085	453.877	378.648	632.684	359.539	376.826	514.789	302.455	277.241	232.246	250.896	890.799	0	0	0	0	0	0	0	0	0	0	0	0	NM_020337.1	ANKRD50	4	Homo sapiens ankyrin repeat domain 50 (ANKRD50), mRNA.	KIAA1223
ANKRD52	ILMN_3244029	167.093	379.756	169.648	137.779	236.937	194.992	218.101	86.198	214.338	138.179	117.66	272.77	0	0	0.0012987	0	0	0	0	0.0012987	0.0012987	0.0012987	0	0	NM_173595.3	ANKRD52	12	Homo sapiens ankyrin repeat domain 52 (ANKRD52), mRNA.	FLJ34236
ANKRD53	ILMN_1772660	38.0145	21.0057	49.4601	3.93272	54.8881	30.632	8.66525	17.7947	38.8948	21.7588	34.3808	23.8886	0.0233766	0.0961039	0.012987	0.361039	0.00649351	0.0467533	0.21039	0.0831169	0.0168831	0.087013	0.0233766	0.0948052	NM_024933.2	ANKRD53	2	Homo sapiens ankyrin repeat domain 53 (ANKRD53), mRNA.	FLJ36160; FLJ12056
ANKRD54	ILMN_1766309	481.562	850.495	10681.7	655.996	1160.11	736.553	562.994	887.918	731.527	631.34	354.525	728.708	0	0	0	0	0	0	0	0	0	0	0	0	NM_138797.1	ANKRD54	22	Homo sapiens ankyrin repeat domain 54 (ANKRD54), mRNA.
ANKRD55	ILMN_2341724	12.1826	10.4618	23.6326	-15.5522	-4.39851	-4.59464	-2.71056	-0.569764	22.8062	6.24354	0.572067	10.9657	0.150649	0.198701	0.0649351	0.871429	0.557143	0.62987	0.514286	0.423377	0.0857143	0.296104	0.411688	0.238961	NM_001039935.1	ANKRD55	5	Homo sapiens ankyrin repeat domain 55 (ANKRD55), transcript variant 2, mRNA.	FLJ11795; MGC126014; MGC126013
ANKRD56	ILMN_2072045	15.8785	5.39813	8.55933	-16.541	-8.41403	2.64098	-20.281	-12.7315	-8.41077	-1.74353	-10.0524	9.00779	0.119481	0.296104	0.255844	0.896104	0.658442	0.398701	0.935065	0.785714	0.7	0.496104	0.72987	0.267533	NM_001029870.1	ANKRD56	4	Homo sapiens ankyrin repeat domain 56 (ANKRD56), mRNA.
ANKRD57	ILMN_1724040	818.2	1878.99	2172.53	2773.95	1755.07	1914.02	2358.24	1329.15	1417.15	2240.62	1192.65	2055.96	0	0	0	0	0	0	0	0	0	0	0	0	NM_023016.2	ANKRD57	2	Homo sapiens ankyrin repeat domain 57 (ANKRD57), mRNA.	C2orf26
ANKRD58	ILMN_1692849	1.22295	21.4148	0.287826	15.3959	4.33358	0.624733	3.64178	10.2434	-11.3694	24.2562	29.6041	-29.9534	0.385714	0.0922078	0.445454	0.14026	0.307792	0.455844	0.348052	0.187013	0.78961	0.074026	0.0324675	0.992208	XM_293380.3	ANKRD58	X	PREDICTED: Homo sapiens ankyrin repeat domain 58 (ANKRD58), mRNA.
ANKRD6	ILMN_1698159	53.2214	219.264	149.703	84.5803	143.347	693.248	46.8409	89.5307	42.4448	53.3727	154.004	117.362	0.0116883	0	0.0012987	0	0.0012987	0	0.0155844	0.0012987	0.012987	0.0168831	0	0.0012987	NM_014942.2	ANKRD6	6	Homo sapiens ankyrin repeat domain 6 (ANKRD6), mRNA.
ANKRD6	ILMN_2178587	732.957	1789.04	1284.96	808.021	2082.36	5964.47	680.605	863.69	749.386	535.884	1817.41	769.494	0	0	0	0	0	0	0	0	0	0	0	0	NM_014942.2	ANKRD6	6	Homo sapiens ankyrin repeat domain 6 (ANKRD6), mRNA.
ANKRD7	ILMN_2354930	44.8092	19.4118	15.8152	21.6554	33.7097	2.5031	22.7937	22.6665	9.824	-2.47576	9.67376	61.0861	0.0142857	0.102597	0.133766	0.0779221	0.0298701	0.402597	0.0701299	0.0519481	0.223377	0.524675	0.197403	0.0116883	NM_001077708.1	ANKRD7	7	Homo sapiens ankyrin repeat domain 7 (ANKRD7), transcript variant 1, mRNA.	TSA806
ANKRD7	ILMN_1779951	-2.19634	17.8958	13.2584	33.1543	16.9534	8.7762	-15.3839	7.99455	13.2231	17.1673	4.71078	55.335	0.484416	0.116883	0.172727	0.0324675	0.11039	0.267533	0.85974	0.232467	0.163636	0.119481	0.3	0.012987	NM_019644.1	ANKRD7	7	Homo sapiens ankyrin repeat domain 7 (ANKRD7), transcript variant 1, mRNA.	TSA806
ANKRD9	ILMN_1675937	116.578	79.0461	93.5823	68.7086	81.9483	112.533	56.8429	74.8667	82.0907	82.0528	48.3352	102.955	0	0	0.0038961	0	0.0012987	0.0025974	0.00909091	0.0025974	0.0038961	0.0025974	0.00909091	0.0025974	NM_152326.2	ANKRD9	14	Homo sapiens ankyrin repeat domain 9 (ANKRD9), mRNA.	MGC21990
ANKRD9	ILMN_2048607	2134.8	1015.82	1204.69	799.323	995.9	1852.09	967.833	1192.24	798.412	1310.44	921.57	1822.73	0	0	0	0	0	0	0	0	0	0	0	0	NM_152326.2	ANKRD9	14	Homo sapiens ankyrin repeat domain 9 (ANKRD9), mRNA.	MGC21990
ANKS1A	ILMN_1813669	1587.42	1470.56	1810.16	1100.78	1013.82	1636.71	863.874	1153.6	1810.65	1061.97	1429.24	1318.87	0	0	0	0	0	0	0	0	0	0	0	0	NM_015245.1	ANKS1A	6	Homo sapiens ankyrin repeat and sterile alpha motif domain containing 1A (ANKS1A), mRNA.	ANKS1; KIAA0229; MGC42354
ANKS1B	ILMN_1758392	7275.61	844.067	1384.71	2576.09	2881.84	1358.35	1568.57	1617.99	795.588	152.084	2541.53	1313.29	0	0	0	0	0	0	0	0	0	0.0012987	0	0	NM_181670.2	ANKS1B	12	Homo sapiens ankyrin repeat and sterile alpha motif domain containing 1B (ANKS1B), transcript variant 2, mRNA.	MGC26087; ANKS2; AIDA; cajalin-2; EB-1; AIDA-1
ANKS1B	ILMN_1696131	-3.35	-3.12726	-11.6492	-12.9501	-11.1469	-0.768842	-0.909368	1.52293	-7.38956	-10.6277	-10.6765	-9.58983	0.518182	0.524675	0.774026	0.811688	0.746753	0.496104	0.464935	0.377922	0.675325	0.762338	0.745455	0.732468	NM_152788.3	ANKS1B	12	Homo sapiens ankyrin repeat and sterile alpha motif domain containing 1B (ANKS1B), transcript variant 1, mRNA.	MGC26087; EB-1; ANKS2; AIDA-1; AIDA; cajalin-2
ANKS1B	ILMN_2340974	1624.46	231.037	332.932	311.829	369.065	223.436	235.306	376.022	287.877	12.8496	460.247	222.546	0	0	0	0	0	0	0	0	0	0.162338	0	0	NM_020140.2	ANKS1B	12	Homo sapiens ankyrin repeat and sterile alpha motif domain containing 1B (ANKS1B), transcript variant 3, mRNA.	MGC26087; ANKS2; AIDA; cajalin-2; EB-1; AIDA-1
ANKS3	ILMN_1751636	212.237	196.783	83.2829	232.646	310.772	291.407	178.459	121.97	242.608	175.078	185.179	129.084	0	0	0.0038961	0	0	0	0.0012987	0	0	0	0	0.0012987	NM_133450.1	ANKS3	16	Homo sapiens ankyrin repeat and sterile alpha motif domain containing 3 (ANKS3), mRNA.	FLJ32345; FLJ32767; KIAA1977
ANKS4B	ILMN_2199658	-7.82162	-10.2794	-28.9866	-2.13998	-8.45847	-11.1722	18.8906	-8.27702	4.78463	3.97063	-1.55625	-1.90518	0.638961	0.724675	0.992208	0.532467	0.658442	0.802597	0.105195	0.666234	0.324675	0.351948	0.481818	0.506494	NM_145865.1	ANKS4B	16	Homo sapiens ankyrin repeat and sterile alpha motif domain containing 4B (ANKS4B), mRNA.	MGC133381; MGC133380; FLJ38819; HARP
ANKS6	ILMN_1735108	5.0841	5.6684	1.76471	2.68549	8.73261	2.53137	11.0891	12.2159	19.4817	23.2238	34.6585	32.9967	0.290909	0.290909	0.403896	0.392208	0.214286	0.402597	0.179221	0.137662	0.106494	0.0818182	0.0233766	0.0415584	NM_173551.3	ANKS6	9	Homo sapiens ankyrin repeat and sterile alpha motif domain containing 6 (ANKS6), mRNA.	DKFZp781I0117; DKFZp686D24121; SAMD6; ANKRD14; MGC70366
ANKZF1	ILMN_1677487	345.449	243.35	240.877	376.09	348.061	655.404	272.371	457.73	206.734	175.494	432.889	293.769	0	0	0	0	0	0	0	0	0.0012987	0	0	0	NM_018089.1	ANKZF1	2	Homo sapiens ankyrin repeat and zinc finger domain containing 1 (ANKZF1), transcript variant 2, mRNA.	ZNF744; FLJ13144; FLJ10415
ANKZF1	ILMN_2273796	11.186	-6.17998	41.2351	15.8716	39.5657	18.2675	18.0824	26.9287	16.136	27.9232	15.5704	27.4575	0.17013	0.612987	0.0207792	0.137662	0.0181818	0.132467	0.116883	0.0350649	0.135065	0.0584416	0.118182	0.0701299	NM_018089.2	ANKZF1	2	Homo sapiens ankyrin repeat and zinc finger domain containing 1 (ANKZF1), transcript variant 1, mRNA.	ZNF744; FLJ13144; FLJ10415
ANKZF1	ILMN_2370692	73.6628	53.5407	116.23	105.674	77.2386	67.8882	37.1949	95.7511	113.725	44.5233	88.0266	87.1004	0.00649351	0.00649351	0.0025974	0	0.0012987	0.0038961	0.025974	0.0012987	0.0038961	0.0194805	0	0.0038961	NM_018089.2	ANKZF1	2	Homo sapiens ankyrin repeat and zinc finger domain containing 1 (ANKZF1), transcript variant 1, mRNA.	ZNF744; FLJ13144; FLJ10415
ANLN	ILMN_1739645	2250.23	550.506	1661.33	1067.31	1120.22	1258.51	1048.86	447.547	478.629	1153.36	3071.07	1003.82	0	0	0	0	0	0	0	0	0	0	0	0	NM_018685.2	ANLN	7	Homo sapiens anillin, actin binding protein (ANLN), mRNA.	DKFZp779A055; Scraps; scra; ANILLIN
ANO1	ILMN_3237961	59.9085	161.461	50.7613	58.8647	71.841	41.8106	36.4598	97.6819	78.7621	33.2062	44.308	187.706	0.00649351	0	0.0103896	0.00519481	0.0025974	0.0246753	0.025974	0.0012987	0.0038961	0.0428571	0.012987	0.0012987	NM_018043.5	ANO1	11	Homo sapiens anoctamin 1, calcium activated chloride channel (ANO1), transcript variant 1, mRNA.
ANO10	ILMN_1767111	289.483	395.849	172.914	236.42	353.528	351.12	175.353	142.343	325.741	180.487	248.06	284.886	0	0	0.0012987	0	0	0	0.0012987	0	0	0	0	0	NM_018075.2	ANO10	3	Homo sapiens anoctamin 10 (ANO10), mRNA.	FLJ10375; MGC47890
ANO2	ILMN_3248094	36.5606	32.3436	25.1535	29.4708	0.0332691	23.5065	5.97286	27.0084	12.2008	37.9764	25.0363	-5.48021	0.0233766	0.0363636	0.0571429	0.0415584	0.425974	0.0909091	0.288312	0.0350649	0.179221	0.0311688	0.048052	0.605195	NM_020373.2	ANO2	12	Homo sapiens anoctamin 2 (ANO2), mRNA.
ANO3	ILMN_3240765	855.044	70.4495	17.4683	74.8053	22.7642	-0.363131	21.1677	7.82573	74.4947	11.555	-18.2781	-10.8485	0	0	0.119481	0	0.0662338	0.488312	0.0857143	0.233766	0.0038961	0.196104	0.915584	0.772727	NM_031418.2	ANO3	11	Homo sapiens anoctamin 3 (ANO3), mRNA.	C11orf25; GENX-3947
ANO4	ILMN_2228215	424.376	56.2237	98.0941	43.2713	57.5989	151.762	63.3528	47.547	7.24278	-5.70115	144.872	678.615	0	0.00649351	0.0038961	0.0155844	0.00519481	0	0.00649351	0.00779221	0.274026	0.618182	0	0	NM_178826.2	ANO4	12	Homo sapiens anoctamin 4 (ANO4), mRNA.	MGC130026; FLJ34272; FLJ35277; FLJ34221
ANO5	ILMN_1690154	12.137	1.03617	-22.3016	-14.9591	-4.69538	-13.1738	-0.935984	-2.18392	-6.35536	4.60481	-4.15432	-2.13815	0.151948	0.418182	0.954545	0.861039	0.564935	0.837662	0.464935	0.464935	0.654545	0.328571	0.557143	0.512987	NM_213599.1	ANO5	11	Homo sapiens anoctamin 5 (ANO5), mRNA.	GDD1
ANO6	ILMN_1674941	612.228	1589.31	988.18	973.549	1231.21	985.012	1492.34	1920.6	586.834	1371.47	766.006	1575.88	0	0	0	0	0	0	0	0	0	0	0	0	NM_001025356.1	ANO6	12	Homo sapiens anoctamin 6 (ANO6), mRNA.	MGC104751
ANO7	ILMN_1675423	-12.7984	-30.207	-11.2614	-14.5688	-15.3481	-15.1733	-10.0785	-11.5404	-15.1154	-13.979	-17.3662	-8.30318	0.784416	0.993506	0.763636	0.851948	0.85974	0.879221	0.74026	0.750649	0.877922	0.841558	0.901299	0.693507	NM_001001666.1	ANO7	2	Homo sapiens anoctamin 7 (ANO7), transcript variant NGEP-L, mRNA.	PCANAP5; IPCA5; D-TMPP; IPCA-5; PCANAP5L; NGEP
ANO7	ILMN_1683824	27.5105	34.9147	126.348	67.2496	73.4595	41.0392	78.1221	50.2292	42.4684	31.2096	44.9265	172.443	0.0454546	0.0324675	0.0025974	0.0012987	0.0025974	0.025974	0.0012987	0.00779221	0.012987	0.0467533	0.0116883	0.0012987	NM_001001891.1	ANO7	2	Homo sapiens anoctamin 7 (ANO7), transcript variant NGEP-L, mRNA.	PCANAP5; IPCA5; D-TMPP; IPCA-5; PCANAP5L; NGEP
ANO7	ILMN_1732948	-25.415	-0.168618	-0.196855	-19.2146	-17.6193	-14.5836	-23.7421	-12.3893	-9.38497	-20.112	-15.057	-4.28185	0.966234	0.433766	0.458442	0.941558	0.896104	0.87013	0.964935	0.772727	0.723377	0.937662	0.842857	0.572727	NM_001001666.1	ANO7	2	Homo sapiens anoctamin 7 (ANO7), transcript variant NGEP-S, mRNA.	PCANAP5; IPCA5; D-TMPP; IPCA-5; PCANAP5L; NGEP
ANO8	ILMN_1709124	789.045	733.645	669.797	1593.53	1259.91	848.126	1082.82	1213.51	1106.9	699.656	601.567	766.228	0	0	0	0	0	0	0	0	0	0	0	0	NM_020959.1	ANO8	19	Homo sapiens anoctamin 8 (ANO8), mRNA.	KIAA1623
ANO9	ILMN_1762629	29.3972	34.1609	9.54536	45.9479	44.3209	57.3935	21.0981	39.9696	44.5303	34.7066	36.4708	37.6895	0.038961	0.0324675	0.241558	0.0103896	0.0142857	0.0103896	0.0857143	0.0155844	0.0116883	0.0376623	0.0220779	0.0337662	NM_001012302.1	ANO9	11	Homo sapiens anoctamin 9 (ANO9), mRNA.	TP53I5; PIG5
ANO9	ILMN_1769259	2.89588	1.02069	0.0384119	21.7467	37.3594	43.4111	4.62791	47.0313	27.9778	22.2145	22.491	27.1871	0.345454	0.418182	0.453247	0.074026	0.0194805	0.0233766	0.324675	0.00779221	0.0532468	0.0831169	0.0584416	0.074026	XM_938582.1	ANO9	11	Homo sapiens anoctamin 9 (ANO9), mRNA.	TP53I5; PIG5
ANO9	ILMN_1798679	-23.1214	-5.67558	-22.5981	-28.05	-26.7803	-17.2746	-9.16559	-24.7166	-24.4854	-5.8601	-5.39269	-16.9944	0.948052	0.593507	0.958442	0.990909	0.983117	0.909091	0.718182	0.980519	0.971429	0.622078	0.598701	0.887013	NM_001012302.1	ANO9	11	Homo sapiens anoctamin 9 (ANO9), mRNA.	TP53I5; PIG5
ANP32A	ILMN_1807945	333.147	339.294	437.052	299.529	210.316	240.296	368.173	425.683	522.913	344.305	448.293	512.431	0	0	0	0	0	0	0	0	0	0	0	0	NM_006305.2	ANP32A	15	Homo sapiens acidic (leucine-rich) nuclear phosphoprotein 32 family, member A (ANP32A), mRNA.	C15orf1; PP32; PHAPI; MGC150373; PHAP1; I1PP2A; LANP; MAPM; MGC119787
ANP32B	ILMN_1684293	9425.95	10861.3	14347.7	15957.1	16715.2	12943.3	14007.9	10496.3	12831.1	14235.2	10259.5	11629.6	0	0	0	0	0	0	0	0	0	0	0	0	NM_006401.1	ANP32B	9	Homo sapiens acidic (leucine-rich) nuclear phosphoprotein 32 family, member B (ANP32B), mRNA.	PHAPI2; SSP29; APRIL
ANP32C	ILMN_2151412	-1.19459	-15.0426	-18.5384	-2.8322	0.357524	-4.7346	-8.56255	-16.1673	-24.6829	-29.3223	-15.5333	-14.0256	0.449351	0.842857	0.918182	0.554546	0.414286	0.632467	0.693507	0.877922	0.971429	0.993506	0.861039	0.831169	NM_012403.1	ANP32C	4	Homo sapiens acidic (leucine-rich) nuclear phosphoprotein 32 family, member C (ANP32C), mRNA.	PP32R1
ANP32C	ILMN_1655868	191.563	241.202	524.533	326.031	223.171	311.297	341.565	382.647	440.483	442.514	271.289	554.755	0	0	0	0	0	0	0	0	0	0	0	0	NM_012403.1	ANP32C	4	Homo sapiens acidic (leucine-rich) nuclear phosphoprotein 32 family, member C (ANP32C), mRNA.	PP32R1
[truncated: 46,068 more rows]

## Sheet: GBM cell lines
		GBM cell lines
[truncated: 47,317 more rows]

## Sheet: Xenografts
		Xenografts
[truncated: 47,324 more rows]
