# Supplementary material for: A reference collection of patient-derived cell line and xenograft models of proneural, classical and mesenchymal glioblastoma
Source: Sci Rep. 2019 Mar 20;9:4902. doi: 10.1038/s41598-019-41277-z (PMC6427001; doi:10.1038/s41598-019-41277-z)
Supplement: Supplementary file 6 — Dataset 4 [file 41598_2019_41277_MOESM6_ESM.xlsx]

## Sheet: Reference
A reference collection of patient-derived cell line and xenograft models of proneural, classical and mesenchymal glioblastoma
Brett W Stringer1,*, Bryan W Day1,*, Rochelle C J D'Souza1, Paul R Jamieson1, Kathleen S Ensbey1, Zara C Bruce1, Yi Chieh Lim1, Kate Goasdoué1, Carolin Offenhäuser1, Seçkin Akgül1, Suzanne Allan1,2, Thomas Robertson2, Peter Lucas2, Gert Tollesson2, Scott Campbell2, Craig Winter2, Hongdo Do3, Alexander Dobrovic3, Po-Ling Inglis1,2, Rosalind L Jeffree2,4, Terrance G Johns5,+, Andrew W Boyd1,4,+
1QIMR Berghofer Medical Research Institute, Brisbane, Australia.
2Royal Brisbane and Women’s Hospital, Brisbane, Australia.
3Olivia Newton-John Cancer and Wellness Centre, Melbourne, Australia.
4The University of Queensland, Brisbane, Australia.
5Hudson Institute of Medical Research, Clayton, Victoria, Australia.
*Joint first authors.
+Joint senior authors.
Correspondence should be addressed to B.W.S. (brett.w.stringer@gmail.com).

## Sheet: RNAseq analysis
Ensembl Gene ID	Associated Gene Name	Gene Biotype	Chromosome Name	Gene Start (bp)	Gene End (bp)	Strand	Description	BAH1	FPW1	HW1	JK2	MMK1	MN1	PB1	RKI1	RN1	SB2b	SJH1	WK1
ENSG00000000003	TSPAN6	protein_coding	X	99883667	99894988	-1	tetraspanin 6 [Source:HGNC Symbol;Acc:11858]	8517	3346	1168	1622	9874	7501	617	9795	1828	2072	2822	2639
ENSG00000000005	TNMD	protein_coding	X	99839799	99854882	1	tenomodulin [Source:HGNC Symbol;Acc:17757]	1	0	1	1	11	0	5	0	0	22	4	3
ENSG00000000419	DPM1	protein_coding	20	49551404	49575092	-1	dolichyl-phosphate mannosyltransferase polypeptide 1, catalytic subunit [Source:HGNC Symbol;Acc:3005]	9028	5441	1224	7401	6796	5949	821	9624	4298	1661	2540	4763
ENSG00000000457	SCYL3	protein_coding	1	169821804	169863408	-1	SCY1-like 3 (S. cerevisiae) [Source:HGNC Symbol;Acc:19285]	357	160	411	194	188	280	952	347	164	418	1095	112
ENSG00000000460	C1orf112	protein_coding	1	169631245	169823221	1	chromosome 1 open reading frame 112 [Source:HGNC Symbol;Acc:25565]	2296	1888	721	1071	1764	1006	961	1572	1114	803	1357	899
ENSG00000000938	FGR	protein_coding	1	27938575	27961788	-1	Gardner-Rasheed feline sarcoma viral (v-fgr) oncogene homolog [Source:HGNC Symbol;Acc:3697]	1	0	3	0	0	0	4	0	0	3	13	0
ENSG00000000971	CFH	protein_coding	1	196621008	196716634	1	complement factor H [Source:HGNC Symbol;Acc:4883]	13579.1	2	9	34	2306.87	19951.7	1	2	2031.85	9	10836	3760
ENSG00000001036	FUCA2	protein_coding	6	143816614	143832827	-1	fucosidase, alpha-L- 2, plasma [Source:HGNC Symbol;Acc:4008]	4371	1196	5009	1392	3253	3531	809	3653	1087	4677	14055	1255
ENSG00000001084	GCLC	protein_coding	6	53362139	53481768	-1	glutamate-cysteine ligase, catalytic subunit [Source:HGNC Symbol;Acc:4311]	4273	2071	1276	576	2458	4425	721	2693	1877	1543	4011	861
ENSG00000001167	NFYA	protein_coding	6	41040684	41067715	1	nuclear transcription factor Y, alpha [Source:HGNC Symbol;Acc:7804]	6574	3511	2379	2228	4767	6282	3107	5136	3494	2402	6265	3386
ENSG00000001460	STPG1	protein_coding	1	24683489	24743424	-1	sperm-tail PG-rich repeat containing 1 [Source:HGNC Symbol;Acc:28070]	23	25	552	109	48	35	207	2	11	652	645	31
ENSG00000001461	NIPAL3	protein_coding	1	24742284	24799466	1	NIPA-like domain containing 3 [Source:HGNC Symbol;Acc:25233]	921	815	4993	576	824	500	3260	618	310	4894	5648	263
ENSG00000001497	LAS1L	protein_coding	X	64732462	64754655	-1	LAS1-like (S. cerevisiae) [Source:HGNC Symbol;Acc:25726]	44	46	3222	106	52	44	2515	198	15	3426	11965	26
ENSG00000001561	ENPP4	protein_coding	6	46097701	46114435	1	ectonucleotide pyrophosphatase/phosphodiesterase 4 (putative) [Source:HGNC Symbol;Acc:3359]	2866	12	13	0	410	1481	1	7	140	60	450	492
ENSG00000001617	SEMA3F	protein_coding	3	50192478	50226508	1	sema domain, immunoglobulin domain (Ig), short basic domain, secreted, (semaphorin) 3F [Source:HGNC Symbol;Acc:10728]	1	0	48	2	14	1	129	0	0	137	641	0
ENSG00000001626	CFTR	protein_coding	7	117105838	117356025	1	cystic fibrosis transmembrane conductance regulator (ATP-binding cassette sub-family C, member 7) [Source:HGNC Symbol;Acc:1884]	4	0	0	2	3	41	0	0	0	0	8	379
ENSG00000001629	ANKIB1	protein_coding	7	91875548	92030698	1	ankyrin repeat and IBR domain containing 1 [Source:HGNC Symbol;Acc:22215]	23387	18785	5905	8819	12688	18179	4793	19915	13857	6737	18459	8402
ENSG00000001630	CYP51A1	protein_coding	7	91741465	91772266	-1	cytochrome P450, family 51, subfamily A, polypeptide 1 [Source:HGNC Symbol;Acc:2649]	82030.7	110500	12832.7	93148.8	62755.7	108941	7869.7	69028.6	57408.5	10809.2	25882.3	52427.8
ENSG00000001631	KRIT1	protein_coding	7	91828283	91875480	-1	KRIT1, ankyrin repeat containing [Source:HGNC Symbol;Acc:1573]	13195.3	10139.5	1083	4420	12845.8	14073.4	1119.35	20222.6	8790	1368.97	4293.28	5100.79
ENSG00000002016	RAD52	protein_coding	12	1021243	1100356	-1	RAD52 homolog (S. cerevisiae) [Source:HGNC Symbol;Acc:9824]	196	91	696.25	54	170	145	679.61	402.36	101	662.59	1832.09	86
ENSG00000002079	MYH16	pseudogene	7	98836417	98908753	1	myosin, heavy chain 16 pseudogene [Source:HGNC Symbol;Acc:31038]	0	1	0	0	0	2	0	0	0	14	17	8
ENSG00000002330	BAD	protein_coding	11	64037302	64052176	-1	BCL2-associated agonist of cell death [Source:HGNC Symbol;Acc:936]	13	32	5348	130	33	27	2448	5	18	4878	9148	5
ENSG00000002549	LAP3	protein_coding	4	17578815	17609595	1	leucine aminopeptidase 3 [Source:HGNC Symbol;Acc:18449]	2306	871	9722.97	652	760	1222	5990	1197	1024	4860	17761.9	723
ENSG00000002586	CD99	protein_coding	X	2609220	2659350	1	CD99 molecule [Source:HGNC Symbol;Acc:7082]	108	399	28146	611	388	182	4656	124	141	13518	35367	56
ENSG00000002587	HS3ST1	protein_coding	4	11394774	11431389	-1	heparan sulfate (glucosamine) 3-O-sulfotransferase 1 [Source:HGNC Symbol;Acc:5194]	440	1590	1612	20	984	45	60	19	240	1066	1077	131
ENSG00000002726	ABP1	protein_coding	7	150521715	150558592	1	amiloride binding protein 1 (amine oxidase (copper-containing)) [Source:HGNC Symbol;Acc:80]	0	0	0	0	0	0	5	0	0	2	8	0
ENSG00000002745	WNT16	protein_coding	7	120965421	120981158	1	wingless-type MMTV integration site family, member 16 [Source:HGNC Symbol;Acc:16267]	6	10	0	11	2	9	35	2	1	7	8	26
ENSG00000002746	HECW1	protein_coding	7	43152198	43602938	1	HECT, C2 and WW domain containing E3 ubiquitin protein ligase 1 [Source:HGNC Symbol;Acc:22195]	35	1	6	15	45	62	832	106	11	104	325	256
ENSG00000002822	MAD1L1	protein_coding	7	1855383	2272878	-1	MAD1 mitotic arrest deficient-like 1 (yeast) [Source:HGNC Symbol;Acc:6762]	3	35	1788	73	14	13	2045	3	3	2959	5024	3
ENSG00000002834	LASP1	protein_coding	17	37026112	37078023	1	LIM and SH3 protein 1 [Source:HGNC Symbol;Acc:6513]	3169	573	22505	1226	1445	1594	11003	1541	629	9861	67998	1091
ENSG00000002919	SNX11	protein_coding	17	46180719	46200436	1	sorting nexin 11 [Source:HGNC Symbol;Acc:14975]	46	47	1974	47	58	60	1266	126	11	2184	4485	17
ENSG00000002933	TMEM176A	protein_coding	7	150497491	150502208	1	transmembrane protein 176A [Source:HGNC Symbol;Acc:24930]	0	0	39	1	0	0	34	0	0	32	70	0
ENSG00000003056	M6PR	protein_coding	12	9092959	9102551	-1	mannose-6-phosphate receptor (cation dependent) [Source:HGNC Symbol;Acc:6752]	7911	4505	10887	2954	5611	4760	4678	8586	3944	9046	23936	4001
ENSG00000003096	KLHL13	protein_coding	X	117031776	117251303	-1	kelch-like 13 (Drosophila) [Source:HGNC Symbol;Acc:22931]	5714	4180.81	2341.2	1165	1717	579	3547.25	4398	3307	1070.25	7465.03	354
ENSG00000003137	CYP26B1	protein_coding	2	72356367	72375167	-1	cytochrome P450, family 26, subfamily B, polypeptide 1 [Source:HGNC Symbol;Acc:20581]	0	0	10	2	75	1	99	0	0	95	168	0
ENSG00000003147	ICA1	protein_coding	7	8152814	8302317	-1	islet cell autoantigen 1, 69kDa [Source:HGNC Symbol;Acc:5343]	174	10	41	1	15	11	543	238	71	16	631	41
ENSG00000003249	DBNDD1	protein_coding	16	90071273	90086536	-1	dysbindin (dystrobrevin binding protein 1) domain containing 1 [Source:HGNC Symbol;Acc:28455]	1	148	6674	51	40	12	2319	5	5	2126	6485	5
ENSG00000003393	ALS2	protein_coding	2	202565277	202645912	-1	amyotrophic lateral sclerosis 2 (juvenile) [Source:HGNC Symbol;Acc:443]	6300	3042	6192	1959	3165	4271	2465	3883	2234	4583	11964	2813
ENSG00000003400	CASP10	protein_coding	2	202047604	202094129	1	caspase 10, apoptosis-related cysteine peptidase [Source:HGNC Symbol;Acc:1500]	7	4	38	7	120	23	10	1	11	23	51	7
ENSG00000003402	CFLAR	protein_coding	2	201980827	202029033	1	CASP8 and FADD-like apoptosis regulator [Source:HGNC Symbol;Acc:1876]	1306	531	4232	1022	1330	1184	1845	2567	506	3895	6208	876
ENSG00000003436	TFPI	protein_coding	2	188328957	188430487	-1	tissue factor pathway inhibitor (lipoprotein-associated coagulation inhibitor) [Source:HGNC Symbol;Acc:11760]	17021	838	317	4589	16981	13517	1677	29	15414	198	3946	4385
ENSG00000003509	NDUFAF7	protein_coding	2	37458774	37480546	1	NADH dehydrogenase (ubiquinone) complex I, assembly factor 7 [Source:HGNC Symbol;Acc:28816]	1302	412	983	584	625	738	442	873	260	841	2658	514
ENSG00000003756	RBM5	protein_coding	3	50126341	50156454	1	RNA binding motif protein 5 [Source:HGNC Symbol;Acc:9902]	2605	2198.97	8340.02	1186	1347.98	3138	6882.62	1724.46	1238	8396.01	27444.9	1869
ENSG00000003987	MTMR7	protein_coding	8	17155539	17271037	-1	myotubularin related protein 7 [Source:HGNC Symbol;Acc:7454]	104	1	0	0	0	2	0	3	2	1	22	1
ENSG00000003989	SLC7A2	protein_coding	8	17354597	17428082	1	solute carrier family 7 (cationic amino acid transporter, y+ system), member 2 [Source:HGNC Symbol;Acc:11060]	571	10	4	5	226	113	103	3465	202	3	330	92
ENSG00000004059	ARF5	protein_coding	7	127228399	127231759	1	ADP-ribosylation factor 5 [Source:HGNC Symbol;Acc:658]	145	177	7526	245	219	173	8325.34	103	122	10101.1	33739.7	54
ENSG00000004139	SARM1	protein_coding	17	26691378	26728065	1	sterile alpha and TIR motif containing 1 [Source:HGNC Symbol;Acc:17074]	34	72	4594.6	64	48	17	4565.83	76	14	4626.53	14323.9	18
ENSG00000004142	POLDIP2	processed_transcript	17	26673659	26684545	-1	polymerase (DNA-directed), delta interacting protein 2 [Source:HGNC Symbol;Acc:23781]	259	204	10750	286	193	174	5703	357	62	11106	24508	73
ENSG00000004399	PLXND1	protein_coding	3	129274018	129325661	-1	plexin D1 [Source:HGNC Symbol;Acc:9107]	55	259	5620	305	213	21	2306	138	87	10683	16088	75
ENSG00000004455	AK2	protein_coding	1	33473585	33546597	-1	adenylate kinase 2 [Source:HGNC Symbol;Acc:362]	5353.64	2501.95	9691.12	2445.57	6157.9	2298	4322.59	6227.04	2347.99	7281.76	17380	1561
ENSG00000004468	CD38	protein_coding	4	15779898	15851069	1	CD38 molecule [Source:HGNC Symbol;Acc:1667]	283	7	28	20	25	11	3	57	11	654	323	42
ENSG00000004478	FKBP4	protein_coding	12	2904119	2914576	1	FK506 binding protein 4, 59kDa [Source:HGNC Symbol;Acc:3720]	1029	312	10581	581	592	479	6790	2037	200	12929	41088	255
ENSG00000004487	KDM1A	protein_coding	1	23345941	23410182	1	lysine (K)-specific demethylase 1A [Source:HGNC Symbol;Acc:29079]	3991	2670	9746	3126	5132	2919	9007	9784	2014	9269	12508	1660
ENSG00000004534	RBM6	protein_coding	3	49977440	50137478	1	RNA binding motif protein 6 [Source:HGNC Symbol;Acc:9903]	1702	600.03	5989.98	745	1751.02	899	4610.38	2682.54	773	6409.99	14742.1	827
ENSG00000004660	CAMKK1	protein_coding	17	3763609	3798185	-1	calcium/calmodulin-dependent protein kinase kinase 1, alpha [Source:HGNC Symbol;Acc:1469]	1	2	630	13	4	21	56	6	2	387	822	0
ENSG00000004700	RECQL	protein_coding	12	21621845	21654603	-1	RecQ protein-like (DNA helicase Q1-like) [Source:HGNC Symbol;Acc:9948]	25196	16005	3377	10741	23776	14265	1265	12797	12206	2975	7272	9029
ENSG00000004766	CCDC132	protein_coding	7	92861653	92988338	1	coiled-coil domain containing 132 [Source:HGNC Symbol;Acc:25956]	10160	5340	626	2490	5085	6616	772	9607	4819	713	2491	3302
ENSG00000004776	HSPB6	protein_coding	19	36245469	36248980	-1	heat shock protein, alpha-crystallin-related, B6 [Source:HGNC Symbol;Acc:26511]	0	21	1027	10	69	10	2655	5	2	132	162	0
ENSG00000004777	ARHGAP33	protein_coding	19	36265434	36279724	1	Rho GTPase activating protein 33 [Source:HGNC Symbol;Acc:23085]	6	49	2486	23	8	4	7255	6	5	2413	3920	2
ENSG00000004779	NDUFAB1	protein_coding	16	23592323	23607677	-1	NADH dehydrogenase (ubiquinone) 1, alpha/beta subcomplex, 1, 8kDa [Source:HGNC Symbol;Acc:7694]	4168	1907	4013	1675	4133	3104	2391	5068	1781	2029	6948	1336
ENSG00000004799	PDK4	protein_coding	7	95212811	95225803	-1	pyruvate dehydrogenase kinase, isozyme 4 [Source:HGNC Symbol;Acc:8812]	492	8	3	7	420	853	0	985	58	2	147	603
ENSG00000004809	SLC22A16	protein_coding	6	110745890	110797844	-1	solute carrier family 22 (organic cation/carnitine transporter), member 16 [Source:HGNC Symbol;Acc:20302]	0	0	1	0	1	0	0	0	0	0	2	3
ENSG00000004838	ZMYND10	protein_coding	3	50378541	50384283	-1	zinc finger, MYND-type containing 10 [Source:HGNC Symbol;Acc:19412]	0	0	537	3	3	3	61	0	0	610	179	0
ENSG00000004846	ABCB5	protein_coding	7	20654830	20816658	1	ATP-binding cassette, sub-family B (MDR/TAP), member 5 [Source:HGNC Symbol;Acc:46]	2	2	0	1	2	9	0	4	2	2	1	40
ENSG00000004848	ARX	protein_coding	X	25021811	25034065	-1	aristaless related homeobox [Source:HGNC Symbol;Acc:18060]	39	7	1744	269	40	2	369	829	36	205	138	31
ENSG00000004864	SLC25A13	protein_coding	7	95749532	95951459	-1	solute carrier family 25 (aspartate/glutamate carrier), member 13 [Source:HGNC Symbol;Acc:10983]	6956	3314	1520	2742	3046	3397	2507	4581	3639	3248	8697	1631
ENSG00000004866	ST7	protein_coding	7	116593292	116870157	1	suppression of tumorigenicity 7 [Source:HGNC Symbol;Acc:11351]	428.93	181	1122	187	465.72	279	1588	511.96	241	1129	3094.9	105
ENSG00000004897	CDC27	protein_coding	17	45195069	45266788	-1	cell division cycle 27 homolog (S. cerevisiae) [Source:HGNC Symbol;Acc:1728]	35504.6	31018.5	4674.88	19699.4	22682	29134.1	1774	21387.8	18318.3	3779.75	7598.88	15710.6
ENSG00000004939	SLC4A1	protein_coding	17	42325753	42345509	-1	solute carrier family 4, anion exchanger, member 1 (erythrocyte membrane protein band 3, Diego blood group) [Source:HGNC Symbol;Acc:11027]	0	0	0	0	0	0	0	0	0	1	0	0
ENSG00000004948	CALCR	protein_coding	7	93053799	93204042	-1	calcitonin receptor [Source:HGNC Symbol;Acc:1440]	5	4	0	1	4	13	1	4512	11	0	9	2
ENSG00000004961	HCCS	protein_coding	X	11129421	11141198	1	holocytochrome c synthase [Source:HGNC Symbol;Acc:4837]	3250	2500	2446	3876	1850	3495	860	2521	2358	2633	4655	1544
ENSG00000004975	DVL2	protein_coding	17	7128660	7137864	-1	dishevelled, dsh homolog 2 (Drosophila) [Source:HGNC Symbol;Acc:3086]	55	107	4834	140	97	115	5792	53	13	5774	12865	40
ENSG00000005001	PRSS22	protein_coding	16	2902728	2908631	-1	protease, serine, 22 [Source:HGNC Symbol;Acc:14368]	0	0	0	12	0	0	0	0	0	0	38	0
ENSG00000005007	UPF1	protein_coding	19	18942747	18979045	1	UPF1 regulator of nonsense transcripts homolog (yeast) [Source:HGNC Symbol;Acc:9962]	96	293	12205	298	107	102	13004	107	67	10757	28943	78
ENSG00000005020	SKAP2	protein_coding	7	26706681	27034858	-1	src kinase associated phosphoprotein 2 [Source:HGNC Symbol;Acc:15687]	14765	107	172	3979	5877	9737	957	4107	1181	1250	6639	3613
ENSG00000005022	SLC25A5	protein_coding	X	118602363	118605282	1	solute carrier family 25 (mitochondrial carrier; adenine nucleotide translocator), member 5 [Source:HGNC Symbol;Acc:10991]	20764	10772	27738	18943	12930	11439	11733	11852	8605	24537	47924	5165
ENSG00000005059	CCDC109B	protein_coding	4	110481361	110609874	1	coiled-coil domain containing 109B [Source:HGNC Symbol;Acc:26076]	12454	6477	2466	3135	9963	3260	1911	3664	2566	1235	4161	2016
ENSG00000005073	HOXA11	protein_coding	7	27221129	27224842	-1	homeobox A11 [Source:HGNC Symbol;Acc:5101]	6	1	14	0	11	557	6	15	3	52	83	5
ENSG00000005075	POLR2J	protein_coding	7	102113565	102119354	-1	polymerase (RNA) II (DNA directed) polypeptide J, 13.3kDa [Source:HGNC Symbol;Acc:9197]	37.35	116.11	4172.77	139.12	46.53	49.94	4682.12	99.99	35.66	5759.77	14928.2	17.27
ENSG00000005100	DHX33	protein_coding	17	5344232	5372380	-1	DEAH (Asp-Glu-Ala-His) box polypeptide 33 [Source:HGNC Symbol;Acc:16718]	3152	2659	3613	1523	2364	2694	3597	3206	947	3401	7779	1465
ENSG00000005102	MEOX1	protein_coding	17	41717756	41739322	-1	mesenchyme homeobox 1 [Source:HGNC Symbol;Acc:7013]	0	0	2	11	1	0	0	0	4	24	0	7
ENSG00000005108	THSD7A	protein_coding	7	11414170	11871824	-1	thrombospondin, type I, domain containing 7A [Source:HGNC Symbol;Acc:22207]	2996	703	306	2	33	1234	2863	392	130	13	5869	243
ENSG00000005156	LIG3	protein_coding	17	33307513	33332083	1	ligase III, DNA, ATP-dependent [Source:HGNC Symbol;Acc:6600]	80	89	2406	61	72	53	2836	176	14	2639	9749	23
ENSG00000005175	RPAP3	protein_coding	12	48057070	48099844	-1	RNA polymerase II associated protein 3 [Source:HGNC Symbol;Acc:26151]	14043	8629	1712	6416	10396	10574	772	9260	4218	1668	3472	4636
ENSG00000005187	ACSM3	protein_coding	16	20621565	20808903	1	acyl-CoA synthetase medium-chain family member 3 [Source:HGNC Symbol;Acc:10522]	24	6	22	0	10	35	1	19	0	10	27	12
ENSG00000005189	AC004381.6	protein_coding	16	20817751	20860990	1	Putative RNA exonuclease NEF-sp [Source:UniProtKB/Swiss-Prot;Acc:Q96IC2]	118	65	593	56	515	64	621	405	74	338	609	24
ENSG00000005194	CIAPIN1	protein_coding	16	57462081	57481440	-1	cytokine induced apoptosis inhibitor 1 [Source:HGNC Symbol;Acc:28050]	194	121	5752.82	158	114	218	3882.95	375	55	5632.96	10431.1	70
ENSG00000005206	SPPL2B	processed_transcript	19	2328617	2355099	1	signal peptide peptidase like 2B [Source:HGNC Symbol;Acc:30627]	4	42	5153	53	15	11	4595	8	11	3955	9367	14
ENSG00000005238	FAM214B	protein_coding	9	35104109	35115999	-1	family with sequence similarity 214, member B [Source:HGNC Symbol;Acc:25666]	16	44	4171	46	17	16	1452	4	11	2388	11718	3
ENSG00000005243	COPZ2	protein_coding	17	46103533	46115392	-1	coatomer protein complex, subunit zeta 2 [Source:HGNC Symbol;Acc:19356]	1	13	597	19	21	7	46	3	1	716	1722	3
ENSG00000005249	PRKAR2B	protein_coding	7	106685094	106802256	1	protein kinase, cAMP-dependent, regulatory, type II, beta [Source:HGNC Symbol;Acc:9392]	6228	3852	1266	283	3534	4150	139	6437	3580	442	1768	5830
ENSG00000005302	MSL3	protein_coding	X	11776278	11793870	1	male-specific lethal 3 homolog (Drosophila) [Source:HGNC Symbol;Acc:7370]	5936	2243	1360	2358	2935	2761.85	909	1904	1425	1872	6436	2316
ENSG00000005339	CREBBP	protein_coding	16	3775055	3930727	-1	CREB binding protein [Source:HGNC Symbol;Acc:2348]	3241	2947	9093	1381	1065	2181	9843	2338	1767	10248	23376	1495
ENSG00000005379	BZRAP1	protein_coding	17	56378592	56406152	-1	benzodiazapine receptor (peripheral) associated protein 1 [Source:HGNC Symbol;Acc:16831]	2	1	224	2	0	0	107	3	2	154	35	0
ENSG00000005381	MPO	protein_coding	17	56347217	56358296	-1	myeloperoxidase [Source:HGNC Symbol;Acc:7218]	0	0	2	0	3	0	0	0	0	2	0	0
ENSG00000005421	PON1	protein_coding	7	94926988	95025673	-1	paraoxonase 1 [Source:HGNC Symbol;Acc:9204]	2	1	1	0	0	2	0	2	2	0	1	2
ENSG00000005436	GCFC2	protein_coding	2	75879126	75938115	-1	GC-rich sequence DNA-binding factor 2 [Source:HGNC Symbol;Acc:1317]	7398	5378	603	3101	2909	3076	426	2672	2778	600	1380	1728
ENSG00000005448	WDR54	protein_coding	2	74648805	74652882	1	WD repeat domain 54 [Source:HGNC Symbol;Acc:25770]	2	34	2309	34	16	5	1386	0	10	2272	3105	3
ENSG00000005469	CROT	protein_coding	7	86974997	87029111	1	carnitine O-octanoyltransferase [Source:HGNC Symbol;Acc:2366]	7299	6747	994	1661	3252	14715	346	2438	2600	600	4178	1993
ENSG00000005471	ABCB4	protein_coding	7	87031013	87109751	-1	ATP-binding cassette, sub-family B (MDR/TAP), member 4 [Source:HGNC Symbol;Acc:45]	283	3	2	97	10	668	5	60	9	2	848.7	72
ENSG00000005483	MLL5	protein_coding	7	104654626	104754808	1	myeloid/lymphoid or mixed-lineage leukemia 5 (trithorax homolog, Drosophila) [Source:HGNC Symbol;Acc:18541]	19501	10633	5225	6992	13686	14532	9270	9582	8943	6632	23497	7086
ENSG00000005486	RHBDD2	protein_coding	7	75471920	75518244	1	rhomboid domain containing 2 [Source:HGNC Symbol;Acc:23082]	13	180	9710	114	118	47	7494	49	51	10509	17682	18
ENSG00000005513	SOX8	protein_coding	16	1031808	1036979	1	SRY (sex determining region Y)-box 8 [Source:HGNC Symbol;Acc:11203]	43	65	10234	0	4	0	19739	239	208	758	8810	15
ENSG00000005700	IBTK	protein_coding	6	82879700	82957471	-1	inhibitor of Bruton agammaglobulinemia tyrosine kinase [Source:HGNC Symbol;Acc:17853]	27978	19708	2879	10271	24267	22469	1506	9466	12306	3202	8032	8656
ENSG00000005801	ZNF195	protein_coding	11	3360491	3400448	-1	zinc finger protein 195 [Source:HGNC Symbol;Acc:12986]	5203	2810	1513	1808	2600	3545	1417	6944	2469	1576	2979	2775
ENSG00000005810	MYCBP2	protein_coding	13	77618792	77901185	-1	MYC binding protein 2, E3 ubiquitin protein ligase [Source:HGNC Symbol;Acc:23386]	9050	2842	2471	2797	4310	7139	2733	2694	2925	8350	16101	2658
ENSG00000005812	FBXL3	protein_coding	13	77566740	77601330	-1	F-box and leucine-rich repeat protein 3 [Source:HGNC Symbol;Acc:13599]	14841	7258	1407	8033	4689	10344	1314	3881	7530	2537	4355	5761
ENSG00000005844	ITGAL	protein_coding	16	30483979	30534289	1	integrin, alpha L (antigen CD11A (p180), lymphocyte function-associated antigen 1; alpha polypeptide) [Source:HGNC Symbol;Acc:6148]	0	0	3	0	0	0	1	0	0	2	13	0
ENSG00000005882	PDK2	protein_coding	17	48172101	48189516	1	pyruvate dehydrogenase kinase, isozyme 2 [Source:HGNC Symbol;Acc:8810]	23	31	2817	45	22	65	1402	23	28	1730	6444	34
ENSG00000005884	ITGA3	protein_coding	17	48133332	48167845	1	integrin, alpha 3 (antigen CD49C, alpha 3 subunit of VLA-3 receptor) [Source:HGNC Symbol;Acc:6139]	255	1386	125651	1883	493	345	870	60	247	74553	254637	124
ENSG00000005889	ZFX	protein_coding	X	24167290	24234372	1	zinc finger protein, X-linked [Source:HGNC Symbol;Acc:12869]	5206	3024	3783	2148	3863	5294	966	5989	1952	1870	5308	1737
ENSG00000005893	LAMP2	protein_coding	X	119561682	119603220	-1	lysosomal-associated membrane protein 2 [Source:HGNC Symbol;Acc:6501]	63227	92614	11738	35767	33130	50913	4109	26871	40520	4109	35863	12625
ENSG00000005955	GGNBP2	protein_coding	17	34900737	34946278	1	gametogenetin binding protein 2 [Source:HGNC Symbol;Acc:19357]	8432	4450	5021	2950	7137	5001	2789	6091	2322	5033	9328	3237
ENSG00000005961	ITGA2B	protein_coding	17	42449548	42466873	-1	integrin, alpha 2b (platelet glycoprotein IIb of IIb/IIIa complex, antigen CD41) [Source:HGNC Symbol;Acc:6138]	0	3	26	2	1	1	20	0	0	19	272	0
ENSG00000005981	ASB4	protein_coding	7	95107756	95169544	1	ankyrin repeat and SOCS box containing 4 [Source:HGNC Symbol;Acc:16009]	23	30	3	0	5	52	1	10	14	2	12	1
ENSG00000006007	GDE1	protein_coding	16	19513015	19533467	-1	glycerophosphodiester phosphodiesterase 1 [Source:HGNC Symbol;Acc:29644]	5893	1792	9090	1654	4131	3818	3237	5599	1630	3311	15805	1767
ENSG00000006015	C19orf60	protein_coding	19	18699495	18703146	1	chromosome 19 open reading frame 60 [Source:HGNC Symbol;Acc:26098]	4	34	2027	53	16	5	2393	8	5	1776	4885	9
ENSG00000006016	CRLF1	protein_coding	19	18683030	18718551	-1	cytokine receptor-like factor 1 [Source:HGNC Symbol;Acc:2364]	0	2	11	3	0	0	111	0	0	82	9	0
ENSG00000006025	OSBPL7	protein_coding	17	45884738	45899200	-1	oxysterol binding protein-like 7 [Source:HGNC Symbol;Acc:16387]	2	4	750	11	4	5	604	0	1	931	2866	0
ENSG00000006042	TMEM98	protein_coding	17	31254928	31272124	1	transmembrane protein 98 [Source:HGNC Symbol;Acc:24529]	1544	234	323	74	2425	2276	543	1871	188	1499	6401	684
ENSG00000006047	YBX2	protein_coding	17	7191571	7197934	-1	Y box binding protein 2 [Source:HGNC Symbol;Acc:17948]	6	2	62	4	4	0	66	1	1	26	1969	0
ENSG00000006059	KRT33A	protein_coding	17	39502344	39507064	-1	keratin 33A [Source:HGNC Symbol;Acc:6450]	0	0	0	0	0	0	0	0	0	0	0	0
ENSG00000006062	MAP3K14	processed_transcript	17	43340488	43394414	-1	mitogen-activated protein kinase kinase kinase 14 [Source:HGNC Symbol;Acc:6853]	8	35	5378	59	16	22	565	5	10	3149	12143	6
ENSG00000006071	ABCC8	protein_coding	11	17414432	17498449	-1	ATP-binding cassette, sub-family C (CFTR/MRP), member 8 [Source:HGNC Symbol;Acc:59]	0	0	0	0	0	0	22	0	0	10	3	0
ENSG00000006074	CCL18	protein_coding	17	34391640	34399392	1	chemokine (C-C motif) ligand 18 (pulmonary and activation-regulated) [Source:HGNC Symbol;Acc:10616]	0	0	0	0	0	0	0	1	0	0	0	0
ENSG00000006075	CCL3	protein_coding	17	34415602	34417515	-1	chemokine (C-C motif) ligand 3 [Source:HGNC Symbol;Acc:10627]	0	0	0	0	0	0	0	1	0	0	0	0
ENSG00000006114	SYNRG	protein_coding	17	35874900	35969544	-1	synergin, gamma [Source:HGNC Symbol;Acc:557]	4751	2190	6207	1044	3165	3998	3526	3770	21544	5244	12033	2548
ENSG00000006116	CACNG3	protein_coding	16	24266874	24374122	1	calcium channel, voltage-dependent, gamma subunit 3 [Source:HGNC Symbol;Acc:1407]	0	0	0	0	0	0	0	1	0	0	0	0
ENSG00000006118	TMEM132A	protein_coding	11	60691935	60704631	1	transmembrane protein 132A [Source:HGNC Symbol;Acc:31092]	66	363	36171	271	76	79	7270	220	100	23309	49624	95
ENSG00000006125	AP2B1	protein_coding	17	33905065	34053436	1	adaptor-related protein complex 2, beta 1 subunit [Source:HGNC Symbol;Acc:563]	11368.6	2713.97	30476.7	4140.94	7412.76	5731.64	23153.8	11235.9	2163.85	22449.2	88936.1	3411.92
ENSG00000006128	TAC1	protein_coding	7	97361220	97369784	1	tachykinin, precursor 1 [Source:HGNC Symbol;Acc:11517]	0	0	0	0	0	0	0	0	9	0	0	0
ENSG00000006194	ZNF263	protein_coding	16	3313743	3351401	1	zinc finger protein 263 [Source:HGNC Symbol;Acc:13056]	257	129	3281	127	239	219	2714	642	166	2948	8315	125
ENSG00000006210	CX3CL1	protein_coding	16	57406370	57418960	1	chemokine (C-X3-C motif) ligand 1 [Source:HGNC Symbol;Acc:10647]	17	198	8842	61	180	39	1272	25	32	6327	8988	7
ENSG00000006282	SPATA20	protein_coding	17	48620419	48633213	1	spermatogenesis associated 20 [Source:HGNC Symbol;Acc:26125]	6	93	10433	70	57	28	688	3	16	6297	18745	9
ENSG00000006283	CACNA1G	protein_coding	17	48638429	48704835	1	calcium channel, voltage-dependent, T type, alpha 1G subunit [Source:HGNC Symbol;Acc:1394]	12	12	98	0	32	0	233	5	3	106	1089	2
ENSG00000006327	TNFRSF12A	protein_coding	16	3068446	3072384	1	tumor necrosis factor receptor superfamily, member 12A [Source:HGNC Symbol;Acc:18152]	29	457	20799	567	150	103	4023	9	98	23024	32003	33
ENSG00000006377	DLX6	protein_coding	7	96634860	96640351	1	distal-less homeobox 6 [Source:HGNC Symbol;Acc:2919]	40	1	1	0	228	4	2	11	143	11	237	1
ENSG00000006432	MAP3K9	protein_coding	14	71189243	71276251	-1	mitogen-activated protein kinase kinase kinase 9 [Source:HGNC Symbol;Acc:6861]	508	45	1659	168	113	120	171	380	10	1791	4464	203
ENSG00000006451	RALA	protein_coding	7	39663082	39747723	1	v-ral simian leukemia viral oncogene homolog A (ras related) [Source:HGNC Symbol;Acc:9839]	26639.9	10159	3117	11528	17529.9	16111	3438	15502.9	6745.98	4438	10536	11360
ENSG00000006453	BAIAP2L1	protein_coding	7	97920963	98030380	-1	BAI1-associated protein 2-like 1 [Source:HGNC Symbol;Acc:21649]	1446	39	189	242	307	127	23	65	17	785	3471	367
ENSG00000006459	JHDM1D	protein_coding	7	139784546	139876835	-1	jumonji C domain containing histone demethylase 1 homolog D (S. cerevisiae) [Source:HGNC Symbol;Acc:22224]	1637	376	169	332	1995	1586	1022	1676	1067	340	990	1007
ENSG00000006468	ETV1	protein_coding	7	13930853	14031050	-1	ets variant 1 [Source:HGNC Symbol;Acc:3490]	18514	43415	3655	5137	19142	53503	21407	8698	12021	2366	7242	10332
ENSG00000006530	AGK	protein_coding	7	141250989	141355044	1	acylglycerol kinase [Source:HGNC Symbol;Acc:21869]	3081	2576	3642	1407	2189	2541	2708	3401	2095	4121	10936	1001
ENSG00000006534	ALDH3B1	processed_transcript	11	67776048	67796744	1	aldehyde dehydrogenase 3 family, member B1 [Source:HGNC Symbol;Acc:410]	18	20	2432	35	20	16	186	7	17	2496	7324	4
ENSG00000006555	TTC22	protein_coding	1	55245385	55266940	-1	tetratricopeptide repeat domain 22 [Source:HGNC Symbol;Acc:26067]	0	0	0	0	0	0	0	2	0	0	1	0
ENSG00000006576	PHTF2	protein_coding	7	77428122	77586818	1	putative homeodomain transcription factor 2 [Source:HGNC Symbol;Acc:13411]	23585	24383	1546	12025	23055	23911	1353	7823	15990	1805	4294	10696
ENSG00000006606	CCL26	protein_coding	7	75398851	75419214	-1	chemokine (C-C motif) ligand 26 [Source:HGNC Symbol;Acc:10625]	0	0	23	3	12	3	6	0	0	6	37	0
ENSG00000006607	FARP2	protein_coding	2	242295658	242434256	1	FERM, RhoGEF and pleckstrin domain protein 2 [Source:HGNC Symbol;Acc:16460]	346	114	1089	108	168	183	852	345	90	957	2506	96
ENSG00000006611	USH1C	protein_coding	11	17515442	17565963	-1	Usher syndrome 1C (autosomal recessive, severe) [Source:HGNC Symbol;Acc:12597]	0	0	0	0	0	0	0	0	0	0	0	0
ENSG00000006625	GGCT	protein_coding	7	30536237	30591095	-1	gamma-glutamylcyclotransferase [Source:HGNC Symbol;Acc:21705]	14734	16873	1735	8614.96	13546	9416.91	1233.98	10821	4891.99	2416.99	3256.12	4357.99
ENSG00000006634	DBF4	protein_coding	7	87505531	87538856	1	DBF4 homolog (S. cerevisiae) [Source:HGNC Symbol;Acc:17364]	23673.3	23317.7	1706.8	17014.2	19782.8	13091	1446.81	15989.1	15930.8	1451.05	2428.59	9448.95
ENSG00000006638	TBXA2R	protein_coding	19	3594504	3606838	-1	thromboxane A2 receptor [Source:HGNC Symbol;Acc:11608]	0	9	193	12	3	1	110	0	3	120	77	1
ENSG00000006652	IFRD1	protein_coding	7	112063023	112121072	1	interferon-related developmental regulator 1 [Source:HGNC Symbol;Acc:5456]	19155	13588	2383	7154	10478	13754	1703	10538	8336	3745	9827.48	7666
ENSG00000006659	LGALS14	protein_coding	19	40194946	40200084	1	lectin, galactoside-binding, soluble, 14 [Source:HGNC Symbol;Acc:30054]	0	0	0	0	0	0	0	0	0	42	0	0
ENSG00000006695	COX10	protein_coding	17	13972813	14111994	1	cytochrome c oxidase assembly homolog 10 (yeast) [Source:HGNC Symbol;Acc:2260]	650	254	1423	318	396	443	908	460	132	2145	2755	215
ENSG00000006704	GTF2IRD1	protein_coding	7	73868120	74016931	1	GTF2I repeat domain containing 1 [Source:HGNC Symbol;Acc:4661]	87	86	3009	147	46	90	3057	37	51	2793	7293	30
ENSG00000006712	PAF1	protein_coding	19	39876492	39881835	-1	Paf1, RNA polymerase II associated factor, homolog (S. cerevisiae) [Source:HGNC Symbol;Acc:25459]	17	93	6704	102	46	28	7210	92	21	5860	12291	29
ENSG00000006715	VPS41	protein_coding	7	38762563	38971994	-1	vacuolar protein sorting 41 homolog (S. cerevisiae) [Source:HGNC Symbol;Acc:12713]	13237	5809	2797	2863	4855	12633	3219	8290	3137	2723	12181	6134
ENSG00000006740	ARHGAP44	protein_coding	17	12692856	12894960	1	Rho GTPase activating protein 44 [Source:HGNC Symbol;Acc:29096]	1	0	3	4	4	4	71	14	0	176	42	1
ENSG00000006744	ELAC2	protein_coding	17	12895708	12921504	-1	elaC homolog 2 (E. coli) [Source:HGNC Symbol;Acc:14198]	118	120	6764	145	108	92	3789	196	25	6675	16212	43
ENSG00000006747	SCIN	protein_coding	7	12610203	12693228	1	scinderin [Source:HGNC Symbol;Acc:21695]	11	8	8	3	24	12	2	4	16	3	33	6
ENSG00000006756	ARSD	protein_coding	X	2822011	2847392	-1	arylsulfatase D [Source:HGNC Symbol;Acc:717]	362	77	4615	85	244	188	667	322	124	2706	8593	51
ENSG00000006757	PNPLA4	protein_coding	X	7866288	7895780	-1	patatin-like phospholipase domain containing 4 [Source:HGNC Symbol;Acc:24887]	44	1	7	107	43	539	0	185	29	501	142	126
ENSG00000006788	MYH13	protein_coding	17	10201401	10276447	-1	myosin, heavy chain 13, skeletal muscle [Source:HGNC Symbol;Acc:7571]	0	0	0	0	0	0	0	0	0	0	0	0
ENSG00000006831	ADIPOR2	protein_coding	12	1797740	1897844	1	adiponectin receptor 2 [Source:HGNC Symbol;Acc:24041]	3132	1393	8307	1516	3133	1810	4486	5242	1706	7597	18581	1380
ENSG00000006837	CDKL3	protein_coding	5	133541305	133706738	-1	cyclin-dependent kinase-like 3 [Source:HGNC Symbol;Acc:15483]	954.43	610.23	130	240.2	1011.86	817.8	86.28	600.36	419.3	100.76	234.12	241.54
ENSG00000007001	UPP2	protein_coding	2	158851691	158992478	1	uridine phosphorylase 2 [Source:HGNC Symbol;Acc:23061]	0	4	0	0	0	0	0	0	2	0	1	0
ENSG00000007038	PRSS21	protein_coding	16	2867164	2876305	1	protease, serine, 21 (testisin) [Source:HGNC Symbol;Acc:9485]	0	0	0	0	1	0	0	0	0	0	103	0
ENSG00000007047	MARK4	protein_coding	19	45582546	45808541	1	MAP/microtubule affinity-regulating kinase 4 [Source:HGNC Symbol;Acc:13538]	6	40	3037	67	25	24	3913	7	12	2640	7576	17
ENSG00000007062	PROM1	protein_coding	4	15964699	16086001	-1	prominin 1 [Source:HGNC Symbol;Acc:9454]	199	169	3201	2	902	104	94	215	16	5115	237	695
ENSG00000007080	CCDC124	protein_coding	19	18043825	18054800	1	coiled-coil domain containing 124 [Source:HGNC Symbol;Acc:25171]	7	76	4068	127	36	23	6628	6	11	4475	10820	10
ENSG00000007129	CEACAM21	protein_coding	19	42041545	42093197	1	carcinoembryonic antigen-related cell adhesion molecule 21 [Source:HGNC Symbol;Acc:28834]	1	0	1	1	4	0	0	0	0	1	0	1
ENSG00000007168	PAFAH1B1	protein_coding	17	2496504	2588888	1	platelet-activating factor acetylhydrolase 1b, regulatory subunit 1 (45kDa) [Source:HGNC Symbol;Acc:8574]	43567	39679	13124	16702	30293	29820	9754	21840	14071	12439	28106.1	18739
ENSG00000007171	NOS2	protein_coding	17	26083792	26127525	-1	nitric oxide synthase 2, inducible [Source:HGNC Symbol;Acc:7873]	1	37	113	22	1	0	3595	1	1	24	1105	3
ENSG00000007174	DNAH9	protein_coding	17	11501748	11873485	1	dynein, axonemal, heavy chain 9 [Source:HGNC Symbol;Acc:2953]	142	31	1685	1	10	29	1533	39	6	734	3365	14
ENSG00000007202	KIAA0100	protein_coding	17	26941459	26972472	-1	KIAA0100 [Source:HGNC Symbol;Acc:28960]	815	485	15358	435	561	649	12614	690	177	15064	39920	277
ENSG00000007216	SLC13A2	protein_coding	17	26800311	26824799	1	solute carrier family 13 (sodium-dependent dicarboxylate transporter), member 2 [Source:HGNC Symbol;Acc:10917]	0	0	0	0	0	0	0	0	0	0	0	0
ENSG00000007237	GAS7	protein_coding	17	9813926	10101868	-1	growth arrest-specific 7 [Source:HGNC Symbol;Acc:4169]	1811	2032	2947	2	105	255	7169	2832	909	655	56728	2
ENSG00000007255	TRAPPC6A	protein_coding	19	45666186	45681495	-1	trafficking protein particle complex 6A [Source:HGNC Symbol;Acc:23069]	0	1	466	4	5	3	495	0	2	356	2691	1
ENSG00000007264	MATK	protein_coding	19	3777971	3802127	-1	megakaryocyte-associated tyrosine kinase [Source:HGNC Symbol;Acc:6906]	0	0	0	0	0	0	0	0	0	4	0	0
ENSG00000007306	CEACAM7	protein_coding	19	42177235	42210895	-1	carcinoembryonic antigen-related cell adhesion molecule 7 [Source:HGNC Symbol;Acc:1819]	0	0	0	0	0	0	0	0	0	0	0	0
ENSG00000007312	CD79B	protein_coding	17	62006100	62009714	-1	CD79b molecule, immunoglobulin-associated beta [Source:HGNC Symbol;Acc:1699]	0	0	0	0	24	0	0	0	0	1	5	0
ENSG00000007314	SCN4A	protein_coding	17	62015914	62050278	-1	sodium channel, voltage-gated, type IV, alpha subunit [Source:HGNC Symbol;Acc:10591]	0	1	1	0	19	0	0	0	0	2	1	0
ENSG00000007341	ST7L	protein_coding	1	113066140	113163447	-1	suppression of tumorigenicity 7 like [Source:HGNC Symbol;Acc:18441]	1633	940	628	582	1328	692	605	1042	693	878	2055	526
ENSG00000007350	TKTL1	protein_coding	X	153524024	153558700	1	transketolase-like 1 [Source:HGNC Symbol;Acc:11835]	12	1	162	8	246	1173	0	330	3	322	53	8
ENSG00000007372	PAX6	protein_coding	11	31806340	31839509	-1	paired box 6 [Source:HGNC Symbol;Acc:8620]	945	1042	2874	628	950	777	1907	2390	328	1928	1712	905
ENSG00000007376	RPUSD1	protein_coding	16	834974	838397	-1	RNA pseudouridylate synthase domain containing 1 [Source:HGNC Symbol;Acc:14173]	4	46	2789	66	19	14	1906	2	12	2376	5588	1
ENSG00000007384	RHBDF1	protein_coding	16	108058	126354	-1	rhomboid 5 homolog 1 (Drosophila) [Source:HGNC Symbol;Acc:20561]	2	32	2004	42	25	17	987	5	31	2506	9832	7
ENSG00000007392	LUC7L	protein_coding	16	238968	279462	-1	LUC7-like (S. cerevisiae) [Source:HGNC Symbol;Acc:6723]	1350	802	3007	423	922	2134	2190	2049	950	2251	7552	1149
ENSG00000007402	CACNA2D2	protein_coding	3	50400233	50541675	-1	calcium channel, voltage-dependent, alpha 2/delta subunit 2 [Source:HGNC Symbol;Acc:1400]	0	0	5	1	0	0	30	1	0	50	45	4
ENSG00000007516	BAIAP3	protein_coding	16	1383602	1399439	1	BAI1-associated protein 3 [Source:HGNC Symbol;Acc:948]	0	1	106	5	0	0	307	1	0	244	488	2
ENSG00000007520	TSR3	protein_coding	16	1399241	1401912	-1	TSR3, 20S rRNA accumulation, homolog (S. cerevisiae) [Source:HGNC Symbol;Acc:14175]	5	59	4448	97	27	24	2786	11	17	3931	8777	5
ENSG00000007541	PIGQ	protein_coding	16	616995	634136	1	phosphatidylinositol glycan anchor biosynthesis, class Q [Source:HGNC Symbol;Acc:14135]	10	74	3919	53	42	14	2490	1	9	3339	11774	10
ENSG00000007545	CRAMP1L	protein_coding	16	1662326	1727909	1	Crm, cramped-like (Drosophila) [Source:HGNC Symbol;Acc:14122]	367.88	178.74	3194.82	148.73	263.86	317	4055.37	582	141	3458	9869.75	163
ENSG00000007866	TEAD3	protein_coding	6	35441374	35464853	-1	TEA domain family member 3 [Source:HGNC Symbol;Acc:11716]	5	10	1218	28	13	11	1819	0	5	2342	3877	5
ENSG00000007908	SELE	protein_coding	1	169691781	169703220	-1	selectin E [Source:HGNC Symbol;Acc:10718]	0	4	0	2	8	1	1	12	9	1	7	1
ENSG00000007923	DNAJC11	protein_coding	1	6694228	6761984	-1	DnaJ (Hsp40) homolog, subfamily C, member 11 [Source:HGNC Symbol;Acc:25570]	274	333	2863	386	62	376	4441	433	157	5008	8332	121
ENSG00000007933	FMO3	protein_coding	1	171060018	171086959	1	flavin containing monooxygenase 3 [Source:HGNC Symbol;Acc:3771]	2	0	0	17	55	1	0	0	1	2	7	0
ENSG00000007944	MYLIP	protein_coding	6	16129356	16148479	1	myosin regulatory light chain interacting protein [Source:HGNC Symbol;Acc:21155]	713	51	34	4	160	425	72	89	135	304	2210	141
ENSG00000007952	NOX1	protein_coding	X	100098313	100129334	-1	NADPH oxidase 1 [Source:HGNC Symbol;Acc:7889]	1	0	0	0	0	0	0	0	0	0	0	0
ENSG00000007968	E2F2	protein_coding	1	23832922	23857712	-1	E2F transcription factor 2 [Source:HGNC Symbol;Acc:3114]	5	36	1744	35	13	1	2376	46	6	991	866	4
ENSG00000008018	PSMB1	protein_coding	6	170844205	170862429	-1	proteasome (prosome, macropain) subunit, beta type, 1 [Source:HGNC Symbol;Acc:9537]	6025	1509	10670	1443	5206	3504	3987	5088	2350	8710	22781	1901
ENSG00000008056	SYN1	protein_coding	X	47431303	47479252	-1	synapsin I [Source:HGNC Symbol;Acc:11494]	0	2	52	1	0	1	769	11	0	107	254	2
ENSG00000008083	JARID2	protein_coding	6	15246527	15522252	1	jumonji, AT rich interactive domain 2 [Source:HGNC Symbol;Acc:6196]	934	380	697	860	315	670	1862	882	741	4823	3929	1871
ENSG00000008086	CDKL5	protein_coding	X	18443703	18671749	1	cyclin-dependent kinase-like 5 [Source:HGNC Symbol;Acc:11411]	1256	80	869	63	160	267	65	291	206	2114	2369	90
ENSG00000008118	CAMK1G	protein_coding	1	209757062	209787283	1	calcium/calmodulin-dependent protein kinase IG [Source:HGNC Symbol;Acc:14585]	0	0	0	0	0	0	40	0	0	1	43	0
ENSG00000008128	CDK11A	protein_coding	1	1634169	1655777	-1	cyclin-dependent kinase 11A [Source:HGNC Symbol;Acc:1730]	356.24	188.76	1790.3	199.46	339	345.21	1830.65	543.79	171.68	2049.68	5398.18	114.24
ENSG00000008130	NADK	protein_coding	1	1682671	1711896	-1	NAD kinase [Source:HGNC Symbol;Acc:29831]	108	272	7880	260	192	181	5287	335	111	5951	8325	61
ENSG00000008196	TFAP2B	protein_coding	6	50786436	50815326	1	transcription factor AP-2 beta (activating enhancer binding protein 2 beta) [Source:HGNC Symbol;Acc:11743]	42	1629	52	0	0	82	0	0	4	1	114	0
ENSG00000008197	TFAP2D	protein_coding	6	50681541	50740701	1	transcription factor AP-2 delta (activating enhancer binding protein 2 delta) [Source:HGNC Symbol;Acc:15581]	0	0	0	0	0	0	0	0	0	0	0	0
ENSG00000008226	DLEC1	protein_coding	3	38080696	38165516	1	deleted in lung and esophageal cancer 1 [Source:HGNC Symbol;Acc:2899]	1	1	17	7	4	0	9	2	1	10	68	0
ENSG00000008256	CYTH3	protein_coding	7	6201407	6312275	-1	cytohesin 3 [Source:HGNC Symbol;Acc:9504]	2688	991	4353	3117	1203	1744	2206	2196	1958	11744	11449	3427
ENSG00000008277	ADAM22	protein_coding	7	87563458	87832204	1	ADAM metallopeptidase domain 22 [Source:HGNC Symbol;Acc:201]	2566	1143	169	20	2472	445	3191	3971	1894	84	1525	809
ENSG00000008282	SYPL1	protein_coding	7	105730949	105753022	-1	synaptophysin-like 1 [Source:HGNC Symbol;Acc:11507]	49185	43271	4859	18136	32237	32860	3397	23518	38534	4689	15203	18769
ENSG00000008283	CYB561	protein_coding	17	61509665	61523739	-1	cytochrome b-561 [Source:HGNC Symbol;Acc:2571]	80	115	4577	47	114	42	523	256	12	3316	6600	20
ENSG00000008294	SPAG9	protein_coding	17	49039535	49198226	-1	sperm associated antigen 9 [Source:HGNC Symbol;Acc:14524]	37959	29809	12095	12593	19763	23543	12334	24344	18810	8916	32224	11119
ENSG00000008300	CELSR3	protein_coding	3	48673902	48700348	-1	cadherin, EGF LAG seven-pass G-type receptor 3 (flamingo homolog, Drosophila) [Source:HGNC Symbol;Acc:3230]	13	30	711	135	14	18	9353	60	13	1443	4056	15
ENSG00000008311	AASS	protein_coding	7	121715701	121784334	-1	aminoadipate-semialdehyde synthase [Source:HGNC Symbol;Acc:17366]	2758	2298	3092	3432	1868	3642	2317	2526	1085	8687	5528	1472
ENSG00000008323	PLEKHG6	protein_coding	12	6419602	6437672	1	pleckstrin homology domain containing, family G (with RhoGef domain) member 6 [Source:HGNC Symbol;Acc:25562]	0	0	5	1	2	0	0	3	0	27	360	0
ENSG00000008324	SS18L2	protein_coding	3	42623332	42636606	1	synovial sarcoma translocation gene on chromosome 18-like 2 [Source:HGNC Symbol;Acc:15593]	2352	1182	455	1842	2354	1648	379	2114	996	428	1060	906
ENSG00000008382	MPND	protein_coding	19	4343524	4360083	1	MPN domain containing [Source:HGNC Symbol;Acc:25934]	1	10	1098	25	6	2	1029	0	3	1003	2396	2
ENSG00000008394	MGST1	protein_coding	12	16500076	16762193	1	microsomal glutathione S-transferase 1 [Source:HGNC Symbol;Acc:7061]	1255	14740	369	6276	33755	10919	17	1282	3010	4	838	497
ENSG00000008405	CRY1	protein_coding	12	107385142	107487607	-1	cryptochrome 1 (photolyase-like) [Source:HGNC Symbol;Acc:2384]	3064	2181	2038	1518	3000	2089	2811	5791	1580	2289	3538	2001
ENSG00000008438	PGLYRP1	protein_coding	19	46522411	46526323	-1	peptidoglycan recognition protein 1 [Source:HGNC Symbol;Acc:8904]	0	0	0	0	0	0	0	0	0	0	0	0
ENSG00000008441	NFIX	protein_coding	19	13106422	13209610	1	nuclear factor I/X (CCAAT-binding transcription factor) [Source:HGNC Symbol;Acc:7788]	5910	3792	12605	1287	24199	3361	31555	3513	1741	11800	57240	1678
ENSG00000008513	ST3GAL1	protein_coding	8	134467091	134584183	-1	ST3 beta-galactoside alpha-2,3-sialyltransferase 1 [Source:HGNC Symbol;Acc:10862]	279	161	13689	417	290	1585	1132	146	212	10312	7542	574
ENSG00000008516	MMP25	protein_coding	16	3096682	3110727	1	matrix metallopeptidase 25 [Source:HGNC Symbol;Acc:14246]	1	0	34	0	0	4	0	0	0	26	134	0
ENSG00000008517	IL32	protein_coding	16	3115298	3131908	1	interleukin 32 [Source:HGNC Symbol;Acc:16830]	4	6	396	24	4	7	35	5	3	1102	2582	5
ENSG00000008710	PKD1	protein_coding	16	2138711	2185899	-1	polycystic kidney disease 1 (autosomal dominant) [Source:HGNC Symbol;Acc:9008]	21.58	253.42	9501.6	256.38	104.46	57.04	9604.76	16.74	39.56	11733.8	25950.5	31.21
ENSG00000008735	MAPK8IP2	protein_coding	22	51039114	51052409	1	mitogen-activated protein kinase 8 interacting protein 2 [Source:HGNC Symbol;Acc:6883]	0	4	311	8	1	3	1798	4	5	760	831	2
ENSG00000008838	MED24	protein_coding	17	38175350	38217468	-1	mediator complex subunit 24 [Source:HGNC Symbol;Acc:22963]	41	117	5875	140	57	30	6640	62	28	5738	16402	21
ENSG00000008853	RHOBTB2	protein_coding	8	22844930	22877712	1	Rho-related BTB domain containing 2 [Source:HGNC Symbol;Acc:18756]	43	52	2890	41	67	29	2483	108	27	2685	6018	20
ENSG00000008869	HEATR5B	protein_coding	2	37195526	37311485	-1	HEAT repeat containing 5B [Source:HGNC Symbol;Acc:29273]	1533	1081	2018	972	1691	1986	1230	1462	634	1438	3399	747
ENSG00000008952	SEC62	protein_coding	3	169684423	169716161	1	SEC62 homolog (S. cerevisiae) [Source:HGNC Symbol;Acc:11846]	35032	25650	6817	22709	22637	37879	3991	17830	20487	6374	16585	18165
ENSG00000008988	RPS20	protein_coding	8	56979854	56987069	-1	ribosomal protein S20 [Source:HGNC Symbol;Acc:10405]	15907.2	2099.76	39485.4	1742.11	6216.28	3844.27	26868.4	14742.6	4118.41	31497.2	113790	4050.42
ENSG00000009307	CSDE1	protein_coding	1	115259534	115301297	-1	cold shock domain containing E1, RNA-binding [Source:HGNC Symbol;Acc:29905]	73091	49068	40191	29362	40050	32770	17643	50101	30610	35911	73576	25685
ENSG00000009335	UBE3C	protein_coding	7	156931607	157062066	1	ubiquitin protein ligase E3C [Source:HGNC Symbol;Acc:16803]	13293	8427	8345	6247	11209	11606	5687	8575	9254	10993	22286	3775
ENSG00000009413	REV3L	protein_coding	6	111620234	111804918	-1	REV3-like, polymerase (DNA directed), zeta, catalytic subunit [Source:HGNC Symbol;Acc:9968]	29510	13934	3796	7760	21845	17697	3501	10848	13420	6321	10296	15814
ENSG00000009694	TENM1	protein_coding	X	123509753	124097666	-1	teneurin transmembrane protein 1 [Source:HGNC Symbol;Acc:8117]	5637	10735	9937	442	2283	449	2052	45	449	2001	16973	1043
ENSG00000009709	PAX7	protein_coding	1	18957500	19075360	1	paired box 7 [Source:HGNC Symbol;Acc:8621]	0	0	2	2	0	0	0	0	0	300	1	0
ENSG00000009724	MASP2	protein_coding	1	11086580	11107290	-1	mannan-binding lectin serine peptidase 2 [Source:HGNC Symbol;Acc:6902]	0	0	3	0	0	0	2	0	0	2	5	0
ENSG00000009765	IYD	protein_coding	6	150690028	150727105	1	iodotyrosine deiodinase [Source:HGNC Symbol;Acc:21071]	0	0	0	0	20	6	0	0	0	0	1	2
ENSG00000009780	FAM76A	protein_coding	1	28052490	28088475	1	family with sequence similarity 76, member A [Source:HGNC Symbol;Acc:28530]	226	645	527	334	392	412	220	397	322	322	350	179
ENSG00000009790	TRAF3IP3	protein_coding	1	209929377	209955668	1	TRAF3 interacting protein 3 [Source:HGNC Symbol;Acc:30766]	0	0	0	1	0	13	0	0	0	3	1	0
ENSG00000009830	POMT2	protein_coding	14	77741299	77787227	-1	protein-O-mannosyltransferase 2 [Source:HGNC Symbol;Acc:19743]	40	62	2660	22	29	37	2314	58	18	3016	5698	19
ENSG00000009844	VTA1	protein_coding	6	142468367	142542085	1	Vps20-associated 1 homolog (S. cerevisiae) [Source:HGNC Symbol;Acc:20954]	20502	15482	2933	6914	16535	18486	2314	11741	9174	3161	7348	9054
ENSG00000009950	MLXIPL	protein_coding	7	73007524	73038873	-1	MLX interacting protein-like [Source:HGNC Symbol;Acc:12744]	0	0	36	0	0	1	54	0	0	47	345	0
ENSG00000009954	BAZ1B	protein_coding	7	72854728	72936608	-1	bromodomain adjacent to zinc finger domain, 1B [Source:HGNC Symbol;Acc:961]	14988	7390	17863	4730	11835	9512	18588	15521	9052	23126	46530	6044
ENSG00000010017	RANBP9	protein_coding	6	13621730	13711796	-1	RAN binding protein 9 [Source:HGNC Symbol;Acc:13727]	16444	9457	6437	5550	13296	8330	2587	8031	6500	6461	14637	7418
ENSG00000010030	ETV7	protein_coding	6	36322419	36356164	-1	ets variant 7 [Source:HGNC Symbol;Acc:18160]	0	0	140	1	1	1	17	0	0	51	380	0
ENSG00000010072	SPRTN	protein_coding	1	231472850	231490769	1	SprT-like N-terminal domain [Source:HGNC Symbol;Acc:25356]	3762	2983	1031	2010	2101	2162	1224	2605	1449	780	1885	1725
ENSG00000010165	METTL13	protein_coding	1	171750788	171783163	1	methyltransferase like 13 [Source:HGNC Symbol;Acc:24248]	584	333	2931	292	362	430	3100	513	219	2943	8520	176
ENSG00000010219	DYRK4	protein_coding	12	4671370	4723325	1	dual-specificity tyrosine-(Y)-phosphorylation regulated kinase 4 [Source:HGNC Symbol;Acc:3095]	64	39	1437.99	44	38	66	872.85	75	20	835	3147.79	44
ENSG00000010244	ZNF207	protein_coding	17	30677136	30708905	1	zinc finger protein 207 [Source:HGNC Symbol;Acc:12998]	18726.7	13914.8	11724	8034.89	10421.2	10075.7	8515.2	15670.1	6974.3	12370.3	28298	10246.5
ENSG00000010256	UQCRC1	protein_coding	3	48636435	48648409	-1	ubiquinol-cytochrome c reductase core protein I [Source:HGNC Symbol;Acc:12585]	39	196	20537	630	130	66	10148	14	47	22719	32525	21
ENSG00000010270	STARD3NL	protein_coding	7	38217824	38270272	1	STARD3 N-terminal like [Source:HGNC Symbol;Acc:19169]	10899	7499	4827	5144	5736	6481	3118	7306	3863	5195	10701	4053
ENSG00000010278	CD9	protein_coding	12	6308881	6347425	1	CD9 molecule [Source:HGNC Symbol;Acc:1709]	1443	1889	9825	2670	2481	607	5812	2286	1665	5082	15684	429
ENSG00000010282	HHATL	protein_coding	3	42734155	42744319	-1	hedgehog acyltransferase-like [Source:HGNC Symbol;Acc:13242]	0	0	1	0	0	0	28.54	0	0	0	9	0
ENSG00000010292	NCAPD2	protein_coding	12	6602522	6641121	1	non-SMC condensin I complex, subunit D2 [Source:HGNC Symbol;Acc:24305]	351	563	22452	554	431	237	15363	1270	155	16292	30708	183
ENSG00000010295	IFFO1	protein_coding	12	6647541	6665239	-1	intermediate filament family orphan 1 [Source:HGNC Symbol;Acc:24970]	6	72	3026	72	46	21	3070	6	11	1823	5405	8
ENSG00000010310	GIPR	protein_coding	19	46171502	46186982	1	gastric inhibitory polypeptide receptor [Source:HGNC Symbol;Acc:4271]	0	0	28	1	0	0	21	0	0	257	117	0
ENSG00000010318	PHF7	protein_coding	3	52443510	52457657	1	PHD finger protein 7 [Source:HGNC Symbol;Acc:18458]	33	33	434	40	39	24	181	56	17	366	476	18
ENSG00000010319	SEMA3G	protein_coding	3	52467069	52479101	-1	sema domain, immunoglobulin domain (Ig), short basic domain, secreted, (semaphorin) 3G [Source:HGNC Symbol;Acc:30400]	2	1	7	0	0	2	5	0	1	22	213	3
ENSG00000010322	NISCH	protein_coding	3	52489134	52527087	1	nischarin [Source:HGNC Symbol;Acc:18006]	13	115	8217	199	61	66	7168	18	37	7896	24530	15
ENSG00000010327	STAB1	protein_coding	3	52529354	52558511	1	stabilin 1 [Source:HGNC Symbol;Acc:18628]	0	0	7	3	0	0	3	0	0	7	20	0
ENSG00000010361	FUZ	protein_coding	19	50310126	50320633	-1	fuzzy homolog (Drosophila) [Source:HGNC Symbol;Acc:26219]	2	23	1275	26	10	1	2489	1	2	1123	2792	7
ENSG00000010379	SLC6A13	protein_coding	12	329789	372039	-1	solute carrier family 6 (neurotransmitter transporter, GABA), member 13 [Source:HGNC Symbol;Acc:11046]	1	8	4	1	0	19	5	5	1	11	5	6
ENSG00000010404	IDS	protein_coding	X	148558521	148615470	-1	iduronate 2-sulfatase [Source:HGNC Symbol;Acc:5389]	28312	50849	31243.7	45789	10926.1	23684	7447.71	25057	15587	28988	55286.1	32782
ENSG00000010438	PRSS3	protein_coding	9	33750515	33799230	1	protease, serine, 3 [Source:HGNC Symbol;Acc:9486]	0	0	2	1	4	0	0	0	0	13	14.14	0
ENSG00000010539	ZNF200	protein_coding	16	3272325	3286221	-1	zinc finger protein 200 [Source:HGNC Symbol;Acc:12993]	2161	1208	1281	685	2057	1468	932	1907	1152	1022	2113	977
ENSG00000010610	CD4	protein_coding	12	6896024	6929974	1	CD4 molecule [Source:HGNC Symbol;Acc:1678]	0	0	5	0	1	3	5	0	0	3	9	0
ENSG00000010626	LRRC23	protein_coding	12	6982733	7023407	1	leucine rich repeat containing 23 [Source:HGNC Symbol;Acc:19138]	28.11	20.55	766.63	7.82	32.31	33.13	628.37	30	10	520.62	1525.21	13
ENSG00000010671	BTK	protein_coding	X	100604435	100641183	-1	Bruton agammaglobulinemia tyrosine kinase [Source:HGNC Symbol;Acc:1133]	2	0	1	0	1	0	3	0	0	1	3	0
ENSG00000010704	HFE	protein_coding	6	26087509	26098571	1	hemochromatosis [Source:HGNC Symbol;Acc:4886]	1797	841	964	452	1051	2653	286	171	608	652	3198	360
ENSG00000010803	SCMH1	protein_coding	1	41492872	41707826	-1	sex comb on midleg homolog 1 (Drosophila) [Source:HGNC Symbol;Acc:19003]	343	250	3183	252	272	204	1738	291	162	3751	7555	107
ENSG00000010810	FYN	protein_coding	6	111981535	112194655	-1	FYN oncogene related to SRC, FGR, YES [Source:HGNC Symbol;Acc:4037]	2694	3973	19480	450	1644	2346	13167	4147	2847	15868	22153	1186
ENSG00000010818	HIVEP2	protein_coding	6	143072604	143266338	-1	human immunodeficiency virus type I enhancer binding protein 2 [Source:HGNC Symbol;Acc:4921]	1082	463	1623	340	741	1496	2089	1122	570	3527	7501	555
ENSG00000010932	FMO1	protein_coding	1	171217638	171255117	1	flavin containing monooxygenase 1 [Source:HGNC Symbol;Acc:3769]	0	0	0	0	0	0	0	0	0	0	1	0
ENSG00000011007	TCEB3	protein_coding	1	24069645	24088549	1	transcription elongation factor B (SIII), polypeptide 3 (110kDa, elongin A) [Source:HGNC Symbol;Acc:11620]	1369	1451	6879	1132	2589	1338	3917	3571	1105	6591	8479	731
ENSG00000011009	LYPLA2	protein_coding	1	24117460	24122029	1	lysophospholipase II [Source:HGNC Symbol;Acc:6738]	4	40	3150.98	82	23	15	2537	5	7	3346.92	6314.95	2
ENSG00000011021	CLCN6	protein_coding	1	11866207	11903201	1	chloride channel, voltage-sensitive 6 [Source:HGNC Symbol;Acc:2024]	155	158.93	4140.27	227.78	181	196	2742.96	435	91.83	2101.4	4621.21	77
ENSG00000011028	MRC2	protein_coding	17	60704762	60770958	1	mannose receptor, C type 2 [Source:HGNC Symbol;Acc:16875]	67	554	51304	73	321	314	16150	83	94	10094	54225	35
ENSG00000011052	NME2	protein_coding	17	49230951	49249105	1	NME/NM23 nucleoside diphosphate kinase 2 [Source:HGNC Symbol;Acc:7850]	359.18	243.04	7990.43	226.89	277.76	299.9	4996.39	1553.3	104.27	8311.32	20533.9	186.79
ENSG00000011083	SLC6A7	protein_coding	5	149569520	149602351	1	solute carrier family 6 (neurotransmitter transporter, L-proline), member 7 [Source:HGNC Symbol;Acc:11054]	0	0	0	1	0	0	0	0	0	2	0	0
ENSG00000011105	TSPAN9	protein_coding	12	3186521	3395730	1	tetraspanin 9 [Source:HGNC Symbol;Acc:21640]	514	705	76850	422	179	320	2120	32	102	12825	122130	138
ENSG00000011114	BTBD7	protein_coding	14	93703896	93799438	-1	BTB (POZ) domain containing 7 [Source:HGNC Symbol;Acc:18269]	4888	3947	3128	1407	1730	4362	2501	2334	2255	2954	7284	2642
ENSG00000011132	APBA3	protein_coding	19	3750817	3761697	-1	amyloid beta (A4) precursor protein-binding, family A, member 3 [Source:HGNC Symbol;Acc:580]	5	16	838	19	16	9	1308	7	5	1130	3167	13
ENSG00000011143	MKS1	protein_coding	17	56282803	56296966	-1	Meckel syndrome, type 1 [Source:HGNC Symbol;Acc:7121]	24	35	1306	17	29	41	879	81	9	1677	3644	10
ENSG00000011198	ABHD5	protein_coding	3	43731605	43775863	1	abhydrolase domain containing 5 [Source:HGNC Symbol;Acc:21396]	1354	1038	975	1045	1685	790	640	864	591	1248	2113	394
ENSG00000011201	KAL1	protein_coding	X	8496915	8700227	-1	Kallmann syndrome 1 sequence [Source:HGNC Symbol;Acc:6211]	520	1873	1578	6	16	4156	591.87	1688	1	166.75	841	166
ENSG00000011243	AKAP8L	protein_coding	19	15490861	15529952	-1	A kinase (PRKA) anchor protein 8-like [Source:HGNC Symbol;Acc:29857]	8	84	6738	104	32	25	7655	8	11	5151	14509	10
ENSG00000011258	MBTD1	protein_coding	17	49254786	49337524	-1	mbt domain containing 1 [Source:HGNC Symbol;Acc:19866]	4993	2386	563	1389	2330	2594	1468	5309	2248	715	2205	2406
ENSG00000011260	UTP18	protein_coding	17	49337889	49375297	1	UTP18 small subunit (SSU) processome component homolog (yeast) [Source:HGNC Symbol;Acc:24274]	10681	6166	2393	3792	10041	7009	1810	8964	5007	2359	6198	2968
ENSG00000011275	RNF216	protein_coding	7	5659678	5821370	-1	ring finger protein 216 [Source:HGNC Symbol;Acc:21698]	1148.38	718	6792.54	623.4	573	1143.29	8248	929.34	528	9274.2	23182.1	493
ENSG00000011295	TTC19	protein_coding	17	15902694	15948336	1	tetratricopeptide repeat domain 19 [Source:HGNC Symbol;Acc:26006]	10473	3648	3654	5352	8952	6491	1701	5785	2102	4115.68	6343	2966
ENSG00000011304	PTBP1	protein_coding	19	797075	812327	1	polypyrimidine tract binding protein 1 [Source:HGNC Symbol;Acc:9583]	661	1215	28019	1160	324	466	25031	583	437	26863	52772	666
ENSG00000011332	DPF1	protein_coding	19	38701646	38720354	-1	D4, zinc and double PHD fingers family 1 [Source:HGNC Symbol;Acc:20225]	2	28	1099	29	15	10	2898	9	12	1105	1660	6
ENSG00000011347	SYT7	protein_coding	11	61282785	61348620	-1	synaptotagmin VII [Source:HGNC Symbol;Acc:11514]	7	0	5	1	69	0	343	34	1	10	131	2
ENSG00000011376	LARS2	protein_coding	3	45429998	45590913	1	leucyl-tRNA synthetase 2, mitochondrial [Source:HGNC Symbol;Acc:17095]	916	212	7308	418	370	450	3821	867	141	5698	19194	140
ENSG00000011405	PIK3C2A	protein_coding	11	17099277	17229530	-1	phosphatidylinositol-4-phosphate 3-kinase, catalytic subunit type 2 alpha [Source:HGNC Symbol;Acc:8971]	28163	22049	3390	12148	14788	20841	1985	16431	9410	2680	7582	15355
ENSG00000011422	PLAUR	protein_coding	19	44150247	44174699	-1	plasminogen activator, urokinase receptor [Source:HGNC Symbol;Acc:9053]	55	68	2466	143	9	42	317	16	40	2831	7660	63
ENSG00000011426	ANLN	protein_coding	7	36429415	36493400	1	anillin, actin binding protein [Source:HGNC Symbol;Acc:14082]	59074	48471	16334	39588	33416	29900	4613	25446	37242	18007	29004	29363
ENSG00000011451	WIZ	protein_coding	19	15530792	15560762	-1	widely interspaced zinc finger motifs [Source:HGNC Symbol;Acc:30917]	229	226	7876	209	62	134	11249	325	90	8978	19798	149
ENSG00000011454	RABGAP1	protein_coding	9	125703112	125867145	1	RAB GTPase activating protein 1 [Source:HGNC Symbol;Acc:17155]	10213	2613	6735	2272	4602	2649	4881	3197	2677	4781	28917	2531
ENSG00000011465	DCN	protein_coding	12	91539025	91576900	-1	decorin [Source:HGNC Symbol;Acc:2705]	179	0	16	0	142	327	79	0	4	0	1126	189
ENSG00000011478	QPCTL	protein_coding	19	46195741	46207247	1	glutaminyl-peptide cyclotransferase-like [Source:HGNC Symbol;Acc:25952]	5	10	1785	44	12	2	375	16	6	938	1929	6
ENSG00000011485	PPP5C	protein_coding	19	46850251	46896238	1	protein phosphatase 5, catalytic subunit [Source:HGNC Symbol;Acc:9322]	101	250	7922	169	125	137	8412	185	57	8220	13793	160
ENSG00000011523	CEP68	protein_coding	2	65283500	65314138	1	centrosomal protein 68kDa [Source:HGNC Symbol;Acc:29076]	6747	2870	1434	1444	2415	3838	3132	3574	1966	1150	6004	1543
ENSG00000011566	MAP4K3	protein_coding	2	39476407	39664453	-1	mitogen-activated protein kinase kinase kinase kinase 3 [Source:HGNC Symbol;Acc:6865]	10955	6534	1165	3967	3957	5559	1143	4490	4378	1739	3412	6348
ENSG00000011590	ZBTB32	protein_coding	19	36195429	36207940	1	zinc finger and BTB domain containing 32 [Source:HGNC Symbol;Acc:16763]	0	0	0	0	0	0	0	0	0	0	0	0
ENSG00000011600	TYROBP	protein_coding	19	36395303	36399211	-1	TYRO protein tyrosine kinase binding protein [Source:HGNC Symbol;Acc:12449]	0	0	0	0	0	0	0	0	0	0	0	0
ENSG00000011638	TMEM159	protein_coding	16	21169698	21191937	1	transmembrane protein 159 [Source:HGNC Symbol;Acc:30136]	892	102	306	77	611	418	176	347	450	714	2760	657
ENSG00000011677	GABRA3	protein_coding	X	151334706	151620337	-1	gamma-aminobutyric acid (GABA) A receptor, alpha 3 [Source:HGNC Symbol;Acc:4077]	2	0	0	0	21	44	119	1	0	0	62	0
ENSG00000012048	BRCA1	protein_coding	17	41196312	41322290	-1	breast cancer 1, early onset [Source:HGNC Symbol;Acc:1100]	11549	14223	3619	4062	13612	6471	2340	9712	6133	4315	4313	4512
ENSG00000012061	ERCC1	protein_coding	19	45910591	45982086	-1	excision repair cross-complementing rodent repair deficiency, complementation group 1 (includes overlapping antisense sequence) [Source:HGNC Symbol;Acc:3433]	192	200	5487	209	338	75	6265	217	124	5695	13773	102
ENSG00000012124	CD22	protein_coding	19	35810164	35838258	1	CD22 molecule [Source:HGNC Symbol;Acc:1643]	0	0	6	1	0	0	1	0	0	5	249	0
ENSG00000012171	SEMA3B	processed_transcript	3	50304990	50314977	1	sema domain, immunoglobulin domain (Ig), short basic domain, secreted, (semaphorin) 3B [Source:HGNC Symbol;Acc:10724]	19	23	3040	33	8	14	971	1	113	2093	52137	14
ENSG00000012174	MBTPS2	protein_coding	X	21857754	21903542	1	membrane-bound transcription factor peptidase, site 2 [Source:HGNC Symbol;Acc:15455]	12788	10297	2930.22	7495	8811	10297	1508.35	8624	7420	2342.01	5401.41	5939
ENSG00000012211	PRICKLE3	protein_coding	X	49031151	49042845	-1	prickle homolog 3 (Drosophila) [Source:HGNC Symbol;Acc:6645]	7	2	213	28	1	13	49	9	4	38	568	2
ENSG00000012223	LTF	protein_coding	3	46477136	46526724	-1	lactotransferrin [Source:HGNC Symbol;Acc:6720]	0	1	32	1	1	0	0	1	0	3	183	0
ENSG00000012232	EXTL3	protein_coding	8	28457986	28613116	1	exostoses (multiple)-like 3 [Source:HGNC Symbol;Acc:3518]	1305	1611	34147	448	909	689	40649	1839	550	35369	47399	517
ENSG00000012504	NR1H4	protein_coding	12	100867486	100958191	1	nuclear receptor subfamily 1, group H, member 4 [Source:HGNC Symbol;Acc:7967]	0	25	13	2	4	0	57	2	1	1	2	0
ENSG00000012660	ELOVL5	protein_coding	6	53132196	53213947	-1	ELOVL fatty acid elongase 5 [Source:HGNC Symbol;Acc:21308]	73808	47548	15421	35197	49194	42233	5911	36561	39210	9994	36131	28184
ENSG00000012779	ALOX5	protein_coding	10	45869661	45941561	1	arachidonate 5-lipoxygenase [Source:HGNC Symbol;Acc:435]	0	0	0	0	0	0	2	0	0	0	1	0
ENSG00000012817	KDM5D	protein_coding	Y	21865751	21906825	-1	lysine (K)-specific demethylase 5D [Source:HGNC Symbol;Acc:11115]	0	502	0	159	0	0	2153	0	359	2377	0	420
ENSG00000012822	CALCOCO1	protein_coding	12	54104903	54121529	-1	calcium binding and coiled-coil domain 1 [Source:HGNC Symbol;Acc:29306]	73	29	2502	73	47	59	3602	93	11	1871	16210	20
ENSG00000012963	UBR7	protein_coding	14	93673401	93695561	1	ubiquitin protein ligase E3 component n-recognin 7 (putative) [Source:HGNC Symbol;Acc:20344]	6771.05	4251.06	8585	1411.74	3994.85	2700.57	5285.11	5388.98	2815.34	7739.28	11036.1	2368.5
ENSG00000012983	MAP4K5	protein_coding	14	50885219	51027844	-1	mitogen-activated protein kinase kinase kinase kinase 5 [Source:HGNC Symbol;Acc:6867]	11962	11239	1912	6195	6056	9966	957	8711	7789	1860	4319	7524
ENSG00000013016	EHD3	protein_coding	2	31456880	31492313	1	EH-domain containing 3 [Source:HGNC Symbol;Acc:3244]	331	122	1337.08	130	132	259	466	92	57	951	7737.09	108
ENSG00000013275	PSMC4	protein_coding	19	40476912	40487348	1	proteasome (prosome, macropain) 26S subunit, ATPase, 4 [Source:HGNC Symbol;Acc:9551]	23	128	9477	223	58	54	7934	55	36	9846	20688	23
ENSG00000013288	MAN2B2	protein_coding	4	6576902	6625089	1	mannosidase, alpha, class 2B, member 2 [Source:HGNC Symbol;Acc:29623]	543	186	4451	158	166	332	1551	435	140	3175	10283	191
ENSG00000013293	SLC7A14	protein_coding	3	170182353	170303863	-1	solute carrier family 7 (orphan transporter), member 14 [Source:HGNC Symbol;Acc:29326]	36	0	26	487	431	2	0	67	1	0	54	3
ENSG00000013297	CLDN11	protein_coding	3	170136653	170578169	1	claudin 11 [Source:HGNC Symbol;Acc:8514]	1027	56	199	435	564	3999	21	81	155	16	2184	62
ENSG00000013306	SLC25A39	protein_coding	17	42396993	42402238	-1	solute carrier family 25, member 39 [Source:HGNC Symbol;Acc:24279]	18	97	8244	121	80	33	4551	9	23	7663	26274	9
ENSG00000013364	MVP	protein_coding	16	29831715	29859355	1	major vault protein [Source:HGNC Symbol;Acc:7531]	9	118	6458.32	130	122	118	1498.07	1	30	2291.51	32065.8	7
ENSG00000013374	NUB1	protein_coding	7	151038785	151075535	1	negative regulator of ubiquitin-like proteins 1 [Source:HGNC Symbol;Acc:17623]	10255	4203	4359	3497	6379	6737	2463	5702	4706	4957	18275	2084
ENSG00000013375	PGM3	protein_coding	6	83870869	83903655	-1	phosphoglucomutase 3 [Source:HGNC Symbol;Acc:8907]	15290	10908	3645	7319	17410	10254	2362	8322	7083	3882	11709	6920
ENSG00000013392	RWDD2A	protein_coding	6	83903098	83906382	1	RWD domain containing 2A [Source:HGNC Symbol;Acc:21385]	1095	434	537	371	673	969	261	674	298	578	1936	550
ENSG00000013441	CLK1	protein_coding	2	201717732	201729422	-1	CDC-like kinase 1 [Source:HGNC Symbol;Acc:2068]	5477	4422	1962	3472	5518	5611	1031	4792	3633	1128	4399	3644
ENSG00000013503	POLR3B	protein_coding	12	106751436	106903976	1	polymerase (RNA) III (DNA directed) polypeptide B [Source:HGNC Symbol;Acc:30348]	1508	768	943	681	1316	1213	991	1745	519	783	2100	389
ENSG00000013523	ANGEL1	protein_coding	14	77253588	77292589	-1	angel homolog 1 (Drosophila) [Source:HGNC Symbol;Acc:19961]	49	97	1707	30	33	249	1056	225	48	1426	3512	59
ENSG00000013561	RNF14	protein_coding	5	141337893	141369856	1	ring finger protein 14 [Source:HGNC Symbol;Acc:10058]	13313	10969	3706	7253	7980	10324	1407	6253	7613	3943	6406.97	6616
ENSG00000013563	DNASE1L1	protein_coding	X	153629579	153640449	-1	deoxyribonuclease I-like 1 [Source:HGNC Symbol;Acc:2957]	143	54	1070	105	142	205	110	239	61	1381	5437	65
ENSG00000013573	DDX11	protein_coding	12	31226779	31257725	1	DEAD/H (Asp-Glu-Ala-Asp/His) box helicase 11 [Source:HGNC Symbol;Acc:2736]	8.74	63.39	2598.2	55.88	75.24	9.93	2839.45	15.6	7.79	3175.32	4454.41	7
ENSG00000013583	HEBP1	protein_coding	12	13127798	13153207	-1	heme binding protein 1 [Source:HGNC Symbol;Acc:17176]	446	424	1460	576	915	1460	160	971	295	945	1352	303
ENSG00000013588	GPRC5A	protein_coding	12	13043716	13070871	1	G protein-coupled receptor, family C, group 5, member A [Source:HGNC Symbol;Acc:9836]	42	10	46	45	43	14	0	28	27	267	709	32
ENSG00000013619	MAMLD1	protein_coding	X	149529689	149682448	1	mastermind-like domain containing 1 [Source:HGNC Symbol;Acc:2568]	448	359	1509	746	416	283	2468	877	423	7934	3424	421
ENSG00000013725	CD6	protein_coding	11	60739115	60787849	1	CD6 molecule [Source:HGNC Symbol;Acc:1691]	1	0	0	0	0	0	0	0	0	3	46	0
ENSG00000013810	TACC3	protein_coding	4	1723227	1746898	1	transforming, acidic coiled-coil containing protein 3 [Source:HGNC Symbol;Acc:11524]	83	267.48	14485.4	159.23	106.29	80.59	8054.22	413.69	44.8	12687.9	16820.4	172.97
ENSG00000014123	UFL1	protein_coding	6	96969471	97003152	1	UFM1-specific ligase 1 [Source:HGNC Symbol;Acc:23039]	10016	11563	1968	5023	12029	8851	742	4799	5279	1681	4125	4308
ENSG00000014138	POLA2	protein_coding	11	65029233	65073060	1	polymerase (DNA directed), alpha 2, accessory subunit [Source:HGNC Symbol;Acc:30073]	64	43	3400	88	53	40	2699	122	24	4590	5496	17
ENSG00000014164	ZC3H3	protein_coding	8	144519825	144623623	-1	zinc finger CCCH-type containing 3 [Source:HGNC Symbol;Acc:28972]	3	32	1802	35	12	6	2344	2	6	1883	5012	5
ENSG00000014216	CAPN1	protein_coding	11	64948037	64979477	1	calpain 1, (mu/I) large subunit [Source:HGNC Symbol;Acc:1476]	26	59	11433	319	67	80	3979	9	35	8825	28676	10
ENSG00000014257	ACPP	protein_coding	3	132036211	132087142	1	acid phosphatase, prostate [Source:HGNC Symbol;Acc:125]	93	22	12	0	15	59	0	19	70	30	343	71
ENSG00000014641	MDH1	protein_coding	2	63815743	63834331	1	malate dehydrogenase 1, NAD (soluble) [Source:HGNC Symbol;Acc:6970]	12090	8570	13395	9025	7955	10528	4297	7517	4681	14919	15457	5365
ENSG00000014824	SLC30A9	protein_coding	4	41992489	42089551	1	solute carrier family 30 (zinc transporter), member 9 [Source:HGNC Symbol;Acc:1329]	33191	19929	4434	9853	18624	19889	2533	16035	13906	4265	9224	15694
ENSG00000014914	MTMR11	protein_coding	1	149900543	149908791	-1	myotubularin related protein 11 [Source:HGNC Symbol;Acc:24307]	499	313	1899	301	384	520	912	100	123	1114	4378	194
ENSG00000014919	COX15	protein_coding	10	101471601	101491866	-1	cytochrome c oxidase assembly homolog 15 (yeast) [Source:HGNC Symbol;Acc:2263]	2995	1873	1788	2324	2207	2640	1528	3444	1580	1393	3940	904
ENSG00000015133	CCDC88C	protein_coding	14	91737667	91884188	-1	coiled-coil domain containing 88C [Source:HGNC Symbol;Acc:19967]	109	148	416	4	20	16	3037	355	27	935	987	68
ENSG00000015153	YAF2	protein_coding	12	42550906	42632151	-1	YY1 associated factor 2 [Source:HGNC Symbol;Acc:17363]	2835	1994	713	1980	1937	1835	710	2334	1571	723	1583	1827
ENSG00000015171	ZMYND11	protein_coding	10	180405	300577	1	zinc finger, MYND-type containing 11 [Source:HGNC Symbol;Acc:16966]	9755	9598	1874.91	10370	4439	8185	3548.62	8010	8937	2170.03	5069.18	5994
ENSG00000015285	WAS	protein_coding	X	48534985	48549818	1	Wiskott-Aldrich syndrome [Source:HGNC Symbol;Acc:12731]	0	1	36	0	0	0	114	0	0	38	50	0
ENSG00000015413	DPEP1	protein_coding	16	89679716	89704839	1	dipeptidase 1 (renal) [Source:HGNC Symbol;Acc:3002]	0	0	0	0	0	0	0	0	0	0	6	0
ENSG00000015475	BID	protein_coding	22	18216906	18257536	-1	BH3 interacting domain death agonist [Source:HGNC Symbol;Acc:1050]	930	697	1264	1629	772	1775	3966	1081	628	1185	4691	490
ENSG00000015479	MATR3	protein_coding	5	138609441	138667360	1	matrin 3 [Source:HGNC Symbol;Acc:6912]	89273.8	60749.6	27829.4	35497.6	46512.2	46133.8	21886	65381.9	39750.1	26900	57027.5	36683.2
ENSG00000015520	NPC1L1	protein_coding	7	44552134	44580914	-1	NPC1-like 1 [Source:HGNC Symbol;Acc:7898]	0	0	2	0	1	0	3	0	0	9	6	0
ENSG00000015532	XYLT2	protein_coding	17	48423453	48440499	1	xylosyltransferase II [Source:HGNC Symbol;Acc:15517]	6	37	3223	56	45	23	1327	12	13	3061	8346	3
ENSG00000015568	RGPD5	protein_coding	2	110550335	110615272	1	RANBP2-like and GRIP domain containing 5 [Source:HGNC Symbol;Acc:32418]	896	612.45	1586.59	308.51	564.06	484.48	1093.85	402.29	149.71	2355.35	6118.59	284.97
ENSG00000015592	STMN4	protein_coding	8	27092840	27115937	-1	stathmin-like 4 [Source:HGNC Symbol;Acc:16078]	0	0	5	0	0	0	10363	91	1	26	11	1
ENSG00000015676	NUDCD3	protein_coding	7	44421969	44530479	-1	NudC domain containing 3 [Source:HGNC Symbol;Acc:22208]	489	320	9379	335	404	493	9738	566	125	10971	31219	197
ENSG00000016082	ISL1	protein_coding	5	50678921	50690564	1	ISL LIM homeobox 1 [Source:HGNC Symbol;Acc:6132]	2	0	0	0	0	23	0	0	0	0	1	0
ENSG00000016391	CHDH	protein_coding	3	53850387	53880417	-1	choline dehydrogenase [Source:HGNC Symbol;Acc:24288]	19	11	518	4	53	12	836	67	3	516	1252	5
ENSG00000016402	IL20RA	protein_coding	6	137321108	137366298	-1	interleukin 20 receptor, alpha [Source:HGNC Symbol;Acc:6003]	25	130	9	3	9	38	158	41	4	3	20	72
ENSG00000016490	CLCA1	protein_coding	1	86934051	86965972	1	chloride channel accessory 1 [Source:HGNC Symbol;Acc:2015]	0	0	0	0	4	1	0	0	0	0	5	0
ENSG00000016602	CLCA4	protein_coding	1	87012761	87046437	1	chloride channel accessory 4 [Source:HGNC Symbol;Acc:2018]	0	0	0	0	0	2	0	0	0	0	1	0
ENSG00000016864	GLT8D1	protein_coding	3	52728505	52740048	-1	glycosyltransferase 8 domain containing 1 [Source:HGNC Symbol;Acc:24870]	4639	1531	5609	1225	5512	2718	2061	4418	1560	5447	11252	1800
ENSG00000017260	ATP2C1	protein_coding	3	130569439	130735556	1	ATPase, Ca++ transporting, type 2C, member 1 [Source:HGNC Symbol;Acc:13211]	16613	13813	10252	9370	12558	7504.98	2464	13507.3	12670	6450	12854	10496
ENSG00000017373	SRCIN1	protein_coding	17	36686251	36762183	-1	SRC kinase signaling inhibitor 1 [Source:HGNC Symbol;Acc:29506]	7	1	83	0	0	0	1871	25	1	57	2169	6
ENSG00000017427	IGF1	protein_coding	12	102789645	102874423	-1	insulin-like growth factor 1 (somatomedin C) [Source:HGNC Symbol;Acc:5464]	852	3379	27	1284	517	1089	1	9	1034	514	139	1774
ENSG00000017483	SLC38A5	protein_coding	X	48316920	48328644	-1	solute carrier family 38, member 5 [Source:HGNC Symbol;Acc:18070]	4	0	827	3	2	0	5	0	0	26	1859	0
ENSG00000017621	MAGIX	protein_coding	X	49019061	49024822	1	MAGI family member, X-linked [Source:HGNC Symbol;Acc:30006]	6	7	90	2	13	4	63	4	2	44	178	3
ENSG00000017797	RALBP1	protein_coding	18	9475007	9538114	1	ralA binding protein 1 [Source:HGNC Symbol;Acc:9841]	9862	4157	7082	3143	7696	6348	3427	6283	3244	4036.99	16720	3252
ENSG00000018189	RUFY3	protein_coding	4	71569921	71673032	1	RUN and FYVE domain containing 3 [Source:HGNC Symbol;Acc:30285]	5652	4103	1520	1707	6899	4640	3753	5446	2992	1173	4156	2567
ENSG00000018236	CNTN1	protein_coding	12	41086244	41465772	1	contactin 1 [Source:HGNC Symbol;Acc:2171]	44652	14616	1461	14503	1069	1753	1257	1233	5097	4494	23914	18296
ENSG00000018280	SLC11A1	protein_coding	2	219246752	219261617	1	solute carrier family 11 (proton-coupled divalent metal ion transporters), member 1 [Source:HGNC Symbol;Acc:10907]	0	0	25	2	0	0	6	0	0	7	35	0
ENSG00000018408	WWTR1	protein_coding	3	149235022	149454501	-1	WW domain containing transcription regulator 1 [Source:HGNC Symbol;Acc:24042]	75211	52366	22777	29201	23403	58905	1353	30289	41516	25603	54979	24797
ENSG00000018510	AGPS	protein_coding	2	178257372	178408564	1	alkylglycerone phosphate synthase [Source:HGNC Symbol;Acc:327]	34510	20797	4234	18516	16318	11615	1098	17780	12038	4687	7633	12821
ENSG00000018607	ZNF806	pseudogene	2	133066882	133076309	1	zinc finger protein 806 [Source:HGNC Symbol;Acc:33228]	0	0	3	0	2	1	0	0	0	0	3	0
ENSG00000018610	CXorf56	protein_coding	X	118672112	118699397	-1	chromosome X open reading frame 56 [Source:HGNC Symbol;Acc:26239]	2817	990	1198.36	892	883	1227	689.66	1447.01	963	1175.27	4452.62	547
ENSG00000018625	ATP1A2	protein_coding	1	160085549	160113381	1	ATPase, Na+/K+ transporting, alpha 2 polypeptide [Source:HGNC Symbol;Acc:800]	1	0	0	0	0	8	10204.8	10	6	13	39	20
ENSG00000018699	TTC27	protein_coding	2	32853099	33046118	1	tetratricopeptide repeat domain 27 [Source:HGNC Symbol;Acc:25986]	2484	909	1094	909	1268	1160	585	1762	604	1433	3358	502
ENSG00000018869	ZNF582	protein_coding	19	56887413	56904914	-1	zinc finger protein 582 [Source:HGNC Symbol;Acc:26421]	809	467	279	191	400	398	377	487	217	313	631	615
ENSG00000019102	VSIG2	protein_coding	11	124617368	124622134	-1	V-set and immunoglobulin domain containing 2 [Source:HGNC Symbol;Acc:17149]	0	0	2	0	0	0	0	0	0	0	1	0
ENSG00000019144	PHLDB1	protein_coding	11	118477155	118528741	1	pleckstrin homology-like domain, family B, member 1 [Source:HGNC Symbol;Acc:23697]	140	233	8909	238	55	117	11365	92	61	10638	45383	189
ENSG00000019169	MARCO	protein_coding	2	119699742	119752236	1	macrophage receptor with collagenous structure [Source:HGNC Symbol;Acc:6895]	0	0	0	0	0	0	0	0	0	1	1	0
ENSG00000019186	CYP24A1	protein_coding	20	52769988	52790512	-1	cytochrome P450, family 24, subfamily A, polypeptide 1 [Source:HGNC Symbol;Acc:2602]	5	24	1	13	501	644	3	16	5	66	6	13
ENSG00000019485	PRDM11	protein_coding	11	45115564	45247734	1	PR domain containing 11 [Source:HGNC Symbol;Acc:13996]	2	9.63	634.13	54	1	10	138	0	1	536.04	1647.34	0
ENSG00000019505	SYT13	protein_coding	11	45261852	45307870	-1	synaptotagmin XIII [Source:HGNC Symbol;Acc:14962]	142	0	3	10678	241	1	7	317	0	146	462	853
ENSG00000019549	SNAI2	protein_coding	8	49830249	49834299	-1	snail homolog 2 (Drosophila) [Source:HGNC Symbol;Acc:11094]	3008	1791	1258	434	3405	9328	1452	377	1802	1752	3435	960
ENSG00000019582	CD74	protein_coding	5	149781200	149792492	-1	CD74 molecule, major histocompatibility complex, class II invariant chain [Source:HGNC Symbol;Acc:1697]	1	0	48517	27	67	302	4	10	153	23981	12800	2
ENSG00000019991	HGF	protein_coding	7	81328322	81399754	-1	hepatocyte growth factor (hepapoietin A; scatter factor) [Source:HGNC Symbol;Acc:4893]	462	9	0	10	17786	4758	0	0	1	0	462	373
ENSG00000019995	ZRANB1	protein_coding	10	126630692	126676758	1	zinc finger, RAN-binding domain containing 1 [Source:HGNC Symbol;Acc:18224]	2300	1636.7	1177.73	1838	1284.18	1234.45	1866.5	2264	1745	1419.57	3411.78	1188
ENSG00000020129	NCDN	protein_coding	1	36023074	36032875	1	neurochondrin [Source:HGNC Symbol;Acc:17597]	9	112	3294	78	28	29	2644	4	16	3824	17742	8
ENSG00000020181	GPR124	protein_coding	8	37641709	37702414	1	G protein-coupled receptor 124 [Source:HGNC Symbol;Acc:17849]	29	55	1036	21	105	38	190	0	39	1057	6990	15
ENSG00000020219	CCT8L1P	pseudogene	7	152142562	152144235	1	chaperonin containing TCP1, subunit 8 (theta)-like 1, pseudogene [Source:HGNC Symbol;Acc:32153]	0	0	0	1	0	0	0	0	0	1	4	0
ENSG00000020256	ZFP64	protein_coding	20	50668202	50820847	-1	zinc finger protein 64 homolog (mouse) [Source:HGNC Symbol;Acc:15940]	560	351	2295	394	360	364	3134	1048	259	1904	3795	320
ENSG00000020426	MNAT1	protein_coding	14	61201460	61436671	1	menage a trois homolog 1, cyclin H assembly factor (Xenopus laevis) [Source:HGNC Symbol;Acc:7181]	6541	5451	1795	2604	2064	5651	443	3910	2646	1126	2991	3193
ENSG00000020577	SAMD4A	protein_coding	14	55033815	55260033	1	sterile alpha motif domain containing 4A [Source:HGNC Symbol;Acc:23023]	2952	2789	3382.18	1738	1033	5771	2172.14	3552	1915	3718.22	6182.23	2661
ENSG00000020633	RUNX3	protein_coding	1	25226002	25291612	-1	runt-related transcription factor 3 [Source:HGNC Symbol;Acc:10473]	3	0	6	2	15	0	0	2	0	43	109	0
ENSG00000020922	MRE11A	protein_coding	11	94152895	94227074	-1	MRE11 meiotic recombination 11 homolog A (S. cerevisiae) [Source:HGNC Symbol;Acc:7230]	4443	1511	705	1722	2905	2248	559	3029	1445	714	1576	1724
ENSG00000021300	PLEKHB1	protein_coding	11	73357223	73373864	1	pleckstrin homology domain containing, family B (evectins) member 1 [Source:HGNC Symbol;Acc:19079]	23	18	1448	5	11	31	7379	211	13	718	2874	10
ENSG00000021355	SERPINB1	protein_coding	6	2832566	2842240	-1	serpin peptidase inhibitor, clade B (ovalbumin), member 1 [Source:HGNC Symbol;Acc:3311]	840	1	174	579	1	150	3	0	13	1	1565	93
ENSG00000021461	CYP3A43	protein_coding	7	99425636	99463718	1	cytochrome P450, family 3, subfamily A, polypeptide 43 [Source:HGNC Symbol;Acc:17450]	0	0	0	0	0	0	0	3	0	0	0	0
ENSG00000021488	SLC7A9	protein_coding	19	33321415	33360672	-1	solute carrier family 7 (glycoprotein-associated amino acid transporter light chain, bo,+ system), member 9 [Source:HGNC Symbol;Acc:11067]	0	0	3	0	0	0	5	0	0	7	9	0
ENSG00000021574	SPAST	protein_coding	2	32288680	32382706	1	spastin [Source:HGNC Symbol;Acc:11233]	9083	8362	1090	3479	4051	5079	1295	5292	3100	994	2701	4309
ENSG00000021645	NRXN3	protein_coding	14	78708734	80330762	1	neurexin 3 [Source:HGNC Symbol;Acc:8010]	9591	8176	29406	58	2801	2348	97	83	1978	7915	20134	1549
ENSG00000021762	OSBPL5	protein_coding	11	3108346	3187969	-1	oxysterol binding protein-like 5 [Source:HGNC Symbol;Acc:16392]	6	43	6002	74	15	29	1130	7	13	2069	9282	3
ENSG00000021776	AQR	protein_coding	15	35147732	35262040	-1	aquarius homolog (mouse) [Source:HGNC Symbol;Acc:29513]	5110	5541	2435	3541	7869	3642	2215	7326	5345	2639	3800	3675
ENSG00000021826	CPS1	protein_coding	2	211342406	211543831	1	carbamoyl-phosphate synthase 1, mitochondrial [Source:HGNC Symbol;Acc:2323]	583	2091	2267	211	171	1436	2658	46	361	746	2191	410
ENSG00000021852	C8B	protein_coding	1	57394883	57431813	-1	complement component 8, beta polypeptide [Source:HGNC Symbol;Acc:1353]	0	0	0	0	0	0	0	0	0	0	0	0
ENSG00000022267	FHL1	protein_coding	X	135229559	135293518	1	four and a half LIM domains 1 [Source:HGNC Symbol;Acc:3702]	10182	4779	7354	3692	11354	6986	20401	18183	6001	4721	16931	4829
ENSG00000022277	RTFDC1	protein_coding	20	55043647	55093943	1	replication termination factor 2 domain containing 1 [Source:HGNC Symbol;Acc:15890]	823	321	7246.26	461	514	637	6895	2042	322	8083	18231	417
ENSG00000022355	GABRA1	protein_coding	5	161274197	161326975	1	gamma-aminobutyric acid (GABA) A receptor, alpha 1 [Source:HGNC Symbol;Acc:4075]	1	0	0	0	0	0	0	0	0	0	0	0
ENSG00000022556	NLRP2	protein_coding	19	55464498	55512510	1	NLR family, pyrin domain containing 2 [Source:HGNC Symbol;Acc:22948]	0	0	1	0	0	1	0	0	0	0	0	0
ENSG00000022567	SLC45A4	protein_coding	8	142217265	142318404	-1	solute carrier family 45, member 4 [Source:HGNC Symbol;Acc:29196]	123	66	635	49	80	36	794	185	65	1198	2196	64
ENSG00000022840	RNF10	protein_coding	12	120971283	121015397	1	ring finger protein 10 [Source:HGNC Symbol;Acc:10055]	650	415	11652	622	558	647	10586	1155	332	11966	33412	270
ENSG00000022976	ZNF839	protein_coding	14	102783714	102809044	1	zinc finger protein 839 [Source:HGNC Symbol;Acc:20345]	217	174	872	75	119	237	752	136	90	780	2011	72
ENSG00000023041	ZDHHC6	protein_coding	10	114190058	114206672	-1	zinc finger, DHHC-type containing 6 [Source:HGNC Symbol;Acc:19160]	2236	1220	663	1282	2013	1434	924	2351	1618	840	2111	1147
ENSG00000023171	GRAMD1B	protein_coding	11	123396344	123498482	1	GRAM domain containing 1B [Source:HGNC Symbol;Acc:29214]	9	33	0	69	73	144	646	166	41	6	207	78
ENSG00000023191	RNH1	protein_coding	11	494512	507300	-1	ribonuclease/angiogenin inhibitor 1 [Source:HGNC Symbol;Acc:10074]	33	208	10939	330	76	107	6945	37	26	8993	28338	18
ENSG00000023228	NDUFS1	protein_coding	2	206986149	207024327	-1	NADH dehydrogenase (ubiquinone) Fe-S protein 1, 75kDa (NADH-coenzyme Q reductase) [Source:HGNC Symbol;Acc:7707]	5681	4018	10289	2891	3025	4404	4466	5879	2410	10580	15991	2467
ENSG00000023287	RB1CC1	protein_coding	8	53535016	53658403	-1	RB1-inducible coiled-coil 1 [Source:HGNC Symbol;Acc:15574]	38745	18381	2279	15623	21761	22787	1760	20539	14285	2354	7103	12989
ENSG00000023318	ERP44	protein_coding	9	102741461	102861322	-1	endoplasmic reticulum protein 44 [Source:HGNC Symbol;Acc:18311]	18640	5538	3274	5064	10077	5109	1666	4642	5826	3304	13495	5504
ENSG00000023330	ALAS1	protein_coding	3	52232102	52248343	1	aminolevulinate, delta-, synthase 1 [Source:HGNC Symbol;Acc:396]	374	208	7944	419	276	349	3421	406	88	6428	14802	100
ENSG00000023445	BIRC3	protein_coding	11	102188215	102210134	1	baculoviral IAP repeat containing 3 [Source:HGNC Symbol;Acc:591]	3393	640	802	3793	2352	4405	1	7718	10845	263	1568	7405
ENSG00000023516	AKAP11	protein_coding	13	42846289	42897396	1	A kinase (PRKA) anchor protein 11 [Source:HGNC Symbol;Acc:369]	12332	9950	2357	7532	10263	22511	2675	8881	11493	3800	5029	11521
ENSG00000023572	GLRX2	protein_coding	1	193065598	193075244	-1	glutaredoxin 2 [Source:HGNC Symbol;Acc:16065]	3061	2033	199	2939	2055	1720	273	1282	1348	235	551	1025
ENSG00000023608	SNAPC1	protein_coding	14	62229075	62263146	1	small nuclear RNA activating complex, polypeptide 1, 43kDa [Source:HGNC Symbol;Acc:11134]	2891.87	3245.15	774	1243.06	1781.73	3506.77	295	2103.51	1186.41	488.57	1172	3158.94
ENSG00000023697	DERA	protein_coding	12	16064106	16190220	1	deoxyribose-phosphate aldolase (putative) [Source:HGNC Symbol;Acc:24269]	1768	1918	1282	1339	1951	2024	1377	2151	1588	1071	1588	1123
ENSG00000023734	STRAP	protein_coding	12	16035325	16056412	1	serine/threonine kinase receptor associated protein [Source:HGNC Symbol;Acc:30796]	22508	22743	8746	18429	28815	29549	5209	32987	19739	8381	10584	13860
ENSG00000023839	ABCC2	protein_coding	10	101542489	101611949	1	ATP-binding cassette, sub-family C (CFTR/MRP), member 2 [Source:HGNC Symbol;Acc:53]	12	3	6	5	18	84	24	25	34	10	75	15
ENSG00000023892	DEF6	protein_coding	6	35265595	35289548	1	differentially expressed in FDCP 6 homolog (mouse) [Source:HGNC Symbol;Acc:2760]	0	1	8	2	0	1	1	0	0	11	28	0
ENSG00000023902	PLEKHO1	protein_coding	1	150121373	150132260	1	pleckstrin homology domain containing, family O member 1 [Source:HGNC Symbol;Acc:24310]	26	20	2277	73	18	28	7918	85	15	2676	5021.98	42
ENSG00000023909	GCLM	protein_coding	1	94350761	94374966	-1	glutamate-cysteine ligase, modifier subunit [Source:HGNC Symbol;Acc:4312]	5019	18921	1194	10097	10666	6752	432	4606	2980	2086	3327	2337
ENSG00000024048	UBR2	protein_coding	6	42531800	42661242	1	ubiquitin protein ligase E3 component n-recognin 2 [Source:HGNC Symbol;Acc:21289]	5443	2389	2165	1982	4112	4062	1211	3442	2194	1616	5653	1981
ENSG00000024422	EHD2	protein_coding	19	48216600	48246391	1	EH-domain containing 2 [Source:HGNC Symbol;Acc:3243]	86	210	8941	638	135	70	2597	76	97	6245	26265	107
ENSG00000024526	DEPDC1	protein_coding	1	68939835	68962904	-1	DEP domain containing 1 [Source:HGNC Symbol;Acc:22949]	26667.3	33677.1	1807.87	25794.3	22981.7	14324.2	566.94	11932.2	12375.7	1331.65	1490.9	11903.9
ENSG00000024862	CCDC28A	protein_coding	6	139094657	139114456	1	coiled-coil domain containing 28A [Source:HGNC Symbol;Acc:21098]	873	316	498	218	829	654	301	328	275	464	1643	229
ENSG00000025039	RRAGD	protein_coding	6	90074355	90121989	-1	Ras-related GTP binding D [Source:HGNC Symbol;Acc:19903]	2166	1773	768	2465	3472	535	964	7989	873	1437	1330	1290
ENSG00000025156	HSF2	protein_coding	6	122720691	122754264	1	heat shock transcription factor 2 [Source:HGNC Symbol;Acc:5225]	3852	1876	1090	1705	4151	3555	910	3153.99	2023.99	990	2389	1797
ENSG00000025293	PHF20	protein_coding	20	34359896	34538303	1	PHD finger protein 20 [Source:HGNC Symbol;Acc:16098]	8027	4034	4714	4233	4646	4306	6544	8263	3727	4315	11126	4453
ENSG00000025423	HSD17B6	protein_coding	12	57145945	57181574	1	hydroxysteroid (17-beta) dehydrogenase 6 homolog (mouse) [Source:HGNC Symbol;Acc:23316]	14	29	86	2	28	1	83	88	12	46	37	12
ENSG00000025434	NR1H3	protein_coding	11	47269851	47290396	1	nuclear receptor subfamily 1, group H, member 3 [Source:HGNC Symbol;Acc:7966]	2	11	185	11	0	9	159	1	2	297	1300	0
ENSG00000025708	TYMP	protein_coding	22	50964181	50968485	-1	thymidine phosphorylase [Source:HGNC Symbol;Acc:3148]	0	2	54.41	2	2	0	55.38	0	1.18	57.36	151.07	1
ENSG00000025770	NCAPH2	protein_coding	22	50946645	50963063	1	non-SMC condensin II complex, subunit H2 [Source:HGNC Symbol;Acc:25071]	4	111	2116	79	33	15	3770	5	26	4393	6342	5
ENSG00000025772	TOMM34	protein_coding	20	43570771	43589127	-1	translocase of outer mitochondrial membrane 34 [Source:HGNC Symbol;Acc:15746]	101	145	5516	204	248	79	2907	464	33	6053	13998	46
ENSG00000025796	SEC63	protein_coding	6	108188960	108279393	-1	SEC63 homolog (S. cerevisiae) [Source:HGNC Symbol;Acc:21082]	31420.3	19751.8	4975.59	9129.87	23784.4	25989.9	3269.08	15769.8	14188.7	5048.85	13781.2	11725.2
ENSG00000025800	KPNA6	protein_coding	1	32573639	32642169	1	karyopherin alpha 6 (importin alpha 7) [Source:HGNC Symbol;Acc:6399]	3187	1736	7752.09	1706	1631	1724	5640	2939	1008	6198	19609.6	960
ENSG00000026025	VIM	protein_coding	10	17270258	17279592	1	vimentin [Source:HGNC Symbol;Acc:12692]	372369	211454	797568	154082	256029	298157	244803	258126	209365	244915	932561	76952
ENSG00000026036	RTEL1-TNFRSF6B	protein_coding	20	62290653	62330037	1	RTEL1-TNFRSF6B readthrough (non-protein coding) [Source:HGNC Symbol;Acc:44095]	0	10.26	471.71	20.17	2.35	8.17	762.26	0	0	963.85	3471.6	1.21
ENSG00000026103	FAS	protein_coding	10	90750414	90775542	1	Fas (TNF receptor superfamily, member 6) [Source:HGNC Symbol;Acc:11920]	4427	2026	942	3603	5819	5006	571	895	1498	311	1337	0
ENSG00000026297	RNASET2	protein_coding	6	167342992	167370679	-1	ribonuclease T2 [Source:HGNC Symbol;Acc:21686]	33.46	14	723.4	25	25	53	339	90	2.68	646	2103	20.16
ENSG00000026508	CD44	protein_coding	11	35160417	35253949	1	CD44 molecule (Indian blood group) [Source:HGNC Symbol;Acc:1681]	168487	108663	218083	85337	102944	228291	1780	102499	51778	56968	256718	24369
ENSG00000026559	KCNG1	protein_coding	20	49620193	49639666	-1	potassium voltage-gated channel, subfamily G, member 1 [Source:HGNC Symbol;Acc:6248]	8	0	6.93	1	85.78	3	750.02	35	6	111.26	428.12	1
ENSG00000026652	AGPAT4	protein_coding	6	161551011	161695093	-1	1-acylglycerol-3-phosphate O-acyltransferase 4 (lysophosphatidic acid acyltransferase, delta) [Source:HGNC Symbol;Acc:20885]	1247	467	3190	335	580	330	2670	1272	415	2335	7692	206
ENSG00000026751	SLAMF7	protein_coding	1	160709037	160724611	1	SLAM family member 7 [Source:HGNC Symbol;Acc:21394]	5	1	0	6	0	0	0	2	0	0	7	0
ENSG00000026950	BTN3A1	protein_coding	6	26402465	26415444	1	butyrophilin, subfamily 3, member A1 [Source:HGNC Symbol;Acc:1138]	1294	230.61	1739.48	113.3	960.95	878.26	1016.44	292.24	176	1073.11	8544.23	181
ENSG00000027001	MIPEP	protein_coding	13	24304328	24463558	-1	mitochondrial intermediate peptidase [Source:HGNC Symbol;Acc:7104]	1148	231	622	333	440	690	619	713	328	1499	1694	348
ENSG00000027075	PRKCH	protein_coding	14	61654277	62017694	1	protein kinase C, eta [Source:HGNC Symbol;Acc:9403]	246	8	1	5	502	29	1	9	7	12	565.82	5
ENSG00000027644	INSRR	protein_coding	1	156809855	156828810	-1	insulin receptor-related receptor [Source:HGNC Symbol;Acc:6093]	0	0	12	0	0	0	3	0	0	5	43	0
ENSG00000027697	IFNGR1	protein_coding	6	137518621	137540586	-1	interferon gamma receptor 1 [Source:HGNC Symbol;Acc:5439]	8755	4615	2245	1952	18063	7654	997	6485	4032	2058	5922	3614
ENSG00000027847	B4GALT7	protein_coding	5	177027101	177037348	1	xylosylprotein beta 1,4-galactosyltransferase, polypeptide 7 [Source:HGNC Symbol;Acc:930]	7	34	2894	54	27	12	1262	7	11	2511	7343	5
ENSG00000027869	SH2D2A	protein_coding	1	156776035	156786654	-1	SH2 domain containing 2A [Source:HGNC Symbol;Acc:10821]	2	0	0	0	0	0	8	0	0	3	151	0
ENSG00000028116	VRK2	protein_coding	2	58134786	58387055	1	vaccinia related kinase 2 [Source:HGNC Symbol;Acc:12719]	9	10	0	728	3660	5150	0	715	6	216	2	21
ENSG00000028137	TNFRSF1B	protein_coding	1	12227060	12269285	1	tumor necrosis factor receptor superfamily, member 1B [Source:HGNC Symbol;Acc:11917]	16	31	2458	29	40	11	111	4	6	1504	10575	1
ENSG00000028203	VEZT	protein_coding	12	95611522	95696566	1	vezatin, adherens junctions transmembrane protein [Source:HGNC Symbol;Acc:18258]	13845	7039	4669	5680	6898	11433	2557	10899	5340	4167	10560	7405
ENSG00000028277	POU2F2	protein_coding	19	42592650	42700737	-1	POU class 2 homeobox 2 [Source:HGNC Symbol;Acc:9213]	7	0	8	1	2	7	119	2	11	38	142	21
ENSG00000028310	BRD9	protein_coding	5	850406	892939	-1	bromodomain containing 9 [Source:HGNC Symbol;Acc:25818]	321	150	3061.23	217	241	308	3802.08	462	186	3725.97	7454.81	133
ENSG00000028528	SNX1	protein_coding	15	64386322	64438289	1	sorting nexin 1 [Source:HGNC Symbol;Acc:11172]	1457	3550	7649	2022	3059	2498	4550	3743	3038	6402	7718	2186
ENSG00000028839	TBPL1	protein_coding	6	134273308	134308637	1	TBP-like 1 [Source:HGNC Symbol;Acc:11589]	9683	4748	1068	3836	6264	5075	362	3563	3058	657	2487	2821
ENSG00000029153	ARNTL2	protein_coding	12	27485787	27576241	1	aryl hydrocarbon receptor nuclear translocator-like 2 [Source:HGNC Symbol;Acc:18984]	11771	12027	1839	10919	19066	6366	470	8188	6367	2632	3128	5425
ENSG00000029363	BCLAF1	protein_coding	6	136578001	136610989	-1	BCL2-associated transcription factor 1 [Source:HGNC Symbol;Acc:16863]	67971.4	53689.2	11849.9	26923.9	40912.9	41697.9	7608.95	38777.8	32222	10620.3	24237.5	26228.9
ENSG00000029364	SLC39A9	protein_coding	14	69864732	69929105	1	solute carrier family 39 (zinc transporter), member 9 [Source:HGNC Symbol;Acc:20182]	14330	9820	5382	3770	6036	10621	3766	6846	6036	5030	11940	7343
ENSG00000029534	ANK1	protein_coding	8	41510739	41754280	-1	ankyrin 1, erythrocytic [Source:HGNC Symbol;Acc:492]	108	67	1801	422	79	75	863	6	106	1459	5477	106
ENSG00000029559	IBSP	protein_coding	4	88720733	88733074	1	integrin-binding sialoprotein [Source:HGNC Symbol;Acc:5341]	1	0	0	0	12	0	0	0	0	1	1	0
ENSG00000029639	TFB1M	protein_coding	6	155578643	155635627	-1	transcription factor B1, mitochondrial [Source:HGNC Symbol;Acc:17037]	1032	515	1505	353	970	787	315	411	451	1240	2341	282
ENSG00000029725	RABEP1	protein_coding	17	5185558	5289129	1	rabaptin, RAB GTPase binding effector protein 1 [Source:HGNC Symbol;Acc:17677]	12096	6603	5834	3966	10335	11191	4260	7020	2947	5390	12305	5090
ENSG00000029993	HMGB3	protein_coding	X	150148982	150159248	1	high mobility group box 3 [Source:HGNC Symbol;Acc:5004]	7837	2966	10412.9	3888	5365	2890	8819.72	9820.92	2395	8305.92	10242.7	3185
ENSG00000030066	NUP160	protein_coding	11	47799639	47870107	-1	nucleoporin 160kDa [Source:HGNC Symbol;Acc:18017]	8454	6959	6294	3514	7988	4598	2617	10194	3748	4752	9339	3852
ENSG00000030110	BAK1	protein_coding	6	33540329	33548019	-1	BCL2-antagonist/killer 1 [Source:HGNC Symbol;Acc:949]	7.71	31.31	3047.69	89.61	23.1	13	1351.86	8.86	14.93	5042.26	6602.24	1
ENSG00000030304	MUSK	protein_coding	9	113431051	113563859	1	muscle, skeletal, receptor tyrosine kinase [Source:HGNC Symbol;Acc:7525]	2	4	0	0	25	0	0	0	2	0	4	0
ENSG00000030419	IKZF2	protein_coding	2	213864429	214017151	-1	IKAROS family zinc finger 2 (Helios) [Source:HGNC Symbol;Acc:13177]	5621	1830	135	1102	448	2495	170	452	1269	257	1245	3004
ENSG00000030582	GRN	protein_coding	17	42422614	42430470	1	granulin [Source:HGNC Symbol;Acc:4601]	26	170	16252	230	155	155	5549	8	48	10300	56549	30
ENSG00000031003	FAM13B	protein_coding	5	137273649	137387650	-1	family with sequence similarity 13, member B [Source:HGNC Symbol;Acc:1335]	8610	4373	2153	5875	4049	8783	809	4345	5614	4194	3032	2658
ENSG00000031081	ARHGAP31	protein_coding	3	119013220	119139561	1	Rho GTPase activating protein 31 [Source:HGNC Symbol;Acc:29216]	1618	704	3215	649	1173	2749	11598	703	800	2101	12664	341
ENSG00000031544	NR2E3	processed_transcript	15	72084977	72110600	1	nuclear receptor subfamily 2, group E, member 3 [Source:HGNC Symbol;Acc:7974]	1	0	0	5	6	8	0	0	0	1	7.21	1
ENSG00000031691	CENPQ	protein_coding	6	49431096	49460820	1	centromere protein Q [Source:HGNC Symbol;Acc:21347]	4605	7862	577	3513	5240	3851	276	4114	4230	489	478	2206
ENSG00000031698	SARS	protein_coding	1	109756540	109780791	1	seryl-tRNA synthetase [Source:HGNC Symbol;Acc:10537]	152	220	11126	316	198	167	9824	605	92	10925	27494	83
ENSG00000031823	RANBP3	protein_coding	19	5916150	5978153	-1	RAN binding protein 3 [Source:HGNC Symbol;Acc:9850]	42	94	5708	127	52	46	7062	39	30	6233	12155	24
ENSG00000032219	ARID4A	protein_coding	14	58765103	58840605	1	AT rich interactive domain 4A (RBP1-like) [Source:HGNC Symbol;Acc:9885]	7836	7158	965	2472	3027	9101	1539	4600	3368	970	2513	3827
ENSG00000032389	TSSC1	protein_coding	2	3192696	3381653	-1	tumor suppressing subtransferable candidate 1 [Source:HGNC Symbol;Acc:12383]	32	51	2606	92	22	41	1685	46	28	2139	5389	22
ENSG00000032444	PNPLA6	protein_coding	19	7598890	7626650	1	patatin-like phospholipase domain containing 6 [Source:HGNC Symbol;Acc:16268]	16	64	4487.33	132.17	39	28	3847.2	4	13	3388.69	12044.2	18
ENSG00000032742	IFT88	protein_coding	13	21140585	21265503	1	intraflagellar transport 88 homolog (Chlamydomonas) [Source:HGNC Symbol;Acc:20606]	4053	1747	308	650	1852	3330	346	1326	1459	760	1216	1404
ENSG00000033011	ALG1	protein_coding	16	5083703	5137380	1	asparagine-linked glycosylation 1, beta-1,4-mannosyltransferase homolog (S. cerevisiae) [Source:HGNC Symbol;Acc:18294]	93	84	1819.42	60	139	66	1076.58	165	40	1931.59	4028.16	32
ENSG00000033030	ZCCHC8	protein_coding	12	122957417	122985518	-1	zinc finger, CCHC domain containing 8 [Source:HGNC Symbol;Acc:25265]	3186	2347	1341	1741	2115	2053	1359	2544	1460	1609	3665	1546
ENSG00000033050	ABCF2	protein_coding	7	150904923	150924316	-1	ATP-binding cassette, sub-family F (GCN20), member 2 [Source:HGNC Symbol;Acc:71]	348	258	6825	196	266	306	7273	745	150	7852	24818	90
ENSG00000033100	CHPF2	protein_coding	7	150929575	150935908	1	chondroitin polymerizing factor 2 [Source:HGNC Symbol;Acc:29270]	199	258	8509.29	182.08	136	264	3762.05	314	112	6969.85	31732	57
ENSG00000033122	LRRC7	protein_coding	1	70034081	70617628	1	leucine rich repeat containing 7 [Source:HGNC Symbol;Acc:18531]	155	34	45	27	10	51	1	4	102	4	357	85
ENSG00000033170	FUT8	protein_coding	14	65877310	66210839	1	fucosyltransferase 8 (alpha (1,6) fucosyltransferase) [Source:HGNC Symbol;Acc:4019]	12111	3484	6990	1598	3799	3543	678	12257	2210	6819	14624	3886
ENSG00000033178	UBA6	protein_coding	4	68481479	68566897	-1	ubiquitin-like modifier activating enzyme 6 [Source:HGNC Symbol;Acc:25581]	51038	22230	2073	18966	29865	29837	853	13620	14137	1822	5138	13306
ENSG00000033327	GAB2	protein_coding	11	77926343	78129394	-1	GRB2-associated binding protein 2 [Source:HGNC Symbol;Acc:14458]	153	126	1575	83	61	48	4990	297	102	1261	3876	65
ENSG00000033627	ATP6V0A1	protein_coding	17	40610862	40674629	1	ATPase, H+ transporting, lysosomal V0 subunit a1 [Source:HGNC Symbol;Acc:865]	2003	946	4492	719	1366	1242	5430	1992	996	4152	12014	916
ENSG00000033800	PIAS1	protein_coding	15	68346517	68483096	1	protein inhibitor of activated STAT, 1 [Source:HGNC Symbol;Acc:2752]	522	218	1376	274	754	306	1096	847	390	1328	2168	402
ENSG00000033867	SLC4A7	protein_coding	3	27414214	27525911	-1	solute carrier family 4, sodium bicarbonate cotransporter, member 7 [Source:HGNC Symbol;Acc:11033]	28973	32842	4875	25290	37511	20380	1157	20368	15063	7898	7873	19813
ENSG00000034053	APBA2	protein_coding	15	29129629	29410518	1	amyloid beta (A4) precursor protein-binding, family A, member 2 [Source:HGNC Symbol;Acc:579]	36	114	13847	77	34	29	11742	94	60	9326	7388	97
ENSG00000034063	UHRF1	processed_transcript	19	4903092	4962165	1	ubiquitin-like with PHD and ring finger domains 1 [Source:HGNC Symbol;Acc:12556]	3395.99	5642.7	15345.9	2625.11	1105.96	2640.96	15997.2	5086	3478.91	11801.8	13789.2	4352.62
ENSG00000034152	MAP2K3	protein_coding	17	21187984	21218552	1	mitogen-activated protein kinase kinase 3 [Source:HGNC Symbol;Acc:6843]	7	73	2934	98	78	35	1132	10	9	2455	4619	12
ENSG00000034239	EFCAB1	protein_coding	8	49623348	49647870	-1	EF-hand calcium binding domain 1 [Source:HGNC Symbol;Acc:25678]	65	187	0	0	0	71	8	0	5	0	36	0
ENSG00000034510	TMSB10	protein_coding	2	85132749	85133795	1	thymosin beta 10 [Source:HGNC Symbol;Acc:11879]	117	1067	81015	2082	835	467	53338	63	322	60862	123591	108
ENSG00000034533	ASTE1	protein_coding	3	130732719	130746493	-1	asteroid homolog 1 (Drosophila) [Source:HGNC Symbol;Acc:25021]	752	468	737	365	858	375	379	718	343	583	1392	304
ENSG00000034677	RNF19A	protein_coding	8	101269288	101348446	-1	ring finger protein 19A, E3 ubiquitin protein ligase [Source:HGNC Symbol;Acc:13432]	10628	7101	3093	5659	7531	5520	1109	62491	8016	4281	6639	11906
ENSG00000034693	PEX3	protein_coding	6	143771944	143811147	1	peroxisomal biogenesis factor 3 [Source:HGNC Symbol;Acc:8858]	3145	1781.99	585	888	2317.99	2433	237	2126	1071	659	1387	1038
ENSG00000034713	GABARAPL2	protein_coding	16	75600249	75611779	1	GABA(A) receptor-associated protein-like 2 [Source:HGNC Symbol;Acc:13291]	8480	4799	4292	4714	7973	8043	3783	6428	2751	3519	8592	4703
ENSG00000034971	MYOC	protein_coding	1	171604557	171621811	-1	myocilin, trabecular meshwork inducible glucocorticoid response [Source:HGNC Symbol;Acc:7610]	0	0	0	0	1	0	0	0	0	0	0	0
ENSG00000035115	SH3YL1	protein_coding	2	217730	266398	-1	SH3 domain containing, Ysc84-like 1 (S. cerevisiae) [Source:HGNC Symbol;Acc:29546]	2108	1843	542	837	620	989	747	1680	1134	416	2870	868
ENSG00000035141	FAM136A	protein_coding	2	70523107	70529222	-1	family with sequence similarity 136, member A [Source:HGNC Symbol;Acc:25911]	6595	2770	3989.99	3547	6353	3408	1848	5329	1643	5027	8183.92	2121
ENSG00000035403	VCL	protein_coding	10	75757872	75879918	1	vinculin [Source:HGNC Symbol;Acc:12665]	21796	6973	22754	12172	8815	12876	2918	7977	10865	27320	94825	10920
ENSG00000035499	DEPDC1B	protein_coding	5	59892739	59996017	-1	DEP domain containing 1B [Source:HGNC Symbol;Acc:24902]	4356	3796	1330	2911	2999	2382	858	4162	2144	1611	1849	1995
ENSG00000035664	DAPK2	protein_coding	15	64199235	64364232	-1	death-associated protein kinase 2 [Source:HGNC Symbol;Acc:2675]	161	71	898	48	61	2	106	94	95	617	1385	69
ENSG00000035681	NSMAF	protein_coding	8	59496063	59572403	-1	neutral sphingomyelinase (N-SMase) activation associated factor [Source:HGNC Symbol;Acc:8017]	4228	2986	2599	2102	2490	3003	1118	3638	2256	3655	6303	1377
ENSG00000035687	ADSS	protein_coding	1	244571796	244615436	-1	adenylosuccinate synthase [Source:HGNC Symbol;Acc:292]	16886	10394	2770	14821	18466	10938	1066	7684	5910	3667	4390	7586.98
ENSG00000035720	STAP1	protein_coding	4	68424446	68473055	1	signal transducing adaptor family member 1 [Source:HGNC Symbol;Acc:24133]	0	0	0	1	0	0	0	0	0	1	0	0
ENSG00000035862	TIMP2	protein_coding	17	76849059	76921469	-1	TIMP metallopeptidase inhibitor 2 [Source:HGNC Symbol;Acc:11821]	27739	9129	81948	5941	40021	18076	32230	23993	19463	39085.5	153737	9897
ENSG00000035928	RFC1	protein_coding	4	39289076	39367995	-1	replication factor C (activator 1) 1, 145kDa [Source:HGNC Symbol;Acc:9969]	16630	9060	5950	4808	12098	10070	3491	10791	5979	5497	12501	4842
ENSG00000036054	TBC1D23	protein_coding	3	99979844	100044095	1	TBC1 domain family, member 23 [Source:HGNC Symbol;Acc:25622]	24699	15732	628	22876	14631	24915	673	5992	10694	1323	5593	7553
ENSG00000036257	CUL3	protein_coding	2	225334867	225450110	-1	cullin 3 [Source:HGNC Symbol;Acc:2553]	32774	18878	4827	13318	19799	24812	2872	17750	13737	4482	9901	12018
ENSG00000036448	MYOM2	protein_coding	8	1993155	2113475	1	myomesin 2 [Source:HGNC Symbol;Acc:7614]	15	3	103	2	20	4	28	13	3	27	312	1
ENSG00000036473	OTC	protein_coding	X	38211798	38280703	1	ornithine carbamoyltransferase [Source:HGNC Symbol;Acc:8512]	2	1	0	0	0	2	0	0	2	0	2	0
ENSG00000036530	CYP46A1	protein_coding	14	100150641	100193638	1	cytochrome P450, family 46, subfamily A, polypeptide 1 [Source:HGNC Symbol;Acc:2641]	786	1833	778	400	259	963	39	552	550	441	606	528
ENSG00000036549	ZZZ3	protein_coding	1	78028101	78149104	-1	zinc finger, ZZ-type containing 3 [Source:HGNC Symbol;Acc:24523]	15320	8263	3543	7073	11181	7169	1217	8454	6042	2780	7473	5635
ENSG00000036565	SLC18A1	protein_coding	8	20002366	20040717	-1	solute carrier family 18 (vesicular monoamine), member 1 [Source:HGNC Symbol;Acc:10934]	4	0	55	0	0	0	166	64	25	152	58	56
ENSG00000036672	USP2	protein_coding	11	119225925	119252436	-1	ubiquitin specific peptidase 2 [Source:HGNC Symbol;Acc:12618]	2	10	367	11	2	2	1558	24	3	146	767	1
ENSG00000036828	CASR	protein_coding	3	121902530	122005342	1	calcium-sensing receptor [Source:HGNC Symbol;Acc:1514]	0	0	1	0	0	0	0	0	0	2	1	0
ENSG00000037042	TUBG2	protein_coding	17	40811323	40819024	1	tubulin, gamma 2 [Source:HGNC Symbol;Acc:12419]	66	88.64	1842.36	98.65	51.35	163.99	1233.15	53.05	33.29	1780.22	5417.54	60.18
ENSG00000037241	RPL26L1	protein_coding	5	172385732	172396774	1	ribosomal protein L26-like 1 [Source:HGNC Symbol;Acc:17050]	1478.28	867.41	2353.57	804.96	1384.07	1105	1447.45	1363.13	598.41	2233.47	5308.7	553.29
ENSG00000037280	FLT4	protein_coding	5	180028506	180076624	-1	fms-related tyrosine kinase 4 [Source:HGNC Symbol;Acc:3767]	0	0	1	0	0	0	20	0	0	24	10	0
ENSG00000037474	NSUN2	protein_coding	5	6599352	6633404	-1	NOP2/Sun RNA methyltransferase family, member 2 [Source:HGNC Symbol;Acc:25994]	5509	5362	4447	3016	3263	4687	2708	5234	3059	5357	11500	2275
ENSG00000037637	FBXO42	protein_coding	1	16573334	16678949	-1	F-box protein 42 [Source:HGNC Symbol;Acc:29249]	793	499	2961	469	770	673	2647	802	445	2930	4065	297
ENSG00000037749	MFAP3	protein_coding	5	153418466	153600038	1	microfibrillar-associated protein 3 [Source:HGNC Symbol;Acc:7034]	17506	10306	3307	5922	10674	10608	1581	10166	7740	2957	5772	7926
ENSG00000037757	MRI1	protein_coding	19	13875346	13885096	1	methylthioribose-1-phosphate isomerase homolog (S. cerevisiae) [Source:HGNC Symbol;Acc:28469]	185.93	123.49	1419	133.29	79	96	1377	255.92	85	1426	4143	107.4
ENSG00000037897	METTL1	protein_coding	12	58162254	58166576	-1	methyltransferase like 1 [Source:HGNC Symbol;Acc:7030]	11	25	979	41	32	12	1182.98	355	7	1206.7	3526.37	7
ENSG00000037965	HOXC8	protein_coding	12	54402832	54407570	1	homeobox C8 [Source:HGNC Symbol;Acc:5129]	51	5	66	34	10	324	98	2	72	98	234	65
ENSG00000038002	AGA	protein_coding	4	178351924	178363657	-1	aspartylglucosaminidase [Source:HGNC Symbol;Acc:318]	2975	2972	1047	1145	2151	1665	275	1551	1021	575	2092	727
ENSG00000038210	PI4K2B	protein_coding	4	25162263	25280714	1	phosphatidylinositol 4-kinase type 2 beta [Source:HGNC Symbol;Acc:18215]	12075	13655	1785	5757	9422	6408	658	4222	8975	1010	2919	3663
ENSG00000038219	BOD1L1	protein_coding	4	13570362	13629347	-1	biorientation of chromosomes in cell division 1-like 1 [Source:HGNC Symbol;Acc:31792]	14305	8249	5001	3571	10167	9864	3591	6980	5479	3937	17091	6327
ENSG00000038274	MAT2B	protein_coding	5	162930120	162946342	1	methionine adenosyltransferase II, beta [Source:HGNC Symbol;Acc:6905]	12434	9206	3150	7135	5030	8714	2061	6071	6235	3369	9757	5643
ENSG00000038295	TLL1	protein_coding	4	166794410	167025047	1	tolloid-like 1 [Source:HGNC Symbol;Acc:11843]	2	0	0	0	17	0	0	0	0	1	3	0
ENSG00000038358	EDC4	protein_coding	16	67906926	67918406	1	enhancer of mRNA decapping 4 [Source:HGNC Symbol;Acc:17157]	10	102.43	6035	110.31	57.15	39.29	5590.38	11.91	35.89	7590.77	15732.1	12.98
ENSG00000038382	TRIO	protein_coding	5	14143811	14532235	1	trio Rho guanine nucleotide exchange factor [Source:HGNC Symbol;Acc:12303]	3560	1505	14220	1889	1204	2404	9063	2297	1385	11609	41228	1459
ENSG00000038427	VCAN	protein_coding	5	82767284	82878122	1	versican [Source:HGNC Symbol;Acc:2464]	173964	130180	102172	65313	214758	139554	9498	34078	115317	18853	216345	69481
ENSG00000038532	CLEC16A	protein_coding	16	11038345	11276046	1	C-type lectin domain family 16, member A [Source:HGNC Symbol;Acc:29013]	424	222	2798	128	277	312	3026	502	248	3020	7367	249
ENSG00000038945	MSR1	protein_coding	8	15965387	16424999	-1	macrophage scavenger receptor 1 [Source:HGNC Symbol;Acc:7376]	12	2	0	7	59	27	0	0	0	2	13	139
ENSG00000039068	CDH1	protein_coding	16	68771128	68869445	1	cadherin 1, type 1, E-cadherin (epithelial) [Source:HGNC Symbol;Acc:1748]	272	11	522	11	47	4	61	520	12	351	8435	678
ENSG00000039123	SKIV2L2	protein_coding	5	54603588	54721409	1	superkiller viralicidic activity 2-like 2 (S. cerevisiae) [Source:HGNC Symbol;Acc:18734]	21940	13113	2888	12021	15290	12282	1967	12651	9491	3012	6427	7653
ENSG00000039139	DNAH5	protein_coding	5	13690440	13944652	-1	dynein, axonemal, heavy chain 5 [Source:HGNC Symbol;Acc:2950]	1009	85	185	200	238	73	6	214	96	359	1067	499
ENSG00000039319	ZFYVE16	protein_coding	5	79703832	79775169	1	zinc finger, FYVE domain containing 16 [Source:HGNC Symbol;Acc:20756]	20335	12542	1393	8658	12326	16887	939	7185	10916	1804	3559	9277
ENSG00000039523	FAM65A	protein_coding	16	67552321	67580689	1	family with sequence similarity 65, member A [Source:HGNC Symbol;Acc:25836]	11	82	6085	137	69	54	4028	5	19	7090	15340	16
ENSG00000039537	C6	protein_coding	5	41142336	41261540	-1	complement component 6 [Source:HGNC Symbol;Acc:1339]	1	0	1	0	23	0	0	0	0	4	30	4
ENSG00000039560	RAI14	protein_coding	5	34656342	34832732	1	retinoic acid induced 14 [Source:HGNC Symbol;Acc:14873]	19821	4631	6614	12209	12418	11250	897	18115	14335	12155	19546	20612
ENSG00000039600	SOX30	protein_coding	5	157052687	157098488	-1	SRY (sex determining region Y)-box 30 [Source:HGNC Symbol;Acc:30635]	39	20	11	17	5	3	4	26	8	10	48	6
ENSG00000039650	PNKP	protein_coding	19	50364461	50371166	-1	polynucleotide kinase 3'-phosphatase [Source:HGNC Symbol;Acc:9154]	2	41	1841	34	16	12	1840	2	4	2398	5759	4
ENSG00000039987	BEST2	protein_coding	19	12862516	12869272	1	bestrophin 2 [Source:HGNC Symbol;Acc:17107]	0	0	0	0	0	0	1	0	0	6	6	0
ENSG00000040199	PHLPP2	protein_coding	16	71671738	71758604	-1	PH domain and leucine rich repeat protein phosphatase 2 [Source:HGNC Symbol;Acc:29149]	4089	3329	3317.98	1838	4822	3101	1452	3962	2053	2758	6242.96	1507
ENSG00000040275	SPDL1	protein_coding	5	169010638	169031782	1	spindle apparatus coiled-coil protein 1 [Source:HGNC Symbol;Acc:26010]	9573	7305	3856	7773	5173	3670	1216	6964	5616	3347	4560	4200
ENSG00000040341	STAU2	protein_coding	8	74332604	74659943	-1	staufen, RNA binding protein, homolog 2 (Drosophila) [Source:HGNC Symbol;Acc:11371]	12016.9	5778.64	2937.21	4859	7180.55	7640.85	2734.81	8270.65	5951.68	2348.05	6226.91	4412
ENSG00000040487	PQLC2	protein_coding	1	19638820	19655794	1	PQ loop repeat containing 2 [Source:HGNC Symbol;Acc:26001]	0	18	2052	48	12	8	1155	1	6	1529	2160	0
ENSG00000040531	CTNS	protein_coding	17	3539762	3564836	1	cystinosin, lysosomal cystine transporter [Source:HGNC Symbol;Acc:2518]	22	22	1277	28	17	25	862	36	8	1525	2935	7
ENSG00000040608	RTN4R	protein_coding	22	20228938	20270769	-1	reticulon 4 receptor [Source:HGNC Symbol;Acc:18601]	0	8	636	69	12	0	2008	1	1	1013	1572	2
ENSG00000040633	PHF23	protein_coding	17	7138347	7143041	-1	PHD finger protein 23 [Source:HGNC Symbol;Acc:28428]	175	106	4279	146	104	353	3820	188	23	2882	11218	91
ENSG00000040731	CDH10	protein_coding	5	24487209	24645087	-1	cadherin 10, type 2 (T2-cadherin) [Source:HGNC Symbol;Acc:1749]	1336	4	3	337	109	353	2610	3	13	0	941	603
ENSG00000040933	INPP4A	protein_coding	2	99061317	99207496	1	inositol polyphosphate-4-phosphatase, type I, 107kDa [Source:HGNC Symbol;Acc:6074]	3170	2763	3881	1855	1767	2761	3084	2706	1349	3165	6198	1694
ENSG00000041353	RAB27B	protein_coding	18	52385091	52562747	1	RAB27B, member RAS oncogene family [Source:HGNC Symbol;Acc:9767]	9278	15821	2323	9304	2841	2802	153	5041	5075	319	1237	2512
ENSG00000041357	PSMA4	protein_coding	15	78832747	78841604	1	proteasome (prosome, macropain) subunit, alpha type, 4 [Source:HGNC Symbol;Acc:9533]	19881	16947	7148	15824	27178	14085	2405	18560	14101	6242	6536	11041
ENSG00000041515	MYO16	protein_coding	13	109248500	109860355	1	myosin XVI [Source:HGNC Symbol;Acc:29822]	35	81	11	5	2	15	633	94	21	29	277	7
ENSG00000041802	LSG1	protein_coding	3	194361517	194393206	-1	large subunit GTPase 1 homolog (S. cerevisiae) [Source:HGNC Symbol;Acc:25652]	2028	1110	3618	191	1684	1456	2896	1955	807	2394	10185	897
ENSG00000041880	PARP3	protein_coding	3	51976361	51982883	1	poly (ADP-ribose) polymerase family, member 3 [Source:HGNC Symbol;Acc:273]	104	81	1737	185	105	174	421	50	69	1270	4672	36
ENSG00000041982	TNC	protein_coding	9	117782806	117880536	-1	tenascin C [Source:HGNC Symbol;Acc:5318]	55005	18829	204811	9190	12286	8060	78805	9870	7738	93671	1356952	2085
ENSG00000041988	THAP3	protein_coding	1	6684926	6695646	1	THAP domain containing, apoptosis associated protein 3 [Source:HGNC Symbol;Acc:20855]	5	33	965	49	21	11	1616	7	2	1405	1917	3
ENSG00000042062	FAM65C	protein_coding	20	49202645	49308065	-1	family with sequence similarity 65, member C [Source:HGNC Symbol;Acc:16168]	2	17	151	25	19	38	0	179	10	103	132	40
ENSG00000042088	TDP1	protein_coding	14	90421283	90511106	1	tyrosyl-DNA phosphodiesterase 1 [Source:HGNC Symbol;Acc:18884]	1293	588	2700	607	519	508	1518	1284	529	2338	4242	437
ENSG00000042286	AIFM2	protein_coding	10	71857979	71892690	-1	apoptosis-inducing factor, mitochondrion-associated, 2 [Source:HGNC Symbol;Acc:21411]	6	8	811	108	30	21	260	10	11	697	970	4
ENSG00000042304	C2orf83	protein_coding	2	228474806	228498036	-1	chromosome 2 open reading frame 83 [Source:HGNC Symbol;Acc:25344]	0	0	0	0	0	0	0	0	0	0	0	0
ENSG00000042317	SPATA7	protein_coding	14	88851268	88936694	1	spermatogenesis associated 7 [Source:HGNC Symbol;Acc:20423]	2388	2529	469	217	1146	1985	216	900	683	213	1005	590
ENSG00000042429	MED17	protein_coding	11	93517393	93547861	1	mediator complex subunit 17 [Source:HGNC Symbol;Acc:2375]	6678	4219	2497	2842	3912	4510	1492	5054	2771	2151	3906	2217
ENSG00000042445	RETSAT	protein_coding	2	85569211	85581743	-1	retinol saturase (all-trans-retinol 13,14-reductase) [Source:HGNC Symbol;Acc:25991]	112	85	7051	208	227	160	2082	263	41	2664	5812	70
ENSG00000042493	CAPG	protein_coding	2	85621346	85645555	-1	capping protein (actin filament), gelsolin-like [Source:HGNC Symbol;Acc:1474]	4	9	3682	97	22	15	173	1	11	2765	5122	7
ENSG00000042753	AP2S1	protein_coding	19	47341393	47354249	-1	adaptor-related protein complex 2, sigma 1 subunit [Source:HGNC Symbol;Acc:565]	20	127	5694	165	75	64	4070	15	24	5886	15081	16
ENSG00000042781	USH2A	protein_coding	1	215796236	216596738	-1	Usher syndrome 2A (autosomal recessive, mild) [Source:HGNC Symbol;Acc:12601]	7	83	4	10	31	48	2	2	1	2	15	4
ENSG00000042813	ZPBP	protein_coding	7	49890017	50160925	-1	zona pellucida binding protein [Source:HGNC Symbol;Acc:15662]	0	0	0	0	0	0	0	0	0	0	0	0
ENSG00000042832	TG	protein_coding	8	133879203	134147147	1	thyroglobulin [Source:HGNC Symbol;Acc:11764]	0	0	45	0	0	2	101	1	0	20	40	1
ENSG00000042980	ADAM28	protein_coding	8	24151553	24216531	1	ADAM metallopeptidase domain 28 [Source:HGNC Symbol;Acc:206]	34	9	6	5	110	30	8	11	5	3	35	59
ENSG00000043039	BARX2	protein_coding	11	129245835	129322171	1	BARX homeobox 2 [Source:HGNC Symbol;Acc:956]	0	0	0	0	0	0	5	0	0	1	0	1
ENSG00000043093	DCUN1D1	protein_coding	3	182655862	182703741	-1	DCN1, defective in cullin neddylation 1, domain containing 1 (S. cerevisiae) [Source:HGNC Symbol;Acc:18184]	13208	10652	791	10184	9390	13247	748	7641	8191	855	1982	6361
ENSG00000043143	PHF15	protein_coding	5	133860003	133918918	1	PHD finger protein 15 [Source:HGNC Symbol;Acc:22984]	818	505	9612	1065	549	474	312	119	137	8030	15975	272
ENSG00000043355	ZIC2	protein_coding	13	100634026	100639018	1	Zic family member 2 [Source:HGNC Symbol;Acc:12873]	729	59	376	134	784	638	685	135	61	803	1486	505
ENSG00000043462	LCP2	protein_coding	5	169673241	169725231	-1	lymphocyte cytosolic protein 2 (SH2 domain containing leukocyte protein of 76kDa) [Source:HGNC Symbol;Acc:6529]	0	35	6	0	2	2	1	1	4	4	1	0
ENSG00000043514	TRIT1	protein_coding	1	40306708	40349183	-1	tRNA isopentenyltransferase 1 [Source:HGNC Symbol;Acc:20286]	1586	865	1052	440	860	929	448	1265	395	1435	2849	784
ENSG00000043591	ADRB1	protein_coding	10	115803806	115806667	1	adrenoceptor beta 1 [Source:HGNC Symbol;Acc:285]	1	6	5	1	1	0	148	20	5	3	13	4
ENSG00000044012	GUCA2B	protein_coding	1	42619092	42621495	1	guanylate cyclase activator 2B (uroguanylin) [Source:HGNC Symbol;Acc:4683]	0	0	0	0	0	0	0	0	0	0	0	0
ENSG00000044090	CUL7	protein_coding	6	43005355	43021683	-1	cullin 7 [Source:HGNC Symbol;Acc:21024]	12	37	4798	42	100	40	848	1	13	4215	12821	14
ENSG00000044115	CTNNA1	protein_coding	5	137946656	138270723	1	catenin (cadherin-associated protein), alpha 1, 102kDa [Source:HGNC Symbol;Acc:2509]	10278	4243	60009	5461	6106	6318	21088	14917	5169	41036	99459	5340
ENSG00000044446	PHKA2	protein_coding	X	18910418	19002716	-1	phosphorylase kinase, alpha 2 (liver) [Source:HGNC Symbol;Acc:8926]	190	34	1082	98	143	71	289	272	61	2158	4703	61
ENSG00000044459	CNTLN	protein_coding	9	17134980	17503921	1	centlein, centrosomal protein [Source:HGNC Symbol;Acc:23432]	8264	6089	779	1827	5159	2728	646	2634	2723	683	1959	1305
ENSG00000044524	EPHA3	protein_coding	3	89156674	89531284	1	EPH receptor A3 [Source:HGNC Symbol;Acc:3387]	64058	53869	7795	236	10714	148	144	2408	4132	1715	58406	2043
ENSG00000044574	HSPA5	protein_coding	9	127997132	128003609	-1	heat shock 70kDa protein 5 (glucose-regulated protein, 78kDa) [Source:HGNC Symbol;Acc:5238]	91414.8	25807	122072	18649.9	76350.7	33031.9	25936.9	39501.9	25943.9	69097.8	300320	28503.8
ENSG00000046604	DSG2	protein_coding	18	29078006	29128971	1	desmoglein 2 [Source:HGNC Symbol;Acc:3049]	45214	8	105	111	6481	9504	283	11	899	2	22619	8250
ENSG00000046647	GEMIN8	protein_coding	X	14026398	14048012	-1	gem (nuclear organelle) associated protein 8 [Source:HGNC Symbol;Acc:26044]	87	55	1026	12	30	40	591	96	58	552	2789	8
ENSG00000046651	OFD1	protein_coding	X	13752832	13787480	1	oral-facial-digital syndrome 1 [Source:HGNC Symbol;Acc:2567]	3758.82	2017	965	2197.94	4445.63	4913.02	890	3663	1167	1077	2745	1393.4
ENSG00000046653	GPM6B	protein_coding	X	13789150	13956757	-1	glycoprotein M6B [Source:HGNC Symbol;Acc:4461]	70751	75242	34046	28523	60293	33752	34062	120222	66458	13600	52396	4963
ENSG00000046774	MAGEC2	protein_coding	X	141290131	141293076	-1	melanoma antigen family C, 2 [Source:HGNC Symbol;Acc:13574]	511	4	1	0	147	0	1	1	0	1	4456	0
ENSG00000046889	PREX2	protein_coding	8	68864353	69149265	1	phosphatidylinositol-3,4,5-trisphosphate-dependent Rac exchange factor 2 [Source:HGNC Symbol;Acc:22950]	124	2416	179	0	3	180	713	4712	116	81	303	111
ENSG00000047056	WDR37	protein_coding	10	1095478	1178237	1	WD repeat domain 37 [Source:HGNC Symbol;Acc:31406]	415	295	968	490	214	310	1031	389	240	782	1988	244
ENSG00000047188	YTHDC2	protein_coding	5	112849380	112930982	1	YTH domain containing 2 [Source:HGNC Symbol;Acc:24721]	9885	8955	2006	4710	5230	7276	1062	5234	4583	2299	4974	4732
ENSG00000047230	CTPS2	protein_coding	X	16606126	16731059	-1	CTP synthase 2 [Source:HGNC Symbol;Acc:2520]	2125	839	1819	868	1101	976	1342	3319	593	1424	3685	797
ENSG00000047249	ATP6V1H	protein_coding	8	54628117	54756118	-1	ATPase, H+ transporting, lysosomal 50/57kDa, V1 subunit H [Source:HGNC Symbol;Acc:18303]	4386	1451	2934	1325	2463	3311	1008	2849	1312	2123	5639	1318
ENSG00000047315	POLR2B	protein_coding	4	57843888	57897334	1	polymerase (RNA) II (DNA directed) polypeptide B, 140kDa [Source:HGNC Symbol;Acc:9188]	27897	12036	8569	7089	16532	19031	5802	17869	9781	8581	23123	7895
ENSG00000047346	FAM214A	protein_coding	15	52873514	53002014	-1	family with sequence similarity 214, member A [Source:HGNC Symbol;Acc:25609]	3754	3168	867	1980	4974	3306	563	3328	2091	657	1105	4401
ENSG00000047365	ARAP2	protein_coding	4	36067620	36246131	-1	ArfGAP with RhoGAP domain, ankyrin repeat and PH domain 2 [Source:HGNC Symbol;Acc:16924]	1343	3002	518.95	1994	527	2445	1844.82	1742.99	645	514.89	318.83	2224
ENSG00000047410	TPR	protein_coding	1	186282954	186344825	-1	translocated promoter region, nuclear basket protein [Source:HGNC Symbol;Acc:12017]	32933	22621	11143	14338	33024	17031	15589	19456	11072	8931	28384	12026
ENSG00000047457	CP	protein_coding	3	148880197	148939842	-1	ceruloplasmin (ferroxidase) [Source:HGNC Symbol;Acc:2295]	12	196	153	20	3164.66	29	0	174.85	164	65	42	76
ENSG00000047578	KIAA0556	protein_coding	16	27561454	27791690	1	KIAA0556 [Source:HGNC Symbol;Acc:29068]	15	45	2076	19	32	30	1383	13	10	2134	4739	4
ENSG00000047579	DTNBP1	protein_coding	6	15523032	15663289	-1	dystrobrevin binding protein 1 [Source:HGNC Symbol;Acc:17328]	31	14	388	16	24	9	528	74	9	522	2352	13
ENSG00000047597	XK	protein_coding	X	37545012	37591383	1	X-linked Kx blood group (McLeod syndrome) [Source:HGNC Symbol;Acc:12811]	479	528	41	72	1063	200	14	17	11	8	195	78
ENSG00000047617	ANO2	protein_coding	12	5641035	6055398	-1	anoctamin 2 [Source:HGNC Symbol;Acc:1183]	1	1	13	0	8	0	0	0	2	5	198	1
ENSG00000047621	C12orf4	protein_coding	12	4596894	4647674	-1	chromosome 12 open reading frame 4 [Source:HGNC Symbol;Acc:1184]	6223	5163	1152	2587	4390	4450	801	4388	3496	1326	1854	3015
ENSG00000047634	SCML1	protein_coding	X	17755588	17773105	1	sex comb on midleg-like 1 (Drosophila) [Source:HGNC Symbol;Acc:10580]	2313	8417	755	10336	4348	3752	242	2706	5237	912	1107	2457
ENSG00000047644	WWC3	protein_coding	X	9983602	10112518	1	WWC family member 3 [Source:HGNC Symbol;Acc:29237]	1903	1391	5259	1493	923	1716	2935	1504	1348	6016	10656	1164
ENSG00000047648	ARHGAP6	protein_coding	X	11136239	11683821	-1	Rho GTPase activating protein 6 [Source:HGNC Symbol;Acc:676]	59	175	13	533	818	96	328	34	209	93	175	224
ENSG00000047662	FAM184B	protein_coding	4	17630929	17783135	-1	family with sequence similarity 184, member B [Source:HGNC Symbol;Acc:29235]	121	28	78	6	11	20	1212	963	15	137	274	43
ENSG00000047849	MAP4	protein_coding	3	47892182	48130769	-1	microtubule-associated protein 4 [Source:HGNC Symbol;Acc:6862]	2444	1261	61392	2488	2793	1515	25082	3600	921	41324	139266	728
ENSG00000047932	GOPC	protein_coding	6	117639374	117923691	-1	golgi-associated PDZ and coiled-coil motif containing [Source:HGNC Symbol;Acc:17643]	13564	14532	2811	6004	12244	21852	1828	11051	10777	2618	5534	10746
ENSG00000047936	ROS1	protein_coding	6	117609463	117747018	-1	c-ros oncogene 1 , receptor tyrosine kinase [Source:HGNC Symbol;Acc:10261]	7	1	6	0	12	21	0	9	22	2	5	3
ENSG00000048028	USP28	protein_coding	11	113668596	113746292	-1	ubiquitin specific peptidase 28 [Source:HGNC Symbol;Acc:12625]	4558	1101	1902	1993	2802	3209	1177	2838	1326	1777	6656	1306
ENSG00000048052	HDAC9	protein_coding	7	18126572	19036993	1	histone deacetylase 9 [Source:HGNC Symbol;Acc:14065]	13794	7036	2786	15498	5502	3250	3273	15926	11956	12307	8567	20128
ENSG00000048140	TSPAN17	protein_coding	5	176074388	176086058	1	tetraspanin 17 [Source:HGNC Symbol;Acc:13594]	85	100	9357	230	81	90	2902	62	37	5844	22576	23
ENSG00000048162	NOP16	protein_coding	5	175810949	175815976	-1	NOP16 nucleolar protein homolog (yeast) [Source:HGNC Symbol;Acc:26934]	107	85	1362	67	86	123	1086	193	50	1480	3319	51
ENSG00000048342	CC2D2A	protein_coding	4	15471489	15603180	1	coiled-coil and C2 domain containing 2A [Source:HGNC Symbol;Acc:29253]	1042	678	1330	163	400	1686	1456	1553	413	1910	2012	347
ENSG00000048392	RRM2B	protein_coding	8	103216730	103251346	-1	ribonucleotide reductase M2 B (TP53 inducible) [Source:HGNC Symbol;Acc:17296]	30546	12480	3403	10315	25020	51649	2211	11196	8083	1854	5886	22493
ENSG00000048405	ZNF800	protein_coding	7	126986844	127071978	-1	zinc finger protein 800 [Source:HGNC Symbol;Acc:27267]	8909	7287	1042	3664	6469	8882	1092	5311	5991	1002	2523	4413
ENSG00000048462	TNFRSF17	protein_coding	16	12058964	12061925	1	tumor necrosis factor receptor superfamily, member 17 [Source:HGNC Symbol;Acc:11913]	0	0	0	0	1	0	1	1	0	1	2	1
ENSG00000048471	SNX29	protein_coding	16	12070594	12668146	1	sorting nexin 29 [Source:HGNC Symbol;Acc:30542]	150	69	1570	37	80	117	1423	186	29	1833	4502	57
ENSG00000048540	LMO3	protein_coding	12	16701307	16763528	-1	LIM domain only 3 (rhombotin-like 2) [Source:HGNC Symbol;Acc:6643]	2	14657	92	414	5	71	1953	81	2	1	3	101
ENSG00000048544	MRPS10	protein_coding	6	42174539	42185603	-1	mitochondrial ribosomal protein S10 [Source:HGNC Symbol;Acc:14502]	11066.3	7444.43	2300.8	4263.72	10945.8	7634.05	1163	5884.17	4066.79	2462	4995.46	4798.22
ENSG00000048545	GUCA1A	protein_coding	6	42123144	42147794	1	guanylate cyclase activator 1A (retina) [Source:HGNC Symbol;Acc:4678]	0	0	1	0	4	2	2	0	1	1	24	0
ENSG00000048649	RSF1	protein_coding	11	77371041	77532063	-1	remodeling and spacing factor 1 [Source:HGNC Symbol;Acc:18118]	23352	10182	6423.28	9637	10855	19263	6292.86	13102	9315	4094.87	12290.3	10603
ENSG00000048707	VPS13D	protein_coding	1	12290124	12572099	1	vacuolar protein sorting 13 homolog D (S. cerevisiae) [Source:HGNC Symbol;Acc:23595]	1551	1399	5278	785	1862	1379	2923	1896	653	4462	7359	714
ENSG00000048740	CELF2	protein_coding	10	11047259	11378666	1	CUGBP, Elav-like family member 2 [Source:HGNC Symbol;Acc:2550]	8979	6529	3417	884	472	1315	4899	8063	4617	319	6212	6878
ENSG00000048828	FAM120A	protein_coding	9	96214173	96328397	1	family with sequence similarity 120A [Source:HGNC Symbol;Acc:13247]	24915	29083	18066	17675	9578	7445	7642.16	8093	13576	15392.2	47790	9986
ENSG00000048991	R3HDM1	protein_coding	2	136289025	136482840	1	R3H domain containing 1 [Source:HGNC Symbol;Acc:9757]	16934	10498	4792	10609	7646	8963	2731	7723	3983	5042	11421	4339
ENSG00000049089	COL9A2	protein_coding	1	40766159	40783488	-1	collagen, type IX, alpha 2 [Source:HGNC Symbol;Acc:2218]	0	7	1003	2	19	7	57	1	1	192	969	0
ENSG00000049130	KITLG	protein_coding	12	88885885	88974628	-1	KIT ligand [Source:HGNC Symbol;Acc:6343]	59105	11774	1318	10698	30920	7633	793	8165	7658	1636	12165	5426
ENSG00000049167	ERCC8	protein_coding	5	60169658	60240900	-1	excision repair cross-complementing rodent repair deficiency, complementation group 8 [Source:HGNC Symbol;Acc:3439]	4804	2183	635.72	1186	1861	2380	335.58	2455.78	1695	512.86	1254.61	1370.71
ENSG00000049192	ADAMTS6	protein_coding	5	64444563	64777747	-1	ADAM metallopeptidase with thrombospondin type 1 motif, 6 [Source:HGNC Symbol;Acc:222]	2313	290	84	1385	749	328	203	375	423	675	1956	4412
ENSG00000049239	H6PD	protein_coding	1	9294863	9331396	1	hexose-6-phosphate dehydrogenase (glucose 1-dehydrogenase) [Source:HGNC Symbol;Acc:4795]	161	335	11384	273	201	107	3847	290	65	8165	16903	83
ENSG00000049245	VAMP3	protein_coding	1	7831329	7841492	1	vesicle-associated membrane protein 3 [Source:HGNC Symbol;Acc:12644]	10186	14085	4705	11079	15842	9842	1349	12225	12574	4694	6692	3833
ENSG00000049246	PER3	protein_coding	1	7844380	7905237	1	period homolog 3 (Drosophila) [Source:HGNC Symbol;Acc:8847]	2438	5343	1468	1263	1117	299	2605	851	1302	2020	2780	262
ENSG00000049247	UTS2	protein_coding	1	7903143	7913572	-1	urotensin 2 [Source:HGNC Symbol;Acc:12636]	0	6	0	1	45	0	1	0	0	1	0	0
ENSG00000049249	TNFRSF9	protein_coding	1	7979907	8000926	-1	tumor necrosis factor receptor superfamily, member 9 [Source:HGNC Symbol;Acc:11924]	3	1	6	26	18	12	0	179	17	154	71	12
ENSG00000049283	EPN3	protein_coding	17	48609904	48621111	1	epsin 3 [Source:HGNC Symbol;Acc:18235]	0	0	6	0	0	0	0	1	0	2	6	0
ENSG00000049319	SRD5A2	lincRNA	2	31747550	31806136	-1	steroid-5-alpha-reductase, alpha polypeptide 2 (3-oxo-5 alpha-steroid delta 4-dehydrogenase alpha 2) [Source:HGNC Symbol;Acc:11285]	1	0	0	0	2	0	1	1	0	1	2	1
ENSG00000049323	LTBP1	protein_coding	2	33172039	33624576	1	latent transforming growth factor beta binding protein 1 [Source:HGNC Symbol;Acc:6714]	7885	6621	6081	4344	7298	514	560	1801	1229	4723	56231	870
ENSG00000049449	RCN1	protein_coding	11	31833939	32127301	1	reticulocalbin 1, EF-hand calcium binding domain [Source:HGNC Symbol;Acc:9934]	66237.3	41885.2	24106.2	34820.5	55780.8	73426.1	6574.69	60159.6	30058.2	33084.7	59269.7	26652.2
ENSG00000049540	ELN	protein_coding	7	73442119	73484237	1	elastin [Source:HGNC Symbol;Acc:3327]	0	172	721	6	36	5	5827	23	60	1638	95	1
ENSG00000049541	RFC2	protein_coding	7	73645829	73668774	-1	replication factor C (activator 1) 2, 40kDa [Source:HGNC Symbol;Acc:9970]	221	196	4016	180	186	134	4082	421	93	5714	8109	75
ENSG00000049618	ARID1B	protein_coding	6	157099063	157530401	1	AT rich interactive domain 1B (SWI1-like) [Source:HGNC Symbol;Acc:18040]	4603	3221	5901	2060	1461	3195	5767	2171	1831	6222	18935	2034
ENSG00000049656	CLPTM1L	protein_coding	5	1317859	1345214	-1	CLPTM1-like [Source:HGNC Symbol;Acc:24308]	714	642	10211	512	395	859	3995	767	424	7920	17412	582
ENSG00000049759	NEDD4L	protein_coding	18	55711599	56068772	1	neural precursor cell expressed, developmentally down-regulated 4-like, E3 ubiquitin protein ligase [Source:HGNC Symbol;Acc:7728]	4942	2527	2270	5069	3168	1188	6165	7895	1935	2565	8448	5688
ENSG00000049768	FOXP3	protein_coding	X	49106897	49121288	-1	forkhead box P3 [Source:HGNC Symbol;Acc:6106]	0	0	26	0	0	0	18	2	0	20	93	0
ENSG00000049769	PPP1R3F	protein_coding	X	49126306	49157929	1	protein phosphatase 1, regulatory subunit 3F [Source:HGNC Symbol;Acc:14944]	21	20	627	20	11	20	542	33	19	530	1166	7
ENSG00000049860	HEXB	protein_coding	5	73935848	74018472	1	hexosaminidase B (beta polypeptide) [Source:HGNC Symbol;Acc:4879]	17096	10390	5934	9904	15827	19126	1538	10750	9493	6062	12714	6791
ENSG00000049883	PTCD2	protein_coding	5	71616194	71656052	1	pentatricopeptide repeat domain 2 [Source:HGNC Symbol;Acc:25734]	1293	2269	852	1587	1838	1621	251	1288	982	801	824	805
ENSG00000050030	KIAA2022	protein_coding	X	73952684	74145320	-1	KIAA2022 [Source:HGNC Symbol;Acc:29433]	7	4	141	12	1	7	1170	321	2	0	5	0
ENSG00000050130	JKAMP	protein_coding	14	59951161	59971429	1	JNK1/MAPK8-associated membrane protein [Source:HGNC Symbol;Acc:20184]	14178	7479	2947	2365	5792	9011	870	7586	5550	2067	4003	5317
ENSG00000050165	DKK3	protein_coding	11	11984653	12031316	-1	dickkopf 3 homolog (Xenopus laevis) [Source:HGNC Symbol;Acc:2893]	8629	1168	95272	4948	13666	11334	2268	18267	7521	15895	81387	4685
ENSG00000050327	ARHGEF5	protein_coding	7	144052381	144077725	1	Rho guanine nucleotide exchange factor (GEF) 5 [Source:HGNC Symbol;Acc:13209]	1	0	0	0	12.03	0	0	0	0	64	42.54	0
ENSG00000050344	NFE2L3	protein_coding	7	26191860	26226745	1	nuclear factor (erythroid-derived 2)-like 3 [Source:HGNC Symbol;Acc:7783]	31049	4681	1364	3376	5391	7831	516	6541	13338	1253.99	14091	9518
ENSG00000050393	CCDC90A	protein_coding	6	13791020	13814800	-1	coiled-coil domain containing 90A [Source:HGNC Symbol;Acc:21097]	2957	1572	1417	976	2430	2518	683	1370	954	1251	2499	916
ENSG00000050405	LIMA1	protein_coding	12	50569571	50677353	-1	LIM domain and actin binding 1 [Source:HGNC Symbol;Acc:24636]	69806	57604	25146	32363	25605	27357	12059	37184	31494	19173	66008	37466
ENSG00000050426	LETMD1	protein_coding	12	51441745	51454207	1	LETM1 domain containing 1 [Source:HGNC Symbol;Acc:24241]	802	283	1354	143	838	470	606	995	179	1573	3527	236
ENSG00000050438	SLC4A8	protein_coding	12	51785101	51902980	1	solute carrier family 4, sodium bicarbonate cotransporter, member 8 [Source:HGNC Symbol;Acc:11034]	672	1217	2351	221	395	224	1844	937	450	2706	1460	499
ENSG00000050555	LAMC3	protein_coding	9	133884469	133969860	1	laminin, gamma 3 [Source:HGNC Symbol;Acc:6494]	1	2	56	1	0	0	34	0	0	49	412	0
ENSG00000050628	PTGER3	protein_coding	1	71318036	71513491	-1	prostaglandin E receptor 3 (subtype EP3) [Source:HGNC Symbol;Acc:9595]	11	29	1	4	12	58	0	9	8	10	3	3
ENSG00000050730	TNIP3	protein_coding	4	122052563	122148621	-1	TNFAIP3 interacting protein 3 [Source:HGNC Symbol;Acc:19315]	26	0	0	0	247	25	0	0	1	11	38	11
ENSG00000050748	MAPK9	protein_coding	5	179660143	179719099	-1	mitogen-activated protein kinase 9 [Source:HGNC Symbol;Acc:6886]	5933	4393	3233	4073	5289	4090	1503	3565	3687	3571	6040	2840
ENSG00000050767	COL23A1	protein_coding	5	177664619	178017556	-1	collagen, type XXIII, alpha 1 [Source:HGNC Symbol;Acc:22990]	1	0	3	1	37	0	79	0	0	11	25	0
ENSG00000050820	BCAR1	protein_coding	16	75262928	75301951	-1	breast cancer anti-estrogen resistance 1 [Source:HGNC Symbol;Acc:971]	21	133	13143	341	59	89	9126	14	26	16716	29344	27
ENSG00000051009	FAM160A2	protein_coding	11	6232565	6255941	-1	family with sequence similarity 160, member A2 [Source:HGNC Symbol;Acc:25378]	41	40	1892	42	50	65	1579	52	21	1948	5417	30
ENSG00000051108	HERPUD1	protein_coding	16	56965960	56977798	1	homocysteine-inducible, endoplasmic reticulum stress-inducible, ubiquitin-like domain member 1 [Source:HGNC Symbol;Acc:13744]	4537	2187	5315	1676	4133	2854	842	2669	1452	5308	13683	3407
ENSG00000051128	HOMER3	protein_coding	19	19040010	19052070	-1	homer homolog 3 (Drosophila) [Source:HGNC Symbol;Acc:17514]	4	141	5720.16	114	22	24	9460.23	7	11	2353	8633	18
ENSG00000051180	RAD51	protein_coding	15	40986972	41024354	1	RAD51 homolog (S. cerevisiae) [Source:HGNC Symbol;Acc:9817]	401	455	1423	474	447	233	928	644	441	1331	1183	274
ENSG00000051341	POLQ	protein_coding	3	121150278	121264853	-1	polymerase (DNA directed), theta [Source:HGNC Symbol;Acc:9186]	3811	5674	1432	3801	3952	3105	834	3166	3173	1465	1707	2249
ENSG00000051382	PIK3CB	protein_coding	3	138372860	138553780	-1	phosphatidylinositol-4,5-bisphosphate 3-kinase, catalytic subunit beta [Source:HGNC Symbol;Acc:8976]	10427	5035	1502	6756	10136	5506	861	3898	3556	1467	3668	3101
ENSG00000051523	CYBA	protein_coding	16	88709691	88717560	-1	cytochrome b-245, alpha polypeptide [Source:HGNC Symbol;Acc:2577]	0	1	9	3	0	1	28	0	0	1	9	1
ENSG00000051596	THOC3	protein_coding	5	175344876	175461683	-1	THO complex 3 [Source:HGNC Symbol;Acc:19072]	201.39	112.45	1737.99	92.81	53.3	195.83	2269	294.3	75.34	3981.56	4486.16	19.21
ENSG00000051620	HEBP2	protein_coding	6	138724668	138734310	1	heme binding protein 2 [Source:HGNC Symbol;Acc:15716]	5765	1940	2317	2646	5222	3926	426	2229	1917	1955	3714	2046
ENSG00000051825	MPHOSPH9	protein_coding	12	123636867	123728561	-1	M-phase phosphoprotein 9 [Source:HGNC Symbol;Acc:7215]	7194	6377	2469	4007	8831	3829	2310	7355	3575	2706	3396	3294
ENSG00000052126	PLEKHA5	protein_coding	12	19282648	19529334	1	pleckstrin homology domain containing, family A member 5 [Source:HGNC Symbol;Acc:30036]	4951	3753	4553	44	2070	2883	164	4360	671	2437	5165	1690
ENSG00000052344	PRSS8	protein_coding	16	31142756	31147083	-1	protease, serine, 8 [Source:HGNC Symbol;Acc:9491]	0	0	4	0	0	0	19	0	0	0	4	0
ENSG00000052723	SIKE1	protein_coding	1	115312100	115323306	-1	suppressor of IKBKE 1 [Source:HGNC Symbol;Acc:26119]	14383	15252	1912	8427	9263	8912	1238	8506	6598	2224	4091	7368
ENSG00000052749	RRP12	protein_coding	10	99116115	99161127	-1	ribosomal RNA processing 12 homolog (S. cerevisiae) [Source:HGNC Symbol;Acc:29100]	1	32	1279	64	20	8	2616	2	5	1616	3983	4
ENSG00000052795	FNIP2	protein_coding	4	159690290	159829201	1	folliculin interacting protein 2 [Source:HGNC Symbol;Acc:29280]	2542	2258	742	1061	1249	2279	1525	1449	1845	1862	2424	1517
ENSG00000052802	MSMO1	protein_coding	4	166248775	166264312	1	methylsterol monooxygenase 1 [Source:HGNC Symbol;Acc:10545]	89847	124940	7789	107746	103819	102764	3069	28727	84650	3456	11411	47561
ENSG00000052841	TTC17	protein_coding	11	43380482	43516483	1	tetratricopeptide repeat domain 17 [Source:HGNC Symbol;Acc:25596]	6993	2026	5267	1561	4225	4397	3671	4827	1967	6142	17729	2814
ENSG00000052850	ALX4	protein_coding	11	44281994	44331716	-1	ALX homeobox 4 [Source:HGNC Symbol;Acc:450]	3	0	22	0	11	5	35	0	0	14	50	3
ENSG00000053108	FSTL4	protein_coding	5	132532147	132948255	-1	follistatin-like 4 [Source:HGNC Symbol;Acc:21389]	9	0	4	3	0	0	0	1	0	75	503	4
ENSG00000053254	FOXN3	protein_coding	14	89591215	90085493	-1	forkhead box N3 [Source:HGNC Symbol;Acc:1928]	19887	2230	1520	7925	2432	2290	3920	5997	2673	378	19452	1625
ENSG00000053328	METTL24	protein_coding	6	110567131	110679475	-1	methyltransferase like 24 [Source:HGNC Symbol;Acc:21566]	0	0	4	0	1	3	0	0	0	6	3	0
ENSG00000053371	AKR7A2	protein_coding	1	19630459	19638640	-1	aldo-keto reductase family 7, member A2 (aflatoxin aldehyde reductase) [Source:HGNC Symbol;Acc:389]	10	108	4279.98	74	56	45	2760	50	13	3754.99	5195.99	11
ENSG00000053372	MRTO4	protein_coding	1	19578033	19586622	1	mRNA turnover 4 homolog (S. cerevisiae) [Source:HGNC Symbol;Acc:18477]	22	105	4030	197	54	60	3263	164	27	4046	4859	18
ENSG00000053438	NNAT	protein_coding	20	36149617	36152092	1	neuronatin [Source:HGNC Symbol;Acc:7860]	0	0	0	0	55	0	4351	0	2	0	0	14
ENSG00000053501	USE1	protein_coding	19	17326155	17330638	1	unconventional SNARE in the ER 1 homolog (S. cerevisiae) [Source:HGNC Symbol;Acc:30882]	1	16	693	19	5	2	1178	0	2	755	1594	0
ENSG00000053524	MCF2L2	protein_coding	3	182895831	183146566	-1	MCF.2 cell line derived transforming sequence-like 2 [Source:HGNC Symbol;Acc:30319]	57	30	53	97	52	41	29	15	31	40	183	17
ENSG00000053702	NRIP2	protein_coding	12	2934514	2944710	-1	nuclear receptor interacting protein 2 [Source:HGNC Symbol;Acc:23078]	0	0	2	0	0	3	3	0	0	1	13	1
ENSG00000053747	LAMA3	protein_coding	18	21269407	21535030	1	laminin, alpha 3 [Source:HGNC Symbol;Acc:6483]	62	12	39	4	240	12	71	32	23	46	573	29
ENSG00000053770	AP5M1	protein_coding	14	57735627	57756797	1	adaptor-related protein complex 5, mu 1 subunit [Source:HGNC Symbol;Acc:20192]	11205	7291	2020	2914	3132	7009	1182	6390	4169	1762	3437	4975
ENSG00000053900	ANAPC4	protein_coding	4	25378835	25420120	1	anaphase promoting complex subunit 4 [Source:HGNC Symbol;Acc:19990]	4911	3230	851	1245	4271	2643	421	3044	1814	899	1875	1580
ENSG00000053918	KCNQ1	protein_coding	11	2465914	2870221	1	potassium voltage-gated channel, KQT-like subfamily, member 1 [Source:HGNC Symbol;Acc:6294]	0	0	4	0	0	0	8	0	0	6	3	0
ENSG00000054116	TRAPPC3	protein_coding	1	36602173	36615098	-1	trafficking protein particle complex 3 [Source:HGNC Symbol;Acc:19942]	221	118	4635	153	160	87	2833	409	54	3390	9480	116
ENSG00000054118	THRAP3	protein_coding	1	36690017	36770958	1	thyroid hormone receptor associated protein 3 [Source:HGNC Symbol;Acc:22964]	4931	2395	14485	2088	2583	2832	10442	4044	1767	11085	31893	1763
ENSG00000054148	PHPT1	protein_coding	9	139743176	139745488	1	phosphohistidine phosphatase 1 [Source:HGNC Symbol;Acc:30033]	18	80	7068	145	52	23	10447.8	4	27	6605.63	25938.9	20
ENSG00000054179	ENTPD2	protein_coding	9	139942550	139948497	-1	ectonucleoside triphosphate diphosphohydrolase 2 [Source:HGNC Symbol;Acc:3364]	0	0	59	0	0	11	13	0	0	7	51	2
ENSG00000054219	LY75	protein_coding	2	160628362	160761260	-1	lymphocyte antigen 75 [Source:HGNC Symbol;Acc:6729]	207.61	2748.33	596.9	299	688.9	1041.77	2	58.95	1299.21	51.17	290	1.09
ENSG00000054267	ARID4B	protein_coding	1	235294949	235491534	-1	AT rich interactive domain 4B (RBP1-like) [Source:HGNC Symbol;Acc:15550]	35855	11900	3531.88	9911	11026	15083	4276.32	9101	6698	2693.59	14533	7504
ENSG00000054277	OPN3	protein_coding	1	241753404	241840678	-1	opsin 3 [Source:HGNC Symbol;Acc:14007]	3753	840	1006	2089	166	2282	1365	1592	1421	1024	4478	2805
ENSG00000054282	SDCCAG8	protein_coding	1	243419320	243663394	1	serologically defined colon cancer antigen 8 [Source:HGNC Symbol;Acc:10671]	1452	578	1533	413	1048	753	1218	720	441	1189	3278	310
ENSG00000054356	PTPRN	protein_coding	2	220154345	220174370	-1	protein tyrosine phosphatase, receptor type, N [Source:HGNC Symbol;Acc:9676]	3	4	9	7	3	0	76	11	19	102	959	4
ENSG00000054392	HHAT	protein_coding	1	210501596	210849638	1	hedgehog acyltransferase [Source:HGNC Symbol;Acc:18270]	1192	307	383	266	374	417	335	801	450	1175	3655	619
ENSG00000054523	KIF1B	protein_coding	1	10270863	10441661	1	kinesin family member 1B [Source:HGNC Symbol;Acc:16636]	7880	18260	11337.9	9695	10691	8076	26794.3	18321	6688	7603.39	9883.32	3695
ENSG00000054598	FOXC1	protein_coding	6	1610681	1614127	1	forkhead box C1 [Source:HGNC Symbol;Acc:3800]	1561	2021	671	1963	1188	573	123	934	840	889	2536	858
ENSG00000054611	TBC1D22A	protein_coding	22	47158518	47571336	1	TBC1 domain family, member 22A [Source:HGNC Symbol;Acc:1309]	3	19	795	37	18	7	751	6	14	1486	4192	3
ENSG00000054654	SYNE2	protein_coding	14	64319683	64693165	1	spectrin repeat containing, nuclear envelope 2 [Source:HGNC Symbol;Acc:17084]	13304	26556	10782	2416	5185	4426	5387	5424	5294	4272	21093	4143
ENSG00000054690	PLEKHH1	protein_coding	14	68000018	68056329	1	pleckstrin homology domain containing, family H (with MyTH4 domain) member 1 [Source:HGNC Symbol;Acc:17733]	95	64	146	35	7	64	582	509	73	251	516	73
ENSG00000054793	ATP9A	protein_coding	20	50213053	50385173	-1	ATPase, class II, type 9A [Source:HGNC Symbol;Acc:13540]	4685	2188	13492	1284	2329	2812	14943	8331	2285	9256	21405	2677
ENSG00000054796	SPO11	protein_coding	20	55904815	55919050	1	SPO11 meiotic protein covalently bound to DSB homolog (S. cerevisiae) [Source:HGNC Symbol;Acc:11250]	0	0	0	0	0	0	0	0	0	0	0	0
ENSG00000054803	CBLN4	protein_coding	20	54572496	54580528	-1	cerebellin 4 precursor [Source:HGNC Symbol;Acc:16231]	0	39	7	7	0	0	45	164	0	20	1	32
ENSG00000054938	CHRDL2	protein_coding	11	74407474	74442430	-1	chordin-like 2 [Source:HGNC Symbol;Acc:24168]	0	0	3	2	0	0	10	0	0	26	15	0
ENSG00000054965	FAM168A	protein_coding	11	73111532	73309234	-1	family with sequence similarity 168, member A [Source:HGNC Symbol;Acc:28999]	4100	1628	26853	2264	1793	2713	33010	4706	1417	15935	32780	1596
ENSG00000054967	RELT	protein_coding	11	73087309	73108519	1	RELT tumor necrosis factor receptor [Source:HGNC Symbol;Acc:13764]	8	24	2086	60	26	9	1580	20	12	2048	2276	5
ENSG00000054983	GALC	protein_coding	14	88304164	88460009	-1	galactosylceramidase [Source:HGNC Symbol;Acc:4115]	3706	2229	1699	182	88	1773	450	1564	346	617	3496	1597
ENSG00000055044	NOP58	protein_coding	2	203130439	203168389	1	NOP58 ribonucleoprotein homolog (yeast) [Source:HGNC Symbol;Acc:29926]	17640	9610	3755	9528	11729	10717	1998	14368	5724	4537	8908	4502
ENSG00000055070	SZRD1	protein_coding	1	16679070	16724640	1	SUZ RNA binding domain containing 1 [Source:HGNC Symbol;Acc:30232]	1202	1475	23134	1255	1652	1914	13433	2311	813	19066	25876	528
ENSG00000055118	KCNH2	protein_coding	7	150642049	150675403	-1	potassium voltage-gated channel, subfamily H (eag-related), member 2 [Source:HGNC Symbol;Acc:6251]	19	29	3021	10	44	19	5377	191	24	1676	4130	9
ENSG00000055130	CUL1	protein_coding	7	148395006	148498201	1	cullin 1 [Source:HGNC Symbol;Acc:2551]	9889	3709	4595	2315	6900	5767	4117	7316	5234	6456	16048	1966
ENSG00000055147	FAM114A2	protein_coding	5	153369688	153418496	-1	family with sequence similarity 114, member A2 [Source:HGNC Symbol;Acc:1333]	3785	4129	2026	1432	3863	2666	857	3106	2116	1336	3439	1405
ENSG00000055163	CYFIP2	protein_coding	5	156693089	156822606	1	cytoplasmic FMR1 interacting protein 2 [Source:HGNC Symbol;Acc:13760]	2595	182	5480.93	160	431	986	6139.62	1301	346	1436	17704.8	621
ENSG00000055208	TAB2	protein_coding	6	149539777	149732749	1	TGF-beta activated kinase 1/MAP3K7 binding protein 2 [Source:HGNC Symbol;Acc:17075]	33375	11593	8312	8806	15904	11753	2719	11095	8006	8654	21868	7750
ENSG00000055211	GINM1	protein_coding	6	149887430	149912884	1	glycoprotein integral membrane 1 [Source:HGNC Symbol;Acc:21074]	12679	10792	3230	5401	18627	13669	781	6494	7358	2286	3502	5163
ENSG00000055332	EIF2AK2	protein_coding	2	37326353	37384208	-1	eukaryotic translation initiation factor 2-alpha kinase 2 [Source:HGNC Symbol;Acc:9437]	49394	27915	6352	24688	23536	28734	2729	19154	13661	4214	13856	16121
ENSG00000055483	USP36	protein_coding	17	76783463	76837523	-1	ubiquitin specific peptidase 36 [Source:HGNC Symbol;Acc:20062]	351	393	3145	338	297	444	2453	515	356	4167	9438	254
ENSG00000055609	MLL3	protein_coding	7	151832010	152133090	-1	myeloid/lymphoid or mixed-lineage leukemia 3 [Source:HGNC Symbol;Acc:13726]	6748	8048	4744.98	2467	4826.09	6920	9877.96	5519	4774.98	5116.96	19350.9	2009
ENSG00000055732	MCOLN3	protein_coding	1	85483765	85514182	-1	mucolipin 3 [Source:HGNC Symbol;Acc:13358]	986	38	7	7	972	570	11	1	0	154	444	1586
ENSG00000055813	CCDC85A	protein_coding	2	56411258	56613308	1	coiled-coil domain containing 85A [Source:HGNC Symbol;Acc:29400]	8	8	1	10	7	76	3	1	2	29	30	34
ENSG00000055917	PUM2	protein_coding	2	20448452	20551995	-1	pumilio homolog 2 (Drosophila) [Source:HGNC Symbol;Acc:14958]	32238	26077	6861	16933	17722	24445	5407	17580	15070	7179	16518	16785
ENSG00000055950	MRPL43	protein_coding	10	102729215	102747272	-1	mitochondrial ribosomal protein L43 [Source:HGNC Symbol;Acc:14517]	461	76	2035	236	213	140	2564	499	190	2247	4879	123
ENSG00000055955	ITIH4	protein_coding	3	52846991	52865495	-1	inter-alpha-trypsin inhibitor heavy chain family, member 4 [Source:HGNC Symbol;Acc:6169]	18	1	62.9	4	0	5	6.48	1	0	48.13	272.24	2
ENSG00000055957	ITIH1	protein_coding	3	52811603	52826078	1	inter-alpha-trypsin inhibitor heavy chain 1 [Source:HGNC Symbol;Acc:6166]	0	0	1	0	0	0	1	0	0	0	0	0
ENSG00000056050	C4orf27	protein_coding	4	170650616	170679104	-1	chromosome 4 open reading frame 27 [Source:HGNC Symbol;Acc:26051]	8258.98	5690	1054	3772	8264	4446	610	5129	3382	846	1910	2851
ENSG00000056097	ZFR	protein_coding	5	32354456	32444867	-1	zinc finger RNA binding protein [Source:HGNC Symbol;Acc:17277]	28906	23148	9668	11059	13676	21162	6879	18316	11654	9887	20170	13941
ENSG00000056277	ZNF280C	protein_coding	X	129336685	129402873	-1	zinc finger protein 280C [Source:HGNC Symbol;Acc:25955]	2089	994	320	792	938	1148	288	1480	834	408	1087	793
ENSG00000056291	NPFFR2	protein_coding	4	72897521	73013784	1	neuropeptide FF receptor 2 [Source:HGNC Symbol;Acc:4525]	93	0	0	0	1	0	0	0	0	0	137	1
ENSG00000056487	PHF21B	protein_coding	22	45277042	45405880	-1	PHD finger protein 21B [Source:HGNC Symbol;Acc:25161]	20	14	198	8	2	17	1407	168	5	525	1246	7
ENSG00000056558	TRAF1	protein_coding	9	123664671	123691451	-1	TNF receptor-associated factor 1 [Source:HGNC Symbol;Acc:12031]	13	19	175	31	31	5	65	29	75	659	1385	8
ENSG00000056586	RC3H2	protein_coding	9	125606835	125667562	-1	ring finger and CCCH-type domains 2 [Source:HGNC Symbol;Acc:21461]	24995	15349	5176	11806	12113	9095	2862	10823	11244	4910	13220	11631
ENSG00000056661	PCGF2	protein_coding	17	36890150	36906070	-1	polycomb group ring finger 2 [Source:HGNC Symbol;Acc:12929]	50	42	2700	66	32	64	1962	50	20	3936	8590	67
ENSG00000056736	IL17RB	protein_coding	3	53880607	53899827	1	interleukin 17 receptor B [Source:HGNC Symbol;Acc:18015]	134	56	200	8	288	22	630	278	14	148	596	35
ENSG00000056972	TRAF3IP2	protein_coding	6	111877657	111927481	-1	TRAF3 interacting protein 2 [Source:HGNC Symbol;Acc:1343]	299	319	2529	177	109	218	1123	251	208	4534	3933	266
ENSG00000056998	GYG2	protein_coding	X	2746829	2800859	1	glycogenin 2 [Source:HGNC Symbol;Acc:4700]	61	4	626	13	34	3	416	155	7	376	2972	25
ENSG00000057019	DCBLD2	protein_coding	3	98514785	98620533	-1	discoidin, CUB and LCCL domain containing 2 [Source:HGNC Symbol;Acc:24627]	391644	265855	53896	225031	123326	136368	2263	74387	127910	67203	222259	47411
ENSG00000057149	SERPINB3	protein_coding	18	61322431	61329197	-1	serpin peptidase inhibitor, clade B (ovalbumin), member 3 [Source:HGNC Symbol;Acc:10569]	6	0	0	0	0	2	0	0	0	0	14.58	68
ENSG00000057252	SOAT1	protein_coding	1	179262925	179327815	1	sterol O-acyltransferase 1 [Source:HGNC Symbol;Acc:11177]	7950	8050	2877	8898	5615	6656	1637	6373	4241	2135	3574	4966
ENSG00000057294	PKP2	protein_coding	12	32943679	33049774	-1	plakophilin 2 [Source:HGNC Symbol;Acc:9024]	1950	2	79	223	79	68	0	417	15	378.73	3571.95	2076
ENSG00000057468	MSH4	protein_coding	1	76262567	76378923	1	mutS homolog 4 (E. coli) [Source:HGNC Symbol;Acc:7327]	15	16	0	0	4	11	1	7	13	2	7	10
ENSG00000057593	F7	protein_coding	13	113760105	113774995	1	coagulation factor VII (serum prothrombin conversion accelerator) [Source:HGNC Symbol;Acc:3544]	0	0	10	0	0	0	48	0	0	47	2	0
ENSG00000057608	GDI2	protein_coding	10	5807186	5884095	-1	GDP dissociation inhibitor 2 [Source:HGNC Symbol;Acc:4227]	29599	11027	8984.9	18960	18411	14616	7037.74	20887.5	12889.1	7417.01	20442.2	6954.01
ENSG00000057657	PRDM1	protein_coding	6	106534195	106557814	1	PR domain containing 1, with ZNF domain [Source:HGNC Symbol;Acc:9346]	7445	1232	3979	3332	668	758	53	1444	591	6044	3994	5455
ENSG00000057663	ATG5	protein_coding	6	106632351	106773666	-1	autophagy related 5 [Source:HGNC Symbol;Acc:589]	13464	5833	1858	4621	8905	6299	754	6173	5793	2042	4593	4454
ENSG00000057704	TMCC3	protein_coding	12	94960900	95044338	-1	transmembrane and coiled-coil domain family 3 [Source:HGNC Symbol;Acc:29199]	2043	623	47	499	37	60	818	349	238	751	4920	618
ENSG00000057757	PITHD1	protein_coding	1	24104895	24114722	1	PITH (C-terminal proteasome-interacting domain of thioredoxin-like) domain containing 1 [Source:HGNC Symbol;Acc:25022]	1005	1468	4839	720	860	760	1685	1829	619	4239	4649	345
ENSG00000057935	MTA3	protein_coding	2	42721709	42984087	1	metastasis associated 1 family, member 3 [Source:HGNC Symbol;Acc:23784]	2605	826	3216	801	1724	2293	2056	1930	777	2077	6717	691
ENSG00000058056	USP13	protein_coding	3	179370543	179507189	1	ubiquitin specific peptidase 13 (isopeptidase T-3) [Source:HGNC Symbol;Acc:12611]	7424	6743	3541	5778	8239	5739	2481	4581	4635	2242	6017	3128
ENSG00000058063	ATP11B	protein_coding	3	182511288	182639423	1	ATPase, class VI, type 11B [Source:HGNC Symbol;Acc:13553]	20195	10422	1579	16121	13502	17366	1466	5532	10719	2769	5268	10423
ENSG00000058085	LAMC2	protein_coding	1	183155373	183214035	1	laminin, gamma 2 [Source:HGNC Symbol;Acc:6493]	150	14	17	60	56	12	5	26	18	6850	718	1288
ENSG00000058091	CDK14	protein_coding	7	90095738	90839905	1	cyclin-dependent kinase 14 [Source:HGNC Symbol;Acc:8883]	21025	16585	1957	2905	11885	25996	2853	10939.9	14788.4	3059	8245	6394
ENSG00000058262	SEC61A1	protein_coding	3	127770484	127790526	1	Sec61 alpha 1 subunit (S. cerevisiae) [Source:HGNC Symbol;Acc:18276]	1479	2067	45995	2093	1827	1052	21256	2616	870	42235	102230	895
ENSG00000058272	PPP1R12A	protein_coding	12	80167343	80329240	-1	protein phosphatase 1, regulatory subunit 12A [Source:HGNC Symbol;Acc:7618]	28623	26699	5041	17589	23593	27763	3357	15553	18937	4523	10784	15669
ENSG00000058335	RASGRF1	protein_coding	15	79252289	79383115	-1	Ras protein-specific guanine nucleotide-releasing factor 1 [Source:HGNC Symbol;Acc:9875]	0	0	0	1	1	0	1	1	1	4	11	1
ENSG00000058404	CAMK2B	protein_coding	7	44256749	44374176	-1	calcium/calmodulin-dependent protein kinase II beta [Source:HGNC Symbol;Acc:1461]	0	0	17	1	1	3	421	0	0	16	309	0
ENSG00000058453	CROCC	protein_coding	1	17222232	17299459	1	ciliary rootlet coiled-coil, rootletin [Source:HGNC Symbol;Acc:21299]	2	28	1310.82	38	13	10	1108.42	3	4	1835.67	2610.52	3
ENSG00000058600	POLR3E	protein_coding	16	22308730	22346424	1	polymerase (RNA) III (DNA directed) polypeptide E (80kD) [Source:HGNC Symbol;Acc:30347]	507	471	1548	312	408	343	1860	709	324	948	4786	387
ENSG00000058668	ATP2B4	protein_coding	1	203595689	203713209	1	ATPase, Ca++ transporting, plasma membrane 4 [Source:HGNC Symbol;Acc:817]	34425	14306	20162	17435	16146	13496	17287	8763	5874	11498	54261	3443
ENSG00000058673	ZC3H11A	protein_coding	1	203764782	203823252	1	zinc finger CCCH-type containing 11A [Source:HGNC Symbol;Acc:29093]	31629.3	16123.6	7349.07	10584.2	14384.5	15102.9	9966.33	12612.2	10011.5	7392.38	29616.8	14359.1
ENSG00000058729	RIOK2	protein_coding	5	96496571	96518964	-1	RIO kinase 2 (yeast) [Source:HGNC Symbol;Acc:18999]	6245	3923	1117	2863	5547	4966	839	4517	3274	974	2162	2553
ENSG00000058799	YIPF1	protein_coding	1	54317392	54356407	-1	Yip1 domain family, member 1 [Source:HGNC Symbol;Acc:25231]	237	83	903	84	121	103	546	498	70	768	2584	103
ENSG00000058804	TMEM48	protein_coding	1	54231133	54304533	-1	transmembrane protein 48 [Source:HGNC Symbol;Acc:25525]	14734	11511	1449	7376	10060	5440	1808	13474	6805	1907	3328	7948
ENSG00000058866	DGKG	protein_coding	3	185823457	186080026	-1	diacylglycerol kinase, gamma 90kDa [Source:HGNC Symbol;Acc:2853]	41	105	669	111	96	208	1238	19	54	385	251.33	7
ENSG00000059122	FLYWCH1	protein_coding	16	2961938	3001209	1	FLYWCH-type zinc finger 1 [Source:HGNC Symbol;Acc:25404]	10	53	3424	78	37	20	2560	6	17	3477	13808	9
ENSG00000059145	UNKL	protein_coding	16	1413206	1464752	-1	unkempt homolog (Drosophila)-like [Source:HGNC Symbol;Acc:14184]	351	79	2191	235	717	681	930	501	300	1231	3724	194
ENSG00000059377	TBXAS1	protein_coding	7	139476850	139720125	1	thromboxane A synthase 1 (platelet) [Source:HGNC Symbol;Acc:11609]	11	3	13	1	4	32	30	4	5	208	326	0
ENSG00000059378	PARP12	protein_coding	7	139723544	139763521	-1	poly (ADP-ribose) polymerase family, member 12 [Source:HGNC Symbol;Acc:21919]	450	538	1313	183	373	243	255	577	246	2462	4618	155
ENSG00000059573	ALDH18A1	protein_coding	10	97365696	97416463	-1	aldehyde dehydrogenase 18 family, member A1 [Source:HGNC Symbol;Acc:9722]	1823	830	4149	1312	1133	1130	3985	2699	1017	4119	16059	840
ENSG00000059588	TARBP1	protein_coding	1	234527059	234614849	-1	TAR (HIV-1) RNA binding protein 1 [Source:HGNC Symbol;Acc:11568]	2006	1730	752	1015	1636	1136	944	2925	973	745	2379	992
ENSG00000059691	PET112	protein_coding	4	152591656	152682175	-1	PET112 homolog (yeast) [Source:HGNC Symbol;Acc:8849]	119	99	2083	62	107	99	1347	170	55	1791	5074	44
ENSG00000059728	MXD1	protein_coding	2	70124820	70170077	1	MAX dimerization protein 1 [Source:HGNC Symbol;Acc:6761]	879	603	255.28	684	901	405	427.19	835	656	268.1	748.08	502
ENSG00000059758	CDK17	protein_coding	12	96672039	96794338	-1	cyclin-dependent kinase 17 [Source:HGNC Symbol;Acc:8750]	13894	8782	2310	6160	6735	7868	2231	7482	4945	1735	4523	6179
ENSG00000059769	DNAJC25	protein_coding	9	114393632	114432508	1	DnaJ (Hsp40) homolog, subfamily C , member 25 [Source:HGNC Symbol;Acc:34187]	9733.41	12538.5	891.72	9509.62	6422.23	4378.4	270.38	3956.4	3426.19	1289.46	3051.32	2419
ENSG00000059804	SLC2A3	protein_coding	12	8071826	8088871	-1	solute carrier family 2 (facilitated glucose transporter), member 3 [Source:HGNC Symbol;Acc:11007]	4474.99	4600.99	2630.65	2308	2875.99	3971	375	3620.68	1971.99	6091.1	5378.82	4173.99
ENSG00000059915	PSD	protein_coding	10	104162376	104181296	-1	pleckstrin and Sec7 domain containing [Source:HGNC Symbol;Acc:9507]	1	2	45	2	2	2	1702	0	2	110	235	0
ENSG00000060069	CTDP1	protein_coding	18	77439801	77514510	1	CTD (carboxy-terminal domain, RNA polymerase II, polypeptide A) phosphatase, subunit 1 [Source:HGNC Symbol;Acc:2498]	75	56	1569	71	63	129	1874	132	47	1385	2477	57
ENSG00000060138	CSDA	protein_coding	12	10851683	10875911	-1	cold shock domain protein A [Source:HGNC Symbol;Acc:2428]	5318	4095	5166	4633	5532	8232	3066	6945	3023	5297.48	18748.6	4890
ENSG00000060140	STYK1	protein_coding	12	10771538	10826917	-1	serine/threonine/tyrosine kinase 1 [Source:HGNC Symbol;Acc:18889]	8	5	5	31	28	31	0	25	17	24	27	14
ENSG00000060237	WNK1	protein_coding	12	861759	1020618	1	WNK lysine deficient protein kinase 1 [Source:HGNC Symbol;Acc:14540]	10572	14400	16866	5193	8077	7946	18860	16052	6468	16129	34833	5692
ENSG00000060303	RPS17P5	pseudogene	6	50824968	50825375	-1	ribosomal protein S17 pseudogene 5 [Source:HGNC Symbol;Acc:21352]	0	0	0	0	0	0	0	0	0	1	1.69	0
ENSG00000060339	CCAR1	protein_coding	10	70480769	70552134	1	cell division cycle and apoptosis regulator 1 [Source:HGNC Symbol;Acc:24236]	24617	15095	4074	15585	12740	18633	3019	15454	8973	4328	10465	8956
ENSG00000060491	OGFR	protein_coding	20	61436187	61445352	1	opioid growth factor receptor [Source:HGNC Symbol;Acc:15768]	8	83	4398	139	40	23	5442	11	19	4568	14093	8
ENSG00000060558	GNA15	protein_coding	19	3136191	3163767	1	guanine nucleotide binding protein (G protein), alpha 15 (Gq class) [Source:HGNC Symbol;Acc:4383]	0	0	11	1	1	0	0	0	0	2	14	0
ENSG00000060566	CREB3L3	protein_coding	19	4153598	4173051	1	cAMP responsive element binding protein 3-like 3 [Source:HGNC Symbol;Acc:18855]	0	0	0	0	0	0	0	0	0	3	1	0
ENSG00000060642	PIGV	protein_coding	1	27113963	27124889	1	phosphatidylinositol glycan anchor biosynthesis, class V [Source:HGNC Symbol;Acc:26031]	125	120	940	95	245	135	359	168	81	758	1210	41
ENSG00000060656	PTPRU	protein_coding	1	29563028	29653325	1	protein tyrosine phosphatase, receptor type, U [Source:HGNC Symbol;Acc:9683]	3	25	7985	34	64	20	86	0	3	2565	14036	6
ENSG00000060688	SNRNP40	protein_coding	1	31732417	31769662	-1	small nuclear ribonucleoprotein 40kDa (U5) [Source:HGNC Symbol;Acc:30857]	155	316	4258	329	279	238	3186	615	112	4329	4892	80
ENSG00000060709	RIMBP2	protein_coding	12	130880682	131200826	-1	RIMS binding protein 2 [Source:HGNC Symbol;Acc:30339]	14	14	224	0	0	0	211	31	1	19	52.26	60
ENSG00000060718	COL11A1	protein_coding	1	103342023	103574052	-1	collagen, type XI, alpha 1 [Source:HGNC Symbol;Acc:2186]	37586	9868	36756	6163	4039	32692	52	13638	3253	33353	90989	8910
ENSG00000060749	QSER1	protein_coding	11	32914724	33014862	1	glutamine and serine rich 1 [Source:HGNC Symbol;Acc:26154]	32002	27336	3886	14370	20012	24301	3446	19085	13584	3513	8545	12508
ENSG00000060762	MPC1	protein_coding	6	166778407	166796486	-1	mitochondrial pyruvate carrier 1 [Source:HGNC Symbol;Acc:21606]	2115	2787	3316	2189	1197	1279	1943	2031	1110	2868	2801	1199
ENSG00000060971	ACAA1	protein_coding	3	38164201	38178733	-1	acetyl-CoA acyltransferase 1 [Source:HGNC Symbol;Acc:82]	18	84	7777	176	52.93	49	2515	9	20	5038	11934.9	9
ENSG00000060982	BCAT1	protein_coding	12	24964295	25102393	-1	branched chain amino-acid transaminase 1, cytosolic [Source:HGNC Symbol;Acc:976]	40542	96518	776	33562	17837	20764	9740	81831	14541	529	6753	9533
ENSG00000061273	HDAC7	protein_coding	12	48176505	48226915	-1	histone deacetylase 7 [Source:HGNC Symbol;Acc:14067]	78	176	5244	202	106	211	2060	51	56	6778.98	19300	120
ENSG00000061337	LZTS1	protein_coding	8	20103676	20161474	-1	leucine zipper, putative tumor suppressor 1 [Source:HGNC Symbol;Acc:13861]	13	334	27269	7	88	370	8864	57	82	5314	11731	4
ENSG00000061455	PRDM6	protein_coding	5	122424816	122523745	1	PR domain containing 6 [Source:HGNC Symbol;Acc:9350]	26	117	69	18	432	13	6	3	3	30	115	3
ENSG00000061492	WNT8A	protein_coding	5	137419581	137428054	1	wingless-type MMTV integration site family, member 8A [Source:HGNC Symbol;Acc:12788]	4	0	0	0	0	0	0	0	0	0	3	0
ENSG00000061656	SPAG4	protein_coding	20	34203814	34208971	1	sperm associated antigen 4 [Source:HGNC Symbol;Acc:11214]	0	0	63	7	4	2	40	1	0	38	91	0
ENSG00000061676	NCKAP1	protein_coding	2	183789605	183903586	-1	NCK-associated protein 1 [Source:HGNC Symbol;Acc:7666]	70296	50761	9669	32372	35934	44062	4826	36968	26328	9481	16706	26177
ENSG00000061794	MRPS35	protein_coding	12	27863706	27909228	1	mitochondrial ribosomal protein S35 [Source:HGNC Symbol;Acc:16635]	14186	10275	2357	8134	8811	9536	1991	10406	6245	2740	5360	5238
ENSG00000061918	GUCY1B3	protein_coding	4	156680144	156728743	1	guanylate cyclase 1, soluble, beta 3 [Source:HGNC Symbol;Acc:4687]	1485	859	424	2	99	391	604	285	389	40	2626	568
ENSG00000061936	SFSWAP	protein_coding	12	132195626	132284282	1	splicing factor, suppressor of white-apricot homolog (Drosophila) [Source:HGNC Symbol;Acc:10790]	803	619	3168	384	231	655	3458	627	458	3808	11763	317
ENSG00000061938	TNK2	protein_coding	3	195590235	195638816	-1	tyrosine kinase, non-receptor, 2 [Source:HGNC Symbol;Acc:19297]	18	158	5826	42	40	38	3142	10	44	2913	17226	24
ENSG00000061987	MON2	protein_coding	12	62860597	62991363	1	MON2 homolog (S. cerevisiae) [Source:HGNC Symbol;Acc:29177]	10492	7595	2168	3420	8495	8118	1299	7002	5023	1744	5750	4333
ENSG00000062038	CDH3	protein_coding	16	68670092	68756519	1	cadherin 3, type 1, P-cadherin (placental) [Source:HGNC Symbol;Acc:1762]	5	2	2429	2	1	6	42	16	0	579	1264	50
ENSG00000062096	ARSF	protein_coding	X	2959512	3030767	1	arylsulfatase F [Source:HGNC Symbol;Acc:721]	0	0	10	0	0	0	11	0	0	2	23	0
ENSG00000062194	GPBP1	protein_coding	5	56469775	56560505	1	GC-rich promoter binding protein 1 [Source:HGNC Symbol;Acc:29520]	24758	11354	4177	10886	18834	14625	3735	18660	11753	4350	8918	8599
ENSG00000062282	DGAT2	protein_coding	11	75479778	75512579	1	diacylglycerol O-acyltransferase 2 [Source:HGNC Symbol;Acc:16940]	12	1	67	4	4	1	306	35	3	131	1714	0
ENSG00000062370	ZFP112	protein_coding	19	44830708	44871377	-1	zinc finger protein 112 homolog (mouse) [Source:HGNC Symbol;Acc:13021]	2607	1125	759.83	731	832	1345	820.03	913	878	533	1403	1565
ENSG00000062485	CS	protein_coding	12	56665483	56694176	-1	citrate synthase [Source:HGNC Symbol;Acc:2422]	3917	1254.92	24300.7	2241.4	1606.91	2785	18470.7	8838.88	1090.78	22836.9	43513.3	1194
ENSG00000062524	LTK	protein_coding	15	41795836	41806085	-1	leukocyte receptor tyrosine kinase [Source:HGNC Symbol;Acc:6721]	0	0	125	7	3	0	59	0	1	703	10	0
ENSG00000062582	MRPS24	protein_coding	7	43906157	43909492	-1	mitochondrial ribosomal protein S24 [Source:HGNC Symbol;Acc:14510]	113	93	3706	197	115	93	3551	464	36	4617	10468	64
ENSG00000062598	ELMO2	protein_coding	20	44994688	45061704	-1	engulfment and cell motility 2 [Source:HGNC Symbol;Acc:17233]	559	341	4491	450	278	674	4745	895	211	5542	12528	293
ENSG00000062650	WAPAL	protein_coding	10	88195013	88281572	-1	wings apart-like homolog (Drosophila) [Source:HGNC Symbol;Acc:23293]	10845	7149	2304	7973	8298	8659	2264	8285	6306	2185	5004	4668
ENSG00000062716	VMP1	protein_coding	17	57784553	57919616	1	vacuole membrane protein 1 [Source:HGNC Symbol;Acc:29559]	34789	16157	5750	6863	14482	9792	1983	15842	10205	5904	19164	13860
ENSG00000062725	APPBP2	protein_coding	17	58520520	58603580	-1	amyloid beta precursor protein (cytoplasmic tail) binding protein 2 [Source:HGNC Symbol;Acc:622]	17626	17537	2368	6495	12267	18335	1852	13882	8270	2144	4685	8135
ENSG00000062822	POLD1	protein_coding	19	50887461	50921273	1	polymerase (DNA directed), delta 1, catalytic subunit [Source:HGNC Symbol;Acc:9175]	6	86	3244.74	91	24	8	3987	3	19	3613	6880	7
ENSG00000063015	SEZ6	protein_coding	17	27281919	27333458	-1	seizure related 6 homolog (mouse) [Source:HGNC Symbol;Acc:15955]	0	1	242	0	0	0	17852	54	5	890	711	2
ENSG00000063046	EIF4B	protein_coding	12	53399942	53435993	1	eukaryotic translation initiation factor 4B [Source:HGNC Symbol;Acc:3285]	26601.1	8451.85	17658.2	6431.54	11876.8	13225.8	21463	23602.1	8101.96	16416.4	72296.4	6926.77
ENSG00000063127	SLC6A16	protein_coding	19	49792895	49828482	-1	solute carrier family 6, member 16 [Source:HGNC Symbol;Acc:13622]	26	6	70	0	8	40	28	55	1	31	215	3
ENSG00000063169	GLTSCR1	protein_coding	19	48111453	48206533	1	glioma tumor suppressor candidate region gene 1 [Source:HGNC Symbol;Acc:4332]	11	23	1566	31	5	30	1615	7	6	1311	4166	17
ENSG00000063176	SPHK2	protein_coding	19	49122548	49133974	1	sphingosine kinase 2 [Source:HGNC Symbol;Acc:18859]	3	63	2341	33	15	7	2058	2	4	1855	5185	4
ENSG00000063177	RPL18	protein_coding	19	49118585	49122793	-1	ribosomal protein L18 [Source:HGNC Symbol;Acc:10310]	111	491	25225	760	220	134	25134	78	126	23271	105950	85
ENSG00000063180	CA11	protein_coding	19	49141199	49149569	-1	carbonic anhydrase XI [Source:HGNC Symbol;Acc:1370]	4	4	746	7	3	3	275	2	1	806	5015	2
ENSG00000063241	ISOC2	protein_coding	19	55964352	55973710	-1	isochorismatase domain containing 2 [Source:HGNC Symbol;Acc:26278]	11	37	4775	92	18	17	2253	0	11	2535	9009	7
ENSG00000063244	U2AF2	protein_coding	19	56165512	56186081	1	U2 small nuclear RNA auxiliary factor 2 [Source:HGNC Symbol;Acc:23156]	43	296	13996	344	141	77	17870	44	75	14696	36532	28
ENSG00000063245	EPN1	protein_coding	19	56186592	56221224	1	epsin 1 [Source:HGNC Symbol;Acc:21604]	23	179	10797	268	61	65	11864	11	48	11503	26118	39
ENSG00000063322	MED29	protein_coding	19	39881943	39891277	1	mediator complex subunit 29 [Source:HGNC Symbol;Acc:23074]	680	320	7446	298	287	415	6700	784	171	7163	17082	300
ENSG00000063438	AHRR	protein_coding	5	304291	438406	1	aryl-hydrocarbon receptor repressor [Source:HGNC Symbol;Acc:346]	835	24	5310	1557	727	3236	668.66	525	2184	7007.62	3582.46	224
ENSG00000063515	GSC2	protein_coding	22	19136089	19137796	-1	goosecoid homeobox 2 [Source:HGNC Symbol;Acc:4613]	0	0	0	0	0	0	0	0	0	1	0	0
ENSG00000063587	ZNF275	protein_coding	X	152599613	152618384	1	zinc finger protein 275 [Source:HGNC Symbol;Acc:13069]	1491	681	2245.99	724	800	870	2568.99	1390	796	2108	5710.97	644
ENSG00000063601	MTMR1	protein_coding	X	149861435	149933576	1	myotubularin related protein 1 [Source:HGNC Symbol;Acc:7449]	2219	1170	3396	1531	1450	1404	2091	2317	720	3289	7547	1282
ENSG00000063660	GPC1	protein_coding	2	241375088	241407493	1	glypican 1 [Source:HGNC Symbol;Acc:4449]	87	1592	43348	1142	382	161	9662	64	261	53047	233590	141
ENSG00000063761	ADCK1	protein_coding	14	78266426	78401355	1	aarF domain containing kinase 1 [Source:HGNC Symbol;Acc:19038]	3	11	585	7	3	4	728	1	1	527	1279	3
ENSG00000063854	HAGH	protein_coding	16	1845621	1877195	-1	hydroxyacylglutathione hydrolase [Source:HGNC Symbol;Acc:4805]	19	44	3440	73	27	36	2079	46	25	2396	5012	15
ENSG00000063978	RNF4	protein_coding	4	2463947	2627047	1	ring finger protein 4 [Source:HGNC Symbol;Acc:10067]	721	712	8884	444	404	661	5985	1285	393	8438	15997	363
ENSG00000064012	CASP8	protein_coding	2	202098166	202152434	1	caspase 8, apoptosis-related cysteine peptidase [Source:HGNC Symbol;Acc:1509]	3903	1923	1111	1843	1396	3026	135	403	522	1111	4832	453
ENSG00000064042	LIMCH1	protein_coding	4	41361624	41702061	1	LIM and calponin homology domains 1 [Source:HGNC Symbol;Acc:29191]	5121	7851	6092	4024	4182	3065	2983	12260	12116	3307	12354	5858
ENSG00000064102	ASUN	protein_coding	12	27058114	27091259	-1	asunder, spermatogenesis regulator homolog (Drosphila) [Source:HGNC Symbol;Acc:20174]	6442	4118	1638	2424	6212	4112	1071	7890	2459	1257	3624	2954
ENSG00000064115	TM7SF3	protein_coding	12	27126128	27167367	-1	transmembrane 7 superfamily member 3 [Source:HGNC Symbol;Acc:23049]	4800	2496	7163	1702	6436	6561	4012	5080	1512	4095	10874	2628
ENSG00000064195	DLX3	protein_coding	17	48067369	48072588	-1	distal-less homeobox 3 [Source:HGNC Symbol;Acc:2916]	0	0	15	0	0	0	35	1	0	47	9	0
ENSG00000064199	SPA17	protein_coding	11	124543694	124567414	1	sperm autoantigenic protein 17 [Source:HGNC Symbol;Acc:11210]	3301	2074	1953	302	2950	1320	1056	1083	1066	1557	2433	1152
ENSG00000064201	TSPAN32	protein_coding	11	2323227	2339430	1	tetraspanin 32 [Source:HGNC Symbol;Acc:13410]	0	0	7	0	0	0	0	0	1	5	107	0
ENSG00000064205	WISP2	protein_coding	20	43343485	43357150	1	WNT1 inducible signaling pathway protein 2 [Source:HGNC Symbol;Acc:12770]	0	0	1	1	0	1	1	0	0	6	57	0
ENSG00000064218	DMRT3	protein_coding	9	976964	991731	1	doublesex and mab-3 related transcription factor 3 [Source:HGNC Symbol;Acc:13909]	70	0	0	0	15	0	0	2	2	0	134	0
ENSG00000064225	ST3GAL6	protein_coding	3	98451080	98540045	1	ST3 beta-galactoside alpha-2,3-sialyltransferase 6 [Source:HGNC Symbol;Acc:18080]	795	221	10	21	1501	452	577	559	718	20	351.47	133
ENSG00000064270	ATP2C2	protein_coding	16	84402133	84497793	1	ATPase, Ca++ transporting, type 2C, member 2 [Source:HGNC Symbol;Acc:29103]	0	0	1	0	0	0	0	0	0	1	13	0
ENSG00000064300	NGFR	protein_coding	17	47572655	47592379	1	nerve growth factor receptor [Source:HGNC Symbol;Acc:7809]	29	21	7684	488	6	0	2138	37	578	7400	59210	8
ENSG00000064309	CDON	protein_coding	11	125825691	125933230	-1	Cdon homolog (mouse) [Source:HGNC Symbol;Acc:17104]	1443	147	761	34	265	677	1066	1265	160	908	4085	1109
ENSG00000064313	TAF2	protein_coding	8	120743015	120845103	-1	TAF2 RNA polymerase II, TATA box binding protein (TBP)-associated factor, 150kDa [Source:HGNC Symbol;Acc:11536]	10176	5713	1920	4695	9941	7306	1408	6621	4478	2160	5665	3663
ENSG00000064393	HIPK2	protein_coding	7	139246316	139477577	-1	homeodomain interacting protein kinase 2 [Source:HGNC Symbol;Acc:14402]	15718	10300	9730	5815	6019	30368	14188	10460	10403	31004	49132	4106
ENSG00000064419	TNPO3	protein_coding	7	128594948	128695198	-1	transportin 3 [Source:HGNC Symbol;Acc:17103]	3222	991	7716	897	1665	1475	5686	2926	1465	9186	18418	722
ENSG00000064489	MEF2BNB-MEF2B	protein_coding	19	19256376	19302937	-1	MEF2BNB-MEF2B readthrough [Source:HGNC Symbol;Acc:39979]	0	0	200.8	0	0	0	145.38	0	0	100.63	377.63	0
ENSG00000064490	RFXANK	protein_coding	19	19303008	19312678	1	regulatory factor X-associated ankyrin-containing protein [Source:HGNC Symbol;Acc:9987]	4	47	2950	64	13	7	5858	3	7	2626	8121	6
ENSG00000064545	TMEM161A	protein_coding	19	19229978	19249322	-1	transmembrane protein 161A [Source:HGNC Symbol;Acc:26020]	6	44	1477	28	8	9	2347	2	5	1092	4010	4
ENSG00000064547	LPAR2	protein_coding	19	19734477	19739739	-1	lysophosphatidic acid receptor 2 [Source:HGNC Symbol;Acc:3168]	2	1	382	11	5	3	256	4	1	296	1227	1
ENSG00000064601	CTSA	protein_coding	20	44519591	44527459	1	cathepsin A [Source:HGNC Symbol;Acc:9251]	32	112	8371	189	118	103	4802	117	40	7722	21903	21
ENSG00000064607	SUGP2	protein_coding	19	19101697	19144832	-1	SURP and G patch domain containing 2 [Source:HGNC Symbol;Acc:18641]	4037	5098	12834	1632	1727	2299	14180	3336	1853	14082	29635	2626
ENSG00000064651	SLC12A2	protein_coding	5	127419458	127525380	1	solute carrier family 12 (sodium/potassium/chloride transporters), member 2 [Source:HGNC Symbol;Acc:10911]	17429	12907	5845	21483	12298	18056	1791	6136	6459	10423	4582	26045
ENSG00000064652	SNX24	protein_coding	5	122179134	122365049	1	sorting nexin 24 [Source:HGNC Symbol;Acc:21533]	2146	1948	1198	1006	1065	1309	447	948	1124	1001	2400	862
ENSG00000064655	EYA2	protein_coding	20	45523263	45817492	1	eyes absent homolog 2 (Drosophila) [Source:HGNC Symbol;Acc:3520]	15	1	0	0	6	0	3715	103	0	8	184	0
ENSG00000064666	CNN2	protein_coding	19	1026212	1039068	1	calponin 2 [Source:HGNC Symbol;Acc:2156]	51	178	29333	835	55	162	1843	20	65	31825	58174	140
ENSG00000064687	ABCA7	protein_coding	19	1040102	1065571	1	ATP-binding cassette, sub-family A (ABC1), member 7 [Source:HGNC Symbol;Acc:37]	1	6	1233	25	10	2	463	0	2	1778	5604	1
ENSG00000064692	SNCAIP	protein_coding	5	121647049	121799914	1	synuclein, alpha interacting protein [Source:HGNC Symbol;Acc:11139]	171	408	367	35	63	974	6547	1254	19	50	562	1573
ENSG00000064703	DDX20	protein_coding	1	112297867	112310638	1	DEAD (Asp-Glu-Ala-Asp) box polypeptide 20 [Source:HGNC Symbol;Acc:2743]	4639	3751	1626	2545	2818	3183	1405	4391	2210	1580	2601	2420
ENSG00000064726	BTBD1	protein_coding	15	83685174	83736106	-1	BTB (POZ) domain containing 1 [Source:HGNC Symbol;Acc:1120]	13549	24231	6225	17135	15882	15007	3520	15467	14677	5491	5868	12230
ENSG00000064763	FAR2	protein_coding	12	29302036	29493913	1	fatty acyl CoA reductase 2 [Source:HGNC Symbol;Acc:25531]	869	187	27	269	1097	190	140	213	343	24	1001	115
ENSG00000064787	BCAS1	protein_coding	20	52553316	52687304	-1	breast carcinoma amplified sequence 1 [Source:HGNC Symbol;Acc:974]	259	2	8	3	7	5	1	18	0	24	11099	0
ENSG00000064835	POU1F1	protein_coding	3	87308554	87325737	-1	POU class 1 homeobox 1 [Source:HGNC Symbol;Acc:9210]	0	0	0	0	0	0	0	0	0	0	0	0
ENSG00000064886	CHI3L2	protein_coding	1	111743393	111786062	1	chitinase 3-like 2 [Source:HGNC Symbol;Acc:1933]	13	2	12	4	144	98	16	8	4	75	281	2
ENSG00000064932	SBNO2	protein_coding	19	1107636	1174282	-1	strawberry notch homolog 2 (Drosophila) [Source:HGNC Symbol;Acc:29158]	5	31	2087	97	22	11	2769	3	13	2637	9393	13
ENSG00000064933	PMS1	protein_coding	2	190649107	190742355	1	PMS1 postmeiotic segregation increased 1 (S. cerevisiae) [Source:HGNC Symbol;Acc:9121]	8583	7867	493	4871	8689	5059	496	6371	3753	599	1475	4938
ENSG00000064961	HMG20B	protein_coding	19	3572775	3579086	1	high mobility group 20B [Source:HGNC Symbol;Acc:5002]	19	69	6578	192	20	27	6930	5	48	4522	18722	11
ENSG00000064989	CALCRL	protein_coding	2	188207856	188313187	-1	calcitonin receptor-like [Source:HGNC Symbol;Acc:16709]	71274	20369	6907	3902	39322	682	155	95	22492	1115	16944	4575
ENSG00000064995	TAF11	protein_coding	6	34845555	34855866	-1	TAF11 RNA polymerase II, TATA box binding protein (TBP)-associated factor, 28kDa [Source:HGNC Symbol;Acc:11544]	2694	1116	1669	771	1985	1553	1353	2106	920	1477	3725	979
ENSG00000064999	ANKS1A	protein_coding	6	34857042	35059179	1	ankyrin repeat and sterile alpha motif domain containing 1A [Source:HGNC Symbol;Acc:20961]	713	401	2278	241	377	634	1968	443	238	2322	6653	277
ENSG00000065000	AP3D1	protein_coding	19	2100988	2164464	-1	adaptor-related protein complex 3, delta 1 subunit [Source:HGNC Symbol;Acc:568]	1648	1176	15033	1001	544	1103	15352	1389	549	19867	40522	894
ENSG00000065029	ZNF76	protein_coding	6	35226686	35263762	1	zinc finger protein 76 [Source:HGNC Symbol;Acc:13149]	19	60	2346	48	25	34	1672	27	25	2660	6194	13
ENSG00000065054	SLC9A3R2	protein_coding	16	2075357	2089027	1	solute carrier family 9, subfamily A (NHE3, cation proton antiporter 3), member 3 regulator 2 [Source:HGNC Symbol;Acc:11076]	14	117	2314	352	33	17	1244	4	17	4213	10290	9
ENSG00000065057	NTHL1	protein_coding	16	2089816	2097867	-1	nth endonuclease III-like 1 (E. coli) [Source:HGNC Symbol;Acc:8028]	0	24	1089	36	10	0	1559	2	3	1214	2206	2
ENSG00000065060	UHRF1BP1	protein_coding	6	34759857	34850915	1	UHRF1 binding protein 1 [Source:HGNC Symbol;Acc:21216]	5907	2927	2421	1690	6075	2703	1834	4593	1747	2855	6280	1904
ENSG00000065135	GNAI3	protein_coding	1	110091233	110136975	1	guanine nucleotide binding protein (G protein), alpha inhibiting activity polypeptide 3 [Source:HGNC Symbol;Acc:4387]	29732	18392	5733	14105	16238	15836	3709	14720	10955	5630	12146	9128
ENSG00000065150	IPO5	protein_coding	13	98605742	98676551	1	importin 5 [Source:HGNC Symbol;Acc:6402]	27498	6991	8375	9378	12659	19372	8389	21438	11467	13838	29301	10564
ENSG00000065154	OAT	protein_coding	10	126085872	126107545	-1	ornithine aminotransferase [Source:HGNC Symbol;Acc:8091]	4322	2462	3704	4746	3018	1970	1242	2650.99	2864	2372	8241	1727
ENSG00000065183	WDR3	protein_coding	1	118472343	118503049	1	WD repeat domain 3 [Source:HGNC Symbol;Acc:12755]	6569	3531	2992	2488	4485	5095	2537	8163	2432	2853	8268	2375
ENSG00000065243	PKN2	protein_coding	1	89149905	89301938	1	protein kinase N2 [Source:HGNC Symbol;Acc:9406]	21147	16382	2419	11682	11892	12079	1188	11694	8135	2351	5209	10720
ENSG00000065268	WDR18	protein_coding	19	983174	994556	1	WD repeat domain 18 [Source:HGNC Symbol;Acc:17956]	2	35	1711	54	14	10	4125	2	4	2505	4775	7
ENSG00000065308	TRAM2	protein_coding	6	52362200	52441713	-1	translocation associated membrane protein 2 [Source:HGNC Symbol;Acc:16855]	11088	3047	22066	3791	4494	5081	2957	1773	4031	28020	59565	5270
ENSG00000065320	NTN1	protein_coding	17	8924859	9147317	1	netrin 1 [Source:HGNC Symbol;Acc:8029]	185	212	7585	80	188	11	3121	310	79	2508	15636	98
ENSG00000065325	GLP2R	protein_coding	17	9725523	9795419	1	glucagon-like peptide 2 receptor [Source:HGNC Symbol;Acc:4325]	0	0	0	0	1	0	2	2	0	1	0	0
ENSG00000065328	MCM10	protein_coding	10	13203554	13253104	1	minichromosome maintenance complex component 10 [Source:HGNC Symbol;Acc:18043]	1915	2787	1388	1861	1034	992	2069	2794	1674	1362	2144	917
ENSG00000065357	DGKA	protein_coding	12	56321103	56347811	1	diacylglycerol kinase, alpha 80kDa [Source:HGNC Symbol;Acc:2849]	406	47	1353	37	220	215	1001	90	36	874	17270	67
ENSG00000065361	ERBB3	protein_coding	12	56473641	56497289	1	v-erb-b2 erythroblastic leukemia viral oncogene homolog 3 (avian) [Source:HGNC Symbol;Acc:3431]	2218	18	32	7	8	0	189	214	2446	56	25403	4
ENSG00000065371	ROPN1	protein_coding	3	123687368	123711025	-1	rhophilin associated tail protein 1 [Source:HGNC Symbol;Acc:17692]	2	3	1	0	2	0	0	0	6	11.84	3.99	0
ENSG00000065413	ANKRD44	protein_coding	2	197831741	198175897	-1	ankyrin repeat domain 44 [Source:HGNC Symbol;Acc:25259]	213	204	170	90	114	45	520	40	70	593	1362	72
ENSG00000065427	KARS	protein_coding	16	75661622	75682541	-1	lysyl-tRNA synthetase [Source:HGNC Symbol;Acc:6215]	1931	380	10116	489	1278	706	6068	3717	300	12053	28211	430
ENSG00000065457	ADAT1	protein_coding	16	75630879	75657198	-1	adenosine deaminase, tRNA-specific 1 [Source:HGNC Symbol;Acc:228]	948	677	1968	321	1018	811	1095	873	253	2040	3762	468
ENSG00000065485	PDIA5	protein_coding	3	122785909	122944074	1	protein disulfide isomerase family A, member 5 [Source:HGNC Symbol;Acc:24811]	194	62	532	126	400	131	359	378	77	571	4547.43	35
ENSG00000065491	TBC1D22B	protein_coding	6	37225548	37300746	1	TBC1 domain family, member 22B [Source:HGNC Symbol;Acc:21602]	96	43	1438	39	45	43	1020	146	23	2001	4296	37
ENSG00000065518	NDUFB4	protein_coding	3	120315156	120321347	1	NADH dehydrogenase (ubiquinone) 1 beta subcomplex, 4, 15kDa [Source:HGNC Symbol;Acc:7699]	3084.31	1163.56	8824.02	2639.82	2431.24	2490.77	3163.62	1373.99	1088.57	5596.78	11460.3	789.45
ENSG00000065526	SPEN	protein_coding	1	16174359	16266955	1	spen homolog, transcriptional regulator (Drosophila) [Source:HGNC Symbol;Acc:17575]	2527	2976	9258	1802	3271	1765	15313	4683	1919	9195	16515	1512
ENSG00000065534	MYLK	protein_coding	3	123328896	123603178	-1	myosin light chain kinase [Source:HGNC Symbol;Acc:7590]	29759	23442	44894	12154	5436	3961	506	3714	15057	29793	107603	3872
ENSG00000065548	ZC3H15	protein_coding	2	187350883	187374090	1	zinc finger CCCH-type containing 15 [Source:HGNC Symbol;Acc:29528]	29386	17736	4578	11527	15453	19197	2611	15677	12100	4137	10680	10584
ENSG00000065559	MAP2K4	protein_coding	17	11924141	12047147	1	mitogen-activated protein kinase kinase 4 [Source:HGNC Symbol;Acc:6844]	7659.98	3061	2685.86	2644	4253	4373.96	1404	3570.89	1410.98	2851	6294.91	2170
ENSG00000065600	TMEM206	protein_coding	1	212537273	212588243	-1	transmembrane protein 206 [Source:HGNC Symbol;Acc:25593]	1488	578	1494	455	503	501	3116	1695	538	973	4131	498
ENSG00000065609	SNAP91	protein_coding	6	84262599	84419410	-1	synaptosomal-associated protein, 91kDa homolog (mouse) [Source:HGNC Symbol;Acc:14986]	10	0	1	2	0	155	45	12	0	2	12	99
ENSG00000065613	SLK	protein_coding	10	105726959	105788991	1	STE20-like kinase [Source:HGNC Symbol;Acc:11088]	11480	6278	2026	11391	8841	6282	2022	5406	6113	2288	5770	3882
ENSG00000065615	CYB5R4	protein_coding	6	84569362	84670146	1	cytochrome b5 reductase 4 [Source:HGNC Symbol;Acc:20147]	2708	1206	184	843	1608	1424	247	1273	1388	279	514	1219
ENSG00000065618	COL17A1	protein_coding	10	105791044	105845760	-1	collagen, type XVII, alpha 1 [Source:HGNC Symbol;Acc:2194]	292	4	362	65	155	6	0	12	5	863	1263	98
ENSG00000065621	GSTO2	protein_coding	10	106028631	106059616	1	glutathione S-transferase omega 2 [Source:HGNC Symbol;Acc:23064]	0	0	8	1	0	8	6	3	3	5	30	0
ENSG00000065665	SEC61A2	protein_coding	10	12171636	12211960	1	Sec61 alpha 2 subunit (S. cerevisiae) [Source:HGNC Symbol;Acc:17702]	805	243	523	355	363	476	949	1365	174	626	1497	180
ENSG00000065675	PRKCQ	protein_coding	10	6469105	6622263	-1	protein kinase C, theta [Source:HGNC Symbol;Acc:9410]	148	16	487	30	25	11	79	157	8	374	1010	20
ENSG00000065717	TLE2	protein_coding	19	2997636	3047633	-1	transducin-like enhancer of split 2 (E(sp1) homolog, Drosophila) [Source:HGNC Symbol;Acc:11838]	1	9	1151	17	10	0	6847	1	3	1700	2516	5
ENSG00000065802	ASB1	protein_coding	2	239335383	239360891	1	ankyrin repeat and SOCS box containing 1 [Source:HGNC Symbol;Acc:16011]	1247	895	11457	920	557	944	5365	1101	378	9523	13873	707
ENSG00000065809	FAM107B	protein_coding	10	14560556	14816896	-1	family with sequence similarity 107, member B [Source:HGNC Symbol;Acc:23726]	4599	255	178	1395	2595	3003	2215	3026	3280	1126	3347	1713
ENSG00000065833	ME1	protein_coding	6	83920108	84140797	-1	malic enzyme 1, NADP(+)-dependent, cytosolic [Source:HGNC Symbol;Acc:6983]	25	3033	2458	917	22	1752	5	397	367	1033	14	1
ENSG00000065882	TBC1D1	protein_coding	4	37892708	38140796	1	TBC1 (tre-2/USP6, BUB2, cdc16) domain family, member 1 [Source:HGNC Symbol;Acc:11578]	1668	1033	3185	229	1498	715	2803	2011	840	2912	6059	456
ENSG00000065883	CDK13	protein_coding	7	39989636	40136733	1	cyclin-dependent kinase 13 [Source:HGNC Symbol;Acc:1733]	8698	5876	3604	3449	7003	7330	3777	5192	4367	4490	12025	4177
ENSG00000065911	MTHFD2	protein_coding	2	74425689	74444692	1	methylenetetrahydrofolate dehydrogenase (NADP+ dependent) 2, methenyltetrahydrofolate cyclohydrolase [Source:HGNC Symbol;Acc:7434]	17599	9610	2451	8679	8568	4289	1911	8777	5611	4067	13442	6446
ENSG00000065923	SLC9A7	protein_coding	X	46464753	46618490	-1	solute carrier family 9, subfamily A (NHE7, cation proton antiporter 7), member 7 [Source:HGNC Symbol;Acc:17123]	2467	990	1922	1120	726	238	62	761	799	3053	5663	376
ENSG00000065970	FOXJ2	protein_coding	12	8185299	8208099	1	forkhead box J2 [Source:HGNC Symbol;Acc:24818]	3769	2178	3149	1164	3185	2039	3281	2745	1568	3692	8921	1232
ENSG00000065978	YBX1	protein_coding	1	43148098	43168020	1	Y box binding protein 1 [Source:HGNC Symbol;Acc:8014]	33124.1	18722.7	75637.4	21437.6	13784.8	15674.9	54829.6	26517.1	14043	48059.4	137367	10228
ENSG00000065989	PDE4A	protein_coding	19	10527449	10580305	1	phosphodiesterase 4A, cAMP-specific [Source:HGNC Symbol;Acc:8780]	1	15	620	48	7	7	1561	24	4	1087	1032	6
ENSG00000066027	PPP2R5A	protein_coding	1	212458782	212535200	1	protein phosphatase 2, regulatory subunit B', alpha [Source:HGNC Symbol;Acc:9309]	4050	3901	653	4563	7293	2973	1771	3427	2329	687	1657	1721
ENSG00000066032	CTNNA2	protein_coding	2	79412357	80875905	1	catenin (cadherin-associated protein), alpha 2 [Source:HGNC Symbol;Acc:2510]	526	1371	1111	1320	1090	3	827	24	51	5	728	539
ENSG00000066044	ELAVL1	protein_coding	19	8023463	8070543	-1	ELAV (embryonic lethal, abnormal vision, Drosophila)-like 1 (Hu antigen R) [Source:HGNC Symbol;Acc:3312]	10202	7049	9979	4496	4110	5002	11284	7992	5447	10084	21816	6150
ENSG00000066056	TIE1	protein_coding	1	43766664	43788779	1	tyrosine kinase with immunoglobulin-like and EGF-like domains 1 [Source:HGNC Symbol;Acc:11809]	1	21	39	0	1	0	9	0	4	15	857	0
ENSG00000066084	DIP2B	protein_coding	12	50898768	51142450	1	DIP2 disco-interacting protein 2 homolog B (Drosophila) [Source:HGNC Symbol;Acc:29284]	9309	7995	3994	2917	3037	4698	7376	9417	3795	4860	14931	4616
ENSG00000066117	SMARCD1	protein_coding	12	50478755	50494495	1	SWI/SNF related, matrix associated, actin dependent regulator of chromatin, subfamily d, member 1 [Source:HGNC Symbol;Acc:11106]	366	289	10310	281	172	198	12976	1015	237	11493	26509	159
ENSG00000066135	KDM4A	protein_coding	1	44115829	44171186	1	lysine (K)-specific demethylase 4A [Source:HGNC Symbol;Acc:22978]	191	97	6174	198	122	81	6709	512	62	4262	15161	117
ENSG00000066136	NFYC	protein_coding	1	41157320	41237275	1	nuclear transcription factor Y, gamma [Source:HGNC Symbol;Acc:7806]	169	87	4305	172	109	193	3166	213	48	3648	10087	59
ENSG00000066185	ZMYND12	protein_coding	1	42896000	42921938	-1	zinc finger, MYND-type containing 12 [Source:HGNC Symbol;Acc:21192]	10	1	20	5	8	42	5	33	0	15	24	9
ENSG00000066230	SLC9A3	protein_coding	5	473425	524447	-1	solute carrier family 9, subfamily A (NHE3, cation proton antiporter 3), member 3 [Source:HGNC Symbol;Acc:11073]	0	0	4	0	1	1	0	0	0	15	6	0
ENSG00000066248	NGEF	protein_coding	2	233743396	233877982	-1	neuronal guanine nucleotide exchange factor [Source:HGNC Symbol;Acc:7807]	30	32	765	8	72	4	42	6	7	1433	8191	0
ENSG00000066279	ASPM	protein_coding	1	197053258	197115824	-1	asp (abnormal spindle) homolog, microcephaly associated (Drosophila) [Source:HGNC Symbol;Acc:19048]	72970	65864	5467	46440	27512	23019	4038	28550	22423	3251	5025	21345
ENSG00000066294	CD84	protein_coding	1	160510885	160549306	-1	CD84 molecule [Source:HGNC Symbol;Acc:1704]	0	0	0	0	0	0	0	0	0	0	0	0
ENSG00000066322	ELOVL1	protein_coding	1	43829068	43833697	-1	ELOVL fatty acid elongase 1 [Source:HGNC Symbol;Acc:14418]	51	130	7970	218	87	62	2160	129	19	6415	18363	35
ENSG00000066336	SPI1	protein_coding	11	47376411	47400127	-1	spleen focus forming virus (SFFV) proviral integration oncogene spi1 [Source:HGNC Symbol;Acc:11241]	0	0	18	0	0	2	2	0	0	13	3	0
ENSG00000066379	ZNRD1	protein_coding	6	30026676	30032686	1	zinc ribbon domain containing 1 [Source:HGNC Symbol;Acc:13182]	28	20	800	28	26	29	1211	44	8	877	3389	5
ENSG00000066382	MPPED2	protein_coding	11	30406040	30608419	-1	metallophosphoesterase domain containing 2 [Source:HGNC Symbol;Acc:1180]	36	0	0	0	466	140	1778	0	128	0	26	13
ENSG00000066405	CLDN18	protein_coding	3	137717577	137752494	1	claudin 18 [Source:HGNC Symbol;Acc:2039]	0	0	0	0	0	0	0	0	0	2	0	0
ENSG00000066422	ZBTB11	protein_coding	3	101367733	101396339	-1	zinc finger and BTB domain containing 11 [Source:HGNC Symbol;Acc:16740]	7068	5839	1213	4633	6349	6149	1442	4517	4123	1542	4845	3519
ENSG00000066427	ATXN3	protein_coding	14	92524896	92572965	-1	ataxin 3 [Source:HGNC Symbol;Acc:7106]	3184.73	1294.02	482	817.03	1176.88	1839.09	399.87	1251.7	901.28	374.86	1450.71	1107.78
ENSG00000066455	GOLGA5	protein_coding	14	93260576	93306308	1	golgin A5 [Source:HGNC Symbol;Acc:4428]	4576	2167	2998	1030	1700	3301	1454	2998	1440	2856	9586	1715
ENSG00000066468	FGFR2	protein_coding	10	123237848	123357972	-1	fibroblast growth factor receptor 2 [Source:HGNC Symbol;Acc:3689]	746	227	1896	673	194	57	4114	648	56	4765	3609	242
ENSG00000066557	LRRC40	protein_coding	1	70610488	70671303	-1	leucine rich repeat containing 40 [Source:HGNC Symbol;Acc:26004]	15475	9826	932	8587	6218	7917	610	7040	6285	841	1602	4838
ENSG00000066583	ISOC1	protein_coding	5	128430386	128449721	1	isochorismatase domain containing 1 [Source:HGNC Symbol;Acc:24254]	4101	2854	1203	3861	10342	4721	696	2300	1735	1211	2001	3482
ENSG00000066629	EML1	protein_coding	14	100204030	100408397	1	echinoderm microtubule associated protein like 1 [Source:HGNC Symbol;Acc:3330]	6553	3443	12858	3515	1898	11993	2991	7047	2690	24387	16257	4000
ENSG00000066651	TRMT11	protein_coding	6	126307576	126360937	1	tRNA methyltransferase 11 homolog (S. cerevisiae) [Source:HGNC Symbol;Acc:21080]	3605	1756	453	1615	3940	2617	262	3138	1323	478	1166	1581
ENSG00000066654	THUMPD1	protein_coding	16	20744986	20753406	-1	THUMP domain containing 1 [Source:HGNC Symbol;Acc:23807]	15895	10848	2542	4408	9370	10772	1267	11731	8261	1119	5582	6970
ENSG00000066697	MSANTD3	protein_coding	9	103189438	103213511	1	Myb/SANT-like DNA-binding domain containing 3 [Source:HGNC Symbol;Acc:23370]	2915	866	4207.97	1857	2479	1035	1124.94	1178	1312	3662	7478.96	787
ENSG00000066735	KIF26A	protein_coding	14	104605060	104647231	1	kinesin family member 26A [Source:HGNC Symbol;Acc:20226]	61	0	5	0	0	0	4322	0	0	44	1943	0
ENSG00000066739	ATG2B	protein_coding	14	96747595	96830207	-1	autophagy related 2B [Source:HGNC Symbol;Acc:20187]	7140	4852	2122	1673	3379	5536	1342	3401	3039	1644	6064	2578
ENSG00000066777	ARFGEF1	protein_coding	8	68085747	68255912	-1	ADP-ribosylation factor guanine nucleotide-exchange factor 1 (brefeldin A-inhibited) [Source:HGNC Symbol;Acc:15772]	20941	14913	4255	7378	14252	17955	2178	18229	9002	4926	7328	7979
ENSG00000066813	ACSM2B	protein_coding	16	20547548	20587749	-1	acyl-CoA synthetase medium-chain family member 2B [Source:HGNC Symbol;Acc:30931]	0	0	0	0	0	0	0	0	0	0	0	0
ENSG00000066827	ZFAT	protein_coding	8	135490031	135725292	-1	zinc finger and AT hook domain containing [Source:HGNC Symbol;Acc:19899]	56	25	1415	12	44	38	785	125	19	889	2075	14
ENSG00000066855	MTFR1	protein_coding	8	66556124	66683496	1	mitochondrial fission regulator 1 [Source:HGNC Symbol;Acc:29510]	4691	3282	1219	2477	4365	2541	460	4386	2089	820	2580	2324
ENSG00000066923	STAG3	protein_coding	7	99775186	99819111	1	stromal antigen 3 [Source:HGNC Symbol;Acc:11356]	1	1.96	308.08	1.93	0	4	181.68	11.08	3	19	65.42	1
ENSG00000066926	FECH	protein_coding	18	55215515	55254004	-1	ferrochelatase [Source:HGNC Symbol;Acc:3647]	2401	1413	3527	984	1809	1624	1130	2040	725	2972	6007	1047
ENSG00000066933	MYO9A	protein_coding	15	72114632	72410918	-1	myosin IXA [Source:HGNC Symbol;Acc:7608]	3336	3551	2541	2693	5026	2570	1151	2635	2731	2148	4554	2040
ENSG00000067048	DDX3Y	protein_coding	Y	15016019	15032390	1	DEAD (Asp-Glu-Ala-Asp) box polypeptide 3, Y-linked [Source:HGNC Symbol;Acc:2699]	0	9108	0	3935	0	0	1338	0	6193	3177	2	6242
ENSG00000067057	PFKP	protein_coding	10	3109712	3179904	1	phosphofructokinase, platelet [Source:HGNC Symbol;Acc:8878]	21	60	6581	682	105	35	3141	55	40	11529	13296	11
ENSG00000067064	IDI1	protein_coding	10	1085848	1095110	-1	isopentenyl-diphosphate delta isomerase 1 [Source:HGNC Symbol;Acc:5387]	20747	26669	4185	44247	21694	17896	3366	13741	21562	2442	6438	12959
ENSG00000067066	SP100	protein_coding	2	231280657	231408805	1	SP100 nuclear antigen [Source:HGNC Symbol;Acc:11206]	4109.47	1877.57	1317.7	1669.49	2193.95	3118.23	26	247.61	1366.89	1162.86	5454.61	832.08
ENSG00000067082	KLF6	protein_coding	10	3818188	3827473	-1	Kruppel-like factor 6 [Source:HGNC Symbol;Acc:2235]	10793	5130	3851	10390	10388	8738	2963	5623	7425	4992	9878	3820
ENSG00000067113	PPAP2A	protein_coding	5	54720682	54830878	-1	phosphatidic acid phosphatase type 2A [Source:HGNC Symbol;Acc:9228]	2951	823	1770	504	1364	1165	937	1184	1573	815	7606	536
ENSG00000067141	NEO1	protein_coding	15	73344051	73597547	1	neogenin 1 [Source:HGNC Symbol;Acc:7754]	1362	641	3328	275	1911	1463	16273	3186	496	2682	8796	1192
ENSG00000067167	TRAM1	protein_coding	8	71485677	71520622	-1	translocation associated membrane protein 1 [Source:HGNC Symbol;Acc:20568]	29251	23335	2440	13949	14724	31156	1083	18009	22400	2425	5971	19358
ENSG00000067177	PHKA1	protein_coding	X	71798664	71934167	-1	phosphorylase kinase, alpha 1 (muscle) [Source:HGNC Symbol;Acc:8925]	1362.89	796	1678.26	599.31	1775.52	714.85	489.45	1722.41	517	1189.22	3640.55	466.93
ENSG00000067182	TNFRSF1A	protein_coding	12	6437923	6451280	-1	tumor necrosis factor receptor superfamily, member 1A [Source:HGNC Symbol;Acc:11916]	57	225	11440	209	148	142	4296	210	80	7795	31793	24
ENSG00000067191	CACNB1	protein_coding	17	37329709	37353956	-1	calcium channel, voltage-dependent, beta 1 subunit [Source:HGNC Symbol;Acc:1401]	0	7	526	10	5	3	970	1	2	371	1892	2
ENSG00000067208	EVI5	protein_coding	1	92974253	93257961	-1	ecotropic viral integration site 5 [Source:HGNC Symbol;Acc:3501]	9244	5028	844	2322	4000	3885	935	4271	3154	1461	5549	3073
ENSG00000067221	STOML1	protein_coding	15	74275547	74286963	-1	stomatin (EPB72)-like 1 [Source:HGNC Symbol;Acc:14560]	1	34	1977	44	12	10	835	0	6	1419	2094	3
ENSG00000067225	PKM	protein_coding	15	72491370	72524164	-1	pyruvate kinase, muscle [Source:HGNC Symbol;Acc:9021]	606	4249	459572	6681	2606	1478	77801	1143	1177	299305	405990	782
ENSG00000067248	DHX29	protein_coding	5	54552073	54603550	-1	DEAH (Asp-Glu-Ala-His) box polypeptide 29 [Source:HGNC Symbol;Acc:15815]	18568	12591	2572	9834	9225	13903	1177	5876	7603	2636	5905	6672
ENSG00000067334	DNTTIP2	protein_coding	1	94333373	94345474	-1	deoxynucleotidyltransferase, terminal, interacting protein 2 [Source:HGNC Symbol;Acc:24013]	25712	11760	1814	9983	18208	12624	1877	15009	9057	4492	8065	8140
ENSG00000067365	METTL22	protein_coding	16	8715540	8740081	1	methyltransferase like 22 [Source:HGNC Symbol;Acc:28368]	3	6	935	14	17	13	546	9	3	1106	1785	7
ENSG00000067369	TP53BP1	protein_coding	15	43699407	43802926	-1	tumor protein p53 binding protein 1 [Source:HGNC Symbol;Acc:11999]	2693	2190	10062	1147	3598	2078	7887	3583	1474	12877	15887	2606
ENSG00000067445	TRO	protein_coding	X	54946895	54957864	1	trophinin [Source:HGNC Symbol;Acc:12326]	138	52	2999	23	72	147	2782.38	141	58	1040.01	19276.4	41
ENSG00000067533	RRP15	protein_coding	1	218458629	218511325	1	ribosomal RNA processing 15 homolog (S. cerevisiae) [Source:HGNC Symbol;Acc:24255]	6549	4978	1197	4243	5544	4536	1656	6299	3284	1410	2706	4526
ENSG00000067560	RHOA	protein_coding	3	49396578	49450431	-1	ras homolog family member A [Source:HGNC Symbol;Acc:667]	8357	5301	38222	5536	4939	4264	24647	10969	5316	32575	80996	3819
ENSG00000067596	DHX8	protein_coding	17	41561233	41621831	1	DEAH (Asp-Glu-Ala-His) box polypeptide 8 [Source:HGNC Symbol;Acc:2749]	586	270	5679	247	531	409	5822	766	260	6139	15924	270
ENSG00000067601	PMS2P4	pseudogene	7	66752528	66767894	-1	postmeiotic segregation increased 2 pseudogene 4 [Source:HGNC Symbol;Acc:9129]	5	6	119.34	11	1	5	73.44	8	0	163.28	306.83	1
ENSG00000067606	PRKCZ	protein_coding	1	1981909	2116834	1	protein kinase C, zeta [Source:HGNC Symbol;Acc:9412]	0	3	361	3	0	2	639	4	6	36	533	0
ENSG00000067646	ZFY	protein_coding	Y	2803112	2850547	1	zinc finger protein, Y-linked [Source:HGNC Symbol;Acc:12870]	0	2305	1	1292	0	0	292	1	1872	780	0	2159
ENSG00000067704	IARS2	protein_coding	1	220267444	220321380	1	isoleucyl-tRNA synthetase 2, mitochondrial [Source:HGNC Symbol;Acc:29685]	18985	7984	8047	8132	14152	11153	5475	12442	5087	6805	15048	5359
ENSG00000067715	SYT1	protein_coding	12	79257773	79845788	1	synaptotagmin I [Source:HGNC Symbol;Acc:11509]	3509	50	0	399	3302	5002	0	5	2720	7	2123	529
ENSG00000067798	NAV3	protein_coding	12	78224685	78606790	1	neuron navigator 3 [Source:HGNC Symbol;Acc:15998]	4203	6689	3642	1484	1276	4635	9	2911	4890	3647	7546	2851
ENSG00000067829	IDH3G	protein_coding	X	153051221	153059978	-1	isocitrate dehydrogenase 3 (NAD+) gamma [Source:HGNC Symbol;Acc:5386]	6	49	4246	98	22	24	2767	2	11	3989	8741	3
ENSG00000067836	ROGDI	protein_coding	16	4846969	4852951	-1	rogdi homolog (Drosophila) [Source:HGNC Symbol;Acc:29478]	2	8	1775	25	17	3	841	1	3	1875	4929	4
ENSG00000067840	PDZD4	protein_coding	X	153067621	153096020	-1	PDZ domain containing 4 [Source:HGNC Symbol;Acc:21167]	7	22	2988	10	11	14	4369	6	21	4247	5052	4
ENSG00000067842	ATP2B3	protein_coding	X	152783134	152848397	1	ATPase, Ca++ transporting, plasma membrane 3 [Source:HGNC Symbol;Acc:816]	0	0	1	0	0	0	3	0	0	1	3	0
ENSG00000067900	ROCK1	protein_coding	18	18529701	18691812	-1	Rho-associated, coiled-coil containing protein kinase 1 [Source:HGNC Symbol;Acc:10251]	30935.6	20933.2	4649.39	14517.2	28064	27586.5	2497.82	18263.5	15737.8	3401.72	9466.07	14676.9
ENSG00000067955	CBFB	protein_coding	16	67063019	67134961	1	core-binding factor, beta subunit [Source:HGNC Symbol;Acc:1539]	21619	21398	2989	13583	20187	21518	2198	14338	9769	2260	5193	10163
ENSG00000067992	PDK3	protein_coding	X	24483338	24557954	1	pyruvate dehydrogenase kinase, isozyme 3 [Source:HGNC Symbol;Acc:8811]	502	593	1045	241	448	377	142	706	265	468	644	102
ENSG00000068001	HYAL2	protein_coding	3	50355221	50360337	-1	hyaluronoglucosaminidase 2 [Source:HGNC Symbol;Acc:5321]	7	118	8994	151	74	49	4749	4	14	7921	17915	10
ENSG00000068024	HDAC4	protein_coding	2	239969864	240323348	-1	histone deacetylase 4 [Source:HGNC Symbol;Acc:14063]	606	435	3321	365	250	344	2121	667	289	2407	4684	302
ENSG00000068028	RASSF1	protein_coding	3	50367219	50378411	-1	Ras association (RalGDS/AF-6) domain family member 1 [Source:HGNC Symbol;Acc:9882]	7	34	1573	104	25	19	1214	16	8	2991	3213	8
ENSG00000068078	FGFR3	protein_coding	4	1795034	1810599	1	fibroblast growth factor receptor 3 [Source:HGNC Symbol;Acc:3690]	51	9	15385	15	18	5	2113	483	10	1289	4227	252
ENSG00000068079	IFI35	protein_coding	17	41158742	41166473	1	interferon-induced protein 35 [Source:HGNC Symbol;Acc:5399]	6	21	2195	56	11	8	433	1	6	1410	6529	3
ENSG00000068097	HEATR6	protein_coding	17	58120555	58156292	-1	HEAT repeat containing 6 [Source:HGNC Symbol;Acc:24076]	366	188	2256	194	258	292	1625	586	138	2436	4269	169
ENSG00000068120	COASY	protein_coding	17	40713485	40718295	1	CoA synthase [Source:HGNC Symbol;Acc:29932]	11	104	5065	112	60	14	3460	7	19	4904	12335	10
ENSG00000068137	PLEKHH3	protein_coding	17	40819932	40829048	-1	pleckstrin homology domain containing, family H (with MyTH4 domain) member 3 [Source:HGNC Symbol;Acc:26105]	3	45	1841	66	31	9	2191	3	4	1662	3920	2
ENSG00000068305	MEF2A	protein_coding	15	100017370	100256671	1	myocyte enhancer factor 2A [Source:HGNC Symbol;Acc:6993]	5263	9493	2769	5662	15264	4119	1615	4071	10093	2491	3704	4761
ENSG00000068308	OTUD5	protein_coding	X	48779305	48815648	-1	OTU domain containing 5 [Source:HGNC Symbol;Acc:25402]	26	85	5582	158	38	47	3478	92	22	5243	14011	16
ENSG00000068323	TFE3	protein_coding	X	48886242	48901012	-1	transcription factor binding to IGHM enhancer 3 [Source:HGNC Symbol;Acc:11752]	13	144	6729	254	59	62	3806	55	42	4927	16564	11
ENSG00000068354	TBC1D25	protein_coding	X	48397845	48420997	1	TBC1 domain family, member 25 [Source:HGNC Symbol;Acc:8092]	27	33	2038	88	45	28	1581	40	6	2167	4449	17
ENSG00000068366	ACSL4	protein_coding	X	108872579	108976632	-1	acyl-CoA synthetase long-chain family member 4 [Source:HGNC Symbol;Acc:3571]	21679	12610	5906.93	28020	13481	23118	583	7476	14297	6108	6799.56	16886
ENSG00000068383	INPP5A	protein_coding	10	134351324	134596979	1	inositol polyphosphate-5-phosphatase, 40kDa [Source:HGNC Symbol;Acc:6076]	729	356	557	1061	247	547	650	838	516	942	1415	453
ENSG00000068394	GPKOW	protein_coding	X	48970334	48980151	-1	G patch domain and KOW motifs [Source:HGNC Symbol;Acc:30677]	17	31	1339	62	31	13	1780	23	10	1753	4481	3
ENSG00000068400	GRIPAP1	protein_coding	X	48830134	48858675	-1	GRIP1 associated protein 1 [Source:HGNC Symbol;Acc:18706]	18	53	2872	80	33	14	2499	46	17	2736	9194	13
ENSG00000068438	FTSJ1	protein_coding	X	48334541	48344752	1	FtsJ RNA methyltransferase homolog 1 (E. coli) [Source:HGNC Symbol;Acc:13254]	4883	1789	4028	4565	3210	1921	1336	2807	1727	6493	8756	1811
ENSG00000068489	PRR11	protein_coding	17	57232860	57282066	1	proline rich 11 [Source:HGNC Symbol;Acc:25619]	6777	7628	7143	5146	3120	3809	3466	5134.84	4193	5911	7191	2645
ENSG00000068615	REEP1	protein_coding	2	86441116	86565206	-1	receptor accessory protein 1 [Source:HGNC Symbol;Acc:25786]	507	392	245	193	1358	5	1469	3006	557	178	183	612
ENSG00000068650	ATP11A	protein_coding	13	113344643	113541482	1	ATPase, class VI, type 11A [Source:HGNC Symbol;Acc:13552]	1147	414	282.98	173	368	583	3678.27	1269	801	3594.37	5429.75	1285
ENSG00000068654	POLR1A	protein_coding	2	86247339	86333278	-1	polymerase (RNA) I polypeptide A, 194kDa [Source:HGNC Symbol;Acc:17264]	278	314	6032	341	344	452	7645	746	222	6435	9918	270
ENSG00000068697	LAPTM4A	protein_coding	2	20232411	20251789	-1	lysosomal protein transmembrane 4 alpha [Source:HGNC Symbol;Acc:6924]	27777	11848	10707	9167	19043	24379	5553	11945	12919	9122	25934	8679
ENSG00000068724	TTC7A	protein_coding	2	47143296	47303276	1	tetratricopeptide repeat domain 7A [Source:HGNC Symbol;Acc:19750]	21	37	1174	86	57	36	781	48	7	1353	3907	12
ENSG00000068745	IP6K2	protein_coding	3	48725436	48777786	-1	inositol hexakisphosphate kinase 2 [Source:HGNC Symbol;Acc:17313]	1679	617	6996	993	2832	1658	5794	1540	804	5998	18810	895
ENSG00000068781	STON1-GTF2A1L	protein_coding	2	48757064	49003638	1	STON1-GTF2A1L readthrough [Source:HGNC Symbol;Acc:30651]	13.63	3.08	170.45	0	68.02	14.47	21.13	135.49	3.26	319.37	468.35	27.81
ENSG00000068784	SRBD1	protein_coding	2	45615819	45839304	-1	S1 RNA binding domain 1 [Source:HGNC Symbol;Acc:25521]	3481	2089	1921	994	2806	1810	677	2774	1260	1504	2720	844
ENSG00000068793	CYFIP1	protein_coding	15	22892005	23006016	1	cytoplasmic FMR1 interacting protein 1 [Source:HGNC Symbol;Acc:13759]	5999	5055	13473	3724	3105	2744	9609	4527	3229	13612	29142	3294
ENSG00000068796	KIF2A	protein_coding	5	61601989	61833076	1	kinesin heavy chain member 2A [Source:HGNC Symbol;Acc:6318]	15523	7429	2694	6438	10700	10002	2665	10378	6317	2642	6113	5234
ENSG00000068831	RASGRP2	protein_coding	11	64494383	64512928	-1	RAS guanyl releasing protein 2 (calcium and DAG-regulated) [Source:HGNC Symbol;Acc:9879]	1	0	10	0	0	0	336	0	0	43	107	0
ENSG00000068878	PSME4	protein_coding	2	54091204	54197977	-1	proteasome (prosome, macropain) activator subunit 4 [Source:HGNC Symbol;Acc:20635]	11181	6426	3597	5165	14511	9284	2131	7582	4660	3245	8158	4266
ENSG00000068885	IFT80	protein_coding	3	159974774	160117668	-1	intraflagellar transport 80 homolog (Chlamydomonas) [Source:HGNC Symbol;Acc:29262]	19119.5	12831	949	6002.3	12477.5	18251.1	509	7052.3	7804.54	1189.91	3504	5752.18
ENSG00000068903	SIRT2	protein_coding	19	39369197	39390502	-1	sirtuin 2 [Source:HGNC Symbol;Acc:10886]	6	44	4022	72	21	10	6417	2	8	2943	18037	8
ENSG00000068912	ERLEC1	protein_coding	2	54014181	54045956	1	endoplasmic reticulum lectin 1 [Source:HGNC Symbol;Acc:25222]	22066	11472	3784	8402	20316	21521	1478	10386	8638	2559	8633	8772
ENSG00000068971	PPP2R5B	protein_coding	11	64685025	64701947	1	protein phosphatase 2, regulatory subunit B', beta [Source:HGNC Symbol;Acc:9310]	1	13	1233	43	15	10	2350	0	2	1589	4131	7
ENSG00000068976	PYGM	protein_coding	11	64513861	64527769	-1	phosphorylase, glycogen, muscle [Source:HGNC Symbol;Acc:9726]	0	0	11	0	0	1	7	0	0	22	72	0
ENSG00000068985	PAGE1	protein_coding	X	49452053	49460596	-1	P antigen family, member 1 (prostate associated) [Source:HGNC Symbol;Acc:4107]	0	0	0	0	0	0	0	0	0	0	0	0
ENSG00000069011	PITX1	protein_coding	5	134362615	134370503	-1	paired-like homeodomain 1 [Source:HGNC Symbol;Acc:9004]	7	85	2474	338	64	25	1332	2	2	1550	3616	4
ENSG00000069018	TRPC7	protein_coding	5	135548999	135701225	-1	transient receptor potential cation channel, subfamily C, member 7 [Source:HGNC Symbol;Acc:20754]	0	1	0	0	0	1	0	0	0	0	0	0
ENSG00000069020	MAST4	protein_coding	5	65892176	66465423	1	microtubule associated serine/threonine kinase family member 4 [Source:HGNC Symbol;Acc:19037]	1650	2287	1679	2228	2618	2328	230	378	1147	2289	4709	3720
ENSG00000069122	GPR116	protein_coding	6	46820249	46922680	-1	G protein-coupled receptor 116 [Source:HGNC Symbol;Acc:19030]	2	1	1	3	11	6	0	0	0	2	8.03	5
ENSG00000069188	SDK2	protein_coding	17	71330523	71640228	-1	sidekick cell adhesion molecule 2 [Source:HGNC Symbol;Acc:19308]	10	0	22	0	0	57	978	10	2	138	2596	2
ENSG00000069206	ADAM7	protein_coding	8	24298443	24384483	1	ADAM metallopeptidase domain 7 [Source:HGNC Symbol;Acc:214]	0	0	0	0	0	3	0	0	0	0	0	0
ENSG00000069248	NUP133	protein_coding	1	229577045	229644103	-1	nucleoporin 133kDa [Source:HGNC Symbol;Acc:18016]	8555	4494	3191	3222	5040	3678	5250	7403	2739	3034	6982	2936
ENSG00000069275	NUCKS1	protein_coding	1	205681947	205719404	-1	nuclear casein kinase and cyclin-dependent kinase substrate 1 [Source:HGNC Symbol;Acc:29923]	186470	142476	40431	76890	86341	83776	40873	79615	83917	30224	60588	72667
ENSG00000069329	VPS35	protein_coding	16	46690054	46723430	-1	vacuolar protein sorting 35 homolog (S. cerevisiae) [Source:HGNC Symbol;Acc:13487]	33233	16553	8316	13267	25174	24322	4057	24834	12237	7452	16374	10788
ENSG00000069345	DNAJA2	protein_coding	16	46989299	47007699	-1	DnaJ (Hsp40) homolog, subfamily A, member 2 [Source:HGNC Symbol;Acc:14884]	8417	6391	6143	3854	5228	8288	3029	8099	5054	4653	11810	4434
ENSG00000069399	BCL3	protein_coding	19	45250962	45263301	1	B-cell CLL/lymphoma 3 [Source:HGNC Symbol;Acc:998]	3	30	1148	50	14	15	1258	0	9	1616	8769	7
ENSG00000069424	KCNAB2	protein_coding	1	6051526	6161253	1	potassium voltage-gated channel, shaker-related subfamily, beta member 2 [Source:HGNC Symbol;Acc:6229]	0	11	971	23	14	4	457	0	3	307	856	1
ENSG00000069431	ABCC9	protein_coding	12	21950335	22094336	-1	ATP-binding cassette, sub-family C (CFTR/MRP), member 9 [Source:HGNC Symbol;Acc:60]	2	0	0	12	417	38	0	56	0	0	2	16
ENSG00000069482	GAL	protein_coding	11	68451247	68458643	1	galanin/GMAP prepropeptide [Source:HGNC Symbol;Acc:4114]	47	4	3	88	11	0	45	20	1	61	585	5
ENSG00000069493	CLEC2D	protein_coding	12	9809270	9848413	1	C-type lectin domain family 2, member D [Source:HGNC Symbol;Acc:14351]	43	190	69.86	39	109	146	39.42	91.13	64	76.02	89.78	43
ENSG00000069509	FUNDC1	protein_coding	X	44382885	44402247	-1	FUN14 domain containing 1 [Source:HGNC Symbol;Acc:28746]	3372	1279	1264	1088	2995	3019	414	4005	1521	783	1811	872
ENSG00000069535	MAOB	protein_coding	X	43625858	43741693	-1	monoamine oxidase B [Source:HGNC Symbol;Acc:6834]	436	111	2827	2	192	141	453	1954	51	159	6468	11
ENSG00000069667	RORA	protein_coding	15	60780483	61521518	-1	RAR-related orphan receptor A [Source:HGNC Symbol;Acc:10258]	386	271	80	183	345	531	272	368	216	89	144	824
ENSG00000069696	DRD4	protein_coding	11	637293	640706	1	dopamine receptor D4 [Source:HGNC Symbol;Acc:3025]	0	0	13	0	0	0	33	0	0	11	29	0
ENSG00000069702	TGFBR3	protein_coding	1	92145902	92371892	-1	transforming growth factor, beta receptor III [Source:HGNC Symbol;Acc:11774]	861	116	35	110	6820	1621	86	134	373	103	1507	274
ENSG00000069712	KIAA1107	protein_coding	1	92632542	92650280	1	KIAA1107 [Source:HGNC Symbol;Acc:29192]	1639	226	55	71	1005	919	33	413	128	68	498	431
ENSG00000069764	PLA2G10	protein_coding	16	14766405	14788526	-1	phospholipase A2, group X [Source:HGNC Symbol;Acc:9029]	0	0	0	0	0	0	0	0	0	1	0	0
ENSG00000069812	HES2	protein_coding	1	6472478	6484730	-1	hairy and enhancer of split 2 (Drosophila) [Source:HGNC Symbol;Acc:16005]	22	0	74	51	26	2	34	1	0	36	3513	16
ENSG00000069849	ATP1B3	protein_coding	3	141594966	141645356	1	ATPase, Na+/K+ transporting, beta 3 polypeptide [Source:HGNC Symbol;Acc:806]	53222	8136	10664	14305	22739	18760	4968	14399	7810	8336	53695	4645
ENSG00000069869	NEDD4	protein_coding	15	56119120	56285944	-1	neural precursor cell expressed, developmentally down-regulated 4, E3 ubiquitin protein ligase [Source:HGNC Symbol;Acc:7727]	6016	9612	2141	12019	6793	3459	614	4904	6998	2575	2649	10090
ENSG00000069943	PIGB	protein_coding	15	55611158	55647846	1	phosphatidylinositol glycan anchor biosynthesis, class B [Source:HGNC Symbol;Acc:8959]	1167	1833	249	1030	2196	1027	61	828	1411	268	307	859
ENSG00000069956	MAPK6	protein_coding	15	52244303	52358462	1	mitogen-activated protein kinase 6 [Source:HGNC Symbol;Acc:6879]	17662	20380	4728.98	14342	28511	10383	3797	13535	20548	4698	6687.99	11969
ENSG00000069966	GNB5	protein_coding	15	52413117	52483566	-1	guanine nucleotide binding protein (G protein), beta 5 [Source:HGNC Symbol;Acc:4401]	1106	1060	2438	1213	1816	497	1117	1554	1594	2794	3155	924
ENSG00000069974	RAB27A	protein_coding	15	55495164	55611311	-1	RAB27A, member RAS oncogene family [Source:HGNC Symbol;Acc:9766]	5896	7212	1850.19	5941	6784	1819	44.76	1468	5471	2326.21	3155.93	5154
ENSG00000069998	CECR5	protein_coding	22	17618401	17646177	-1	cat eye syndrome chromosome region, candidate 5 [Source:HGNC Symbol;Acc:1843]	45	82	1825	147	42	58	3890	38	39	3137	7670	22
ENSG00000070010	UFD1L	protein_coding	22	19437464	19466738	-1	ubiquitin fusion degradation 1 like (yeast) [Source:HGNC Symbol;Acc:12520]	664	386	1808	559	626	832	2504	643	459	3741	9109	331
ENSG00000070018	LRP6	protein_coding	12	12268959	12419946	-1	low density lipoprotein receptor-related protein 6 [Source:HGNC Symbol;Acc:6698]	9554	12823	5106	7014	9998	15381	4306	14625	8225	7517	8566	10850
ENSG00000070019	GUCY2C	protein_coding	12	14765576	14849519	-1	guanylate cyclase 2C (heat stable enterotoxin receptor) [Source:HGNC Symbol;Acc:4688]	3	0	0	0	0	4	0	0	0	0	0	0
ENSG00000070031	SCT	protein_coding	11	626431	627143	-1	secretin [Source:HGNC Symbol;Acc:10607]	0	0	0	0	0	0	0	0	0	0	0	0
ENSG00000070047	PHRF1	protein_coding	11	576486	612222	1	PHD and ring finger domains 1 [Source:HGNC Symbol;Acc:24351]	24	138	5249	132	53	53	5138	18	22	4645	12146	15
ENSG00000070061	IKBKAP	protein_coding	9	111629797	111696396	-1	inhibitor of kappa light polypeptide gene enhancer in B-cells, kinase complex-associated protein [Source:HGNC Symbol;Acc:5959]	6078	3007	3243	1956	3005	1447	2510	2405	1901	3187	12558	1677
ENSG00000070081	NUCB2	protein_coding	11	17229700	17371521	1	nucleobindin 2 [Source:HGNC Symbol;Acc:8044]	24951	16293	3759	11265	39563	30957	869	8890	8280	2435	6962	9023
ENSG00000070087	PFN2	protein_coding	3	149682691	149768575	-1	profilin 2 [Source:HGNC Symbol;Acc:8882]	113855	47331	20654	24898	49784	71896	4225	41478	43529	11991	60402	15275
ENSG00000070159	PTPN3	protein_coding	9	112137974	112260593	-1	protein tyrosine phosphatase, non-receptor type 3 [Source:HGNC Symbol;Acc:9655]	9.7	0	16.3	19	1201	30	170.45	0	2	598.73	98.29	145
ENSG00000070182	SPTB	protein_coding	14	65213002	65346601	-1	spectrin, beta, erythrocytic [Source:HGNC Symbol;Acc:11274]	0	0	63	0	1	0	144	0	0	11	77	0
ENSG00000070190	DAPP1	protein_coding	4	100737990	100791311	1	dual adaptor of phosphotyrosine and 3-phosphoinositides [Source:HGNC Symbol;Acc:16500]	1	10	2	1	14	6	3	16	6	3	3	9
ENSG00000070193	FGF10	protein_coding	5	44303646	44389808	-1	fibroblast growth factor 10 [Source:HGNC Symbol;Acc:3666]	597	0	25	0	2	27	2	0	0	52	394	81
ENSG00000070214	SLC44A1	protein_coding	9	108006903	108201452	1	solute carrier family 44, member 1 [Source:HGNC Symbol;Acc:18798]	17536	17894	3824	8145	14764	3245	1568	7261	10632	1553	14560	4588
ENSG00000070269	C14orf101	protein_coding	14	56955072	57117324	1	chromosome 14 open reading frame 101 [Source:HGNC Symbol;Acc:20185]	3526	944	467	293	625	2372	598	1742	939	583	2739	1381
ENSG00000070366	SMG6	protein_coding	17	1963133	2207065	-1	smg-6 homolog, nonsense mediated mRNA decay factor (C. elegans) [Source:HGNC Symbol;Acc:17809]	135	101	6128	160	142	129	3907	216	30	8163	18922	75
ENSG00000070367	EXOC5	protein_coding	14	57670518	57735726	-1	exocyst complex component 5 [Source:HGNC Symbol;Acc:10696]	34179.7	31566.7	2927.73	14395.2	10920.2	34377	2055.82	19886.2	16127.9	2659.53	5061.29	16947.3
ENSG00000070371	CLTCL1	protein_coding	22	19166986	19279239	-1	clathrin, heavy chain-like 1 [Source:HGNC Symbol;Acc:2093]	13	14	401	18	22	14	388	16	1	493	2051	8
ENSG00000070388	FGF22	protein_coding	19	639588	643703	1	fibroblast growth factor 22 [Source:HGNC Symbol;Acc:3679]	0	0	21	1	0	0	12	0	0	12	15	0
ENSG00000070404	FSTL3	protein_coding	19	676392	683385	1	follistatin-like 3 (secreted glycoprotein) [Source:HGNC Symbol;Acc:3973]	2	10	415	40	2	2	391	0	2	1758	2012	14
ENSG00000070413	DGCR2	protein_coding	22	19023795	19109967	-1	DiGeorge syndrome critical region gene 2 [Source:HGNC Symbol;Acc:2845]	109	263	10549	434	104	174	11211	119	99	16580	30207	73
ENSG00000070423	RNF126	protein_coding	19	647526	663209	-1	ring finger protein 126 [Source:HGNC Symbol;Acc:21151]	4	66	2773	103	15	16	2933	4	10	3823	4900	10
ENSG00000070444	MNT	protein_coding	17	2287354	2304412	-1	MNT, MAX dimerization protein [Source:HGNC Symbol;Acc:7188]	141	92.36	1394	118	83.9	128.56	2317.33	80	59	1711.27	6717.34	74
ENSG00000070476	ZXDC	protein_coding	3	126156444	126194762	-1	ZXD family zinc finger C [Source:HGNC Symbol;Acc:28160]	163	73	1826	89	203	73	1896	224	98	1860	4644	74
ENSG00000070495	JMJD6	protein_coding	17	74708919	74722866	-1	jumonji domain containing 6 [Source:HGNC Symbol;Acc:19355]	244	86	2197	110	394	170	1363	545	150	2274	4362	92
ENSG00000070501	POLB	protein_coding	8	42195972	42229326	1	polymerase (DNA directed), beta [Source:HGNC Symbol;Acc:9174]	2201	642	1053	675	1347	1332	709	1713	595	988	2318	563
ENSG00000070526	ST6GALNAC1	protein_coding	17	74620843	74639920	-1	ST6 (alpha-N-acetyl-neuraminyl-2,3-beta-galactosyl-1,3)-N-acetylgalactosaminide alpha-2,6-sialyltransferase 1 [Source:HGNC Symbol;Acc:23614]	0	0	0	0	0	0	0	0	0	0	6	0
ENSG00000070540	WIPI1	protein_coding	17	66417089	66453654	-1	WD repeat domain, phosphoinositide interacting 1 [Source:HGNC Symbol;Acc:25471]	224	157	1326	244	166	119	386	103	238	990	5920	128
ENSG00000070601	FRMPD1	protein_coding	9	37650997	37746901	1	FERM and PDZ domain containing 1 [Source:HGNC Symbol;Acc:29159]	10	0	27	1	2	0	167	2	0	97	28	0
ENSG00000070610	GBA2	protein_coding	9	35736863	35749983	-1	glucosidase, beta (bile acid) 2 [Source:HGNC Symbol;Acc:18986]	13	83	9702	150	87	7	4778	38	8	9815	15367	6
ENSG00000070614	NDST1	protein_coding	5	149865381	149937773	1	N-deacetylase/N-sulfotransferase (heparan glucosaminyl) 1 [Source:HGNC Symbol;Acc:7680]	764	562	13725	474	312	690	10593	796	409	13312	32751	451
ENSG00000070669	ASNS	protein_coding	7	97481430	97501854	-1	asparagine synthetase (glutamine-hydrolyzing) [Source:HGNC Symbol;Acc:753]	8838	2848	951	2516	7588	1780	1371	8933	4839	1769	7898	1467
ENSG00000070718	AP3M2	protein_coding	8	42010464	42029191	1	adaptor-related protein complex 3, mu 2 subunit [Source:HGNC Symbol;Acc:570]	3617	1839	3377	1119	2648	3434	1258	4602	1952	3605	5621	1897
ENSG00000070729	CNGB1	protein_coding	16	57917503	58005020	-1	cyclic nucleotide gated channel beta 1 [Source:HGNC Symbol;Acc:2151]	0	0	1	0	0	0	0	0	0	3	1	0
ENSG00000070731	ST6GALNAC2	protein_coding	17	74559792	74583038	-1	ST6 (alpha-N-acetyl-neuraminyl-2,3-beta-galactosyl-1,3)-N-acetylgalactosaminide alpha-2,6-sialyltransferase 2 [Source:HGNC Symbol;Acc:10867]	22	19	221	14	31	3	26	36	72	14	687	4
ENSG00000070748	CHAT	protein_coding	10	50817141	50901925	1	choline O-acetyltransferase [Source:HGNC Symbol;Acc:1912]	0	0	5	0	0	0	0	0	0	9	0	0
ENSG00000070756	PABPC1	protein_coding	8	101698044	101735037	-1	poly(A) binding protein, cytoplasmic 1 [Source:HGNC Symbol;Acc:8554]	70629	31186	39289.5	37467.9	22591.8	31516	27704.6	58049.9	29002	35419.7	132200	15696
ENSG00000070759	TESK2	protein_coding	1	45809555	45956872	-1	testis-specific kinase 2 [Source:HGNC Symbol;Acc:11732]	28	3	163	14	17	12	27	15	3	175	804	2
ENSG00000070761	C16orf80	protein_coding	16	58147496	58163354	-1	chromosome 16 open reading frame 80 [Source:HGNC Symbol;Acc:29523]	500	176	3133	207	419	336	2272	667	213	3157	7652	177
ENSG00000070770	CSNK2A2	protein_coding	16	58191811	58231824	-1	casein kinase 2, alpha prime polypeptide [Source:HGNC Symbol;Acc:2459]	7119	3431	4469	2592	4904	4184	3745	6860	3482	4214	12405	2452
ENSG00000070778	PTPN21	protein_coding	14	88932122	89021077	-1	protein tyrosine phosphatase, non-receptor type 21 [Source:HGNC Symbol;Acc:9651]	2359	1792	2065	866	942	1998	3030	1149	1290	2483	6010	1175
ENSG00000070785	EIF2B3	protein_coding	1	45316450	45452282	-1	eukaryotic translation initiation factor 2B, subunit 3 gamma, 58kDa [Source:HGNC Symbol;Acc:3259]	1161	421	2045	579	757	573	850	947	330	1894	4835	313
ENSG00000070808	CAMK2A	protein_coding	5	149599054	149669854	-1	calcium/calmodulin-dependent protein kinase II alpha [Source:HGNC Symbol;Acc:1460]	2	0	2	0	4	0	167	127	7	1	57	2
ENSG00000070814	TCOF1	protein_coding	5	149737202	149779870	1	Treacher Collins-Franceschetti syndrome 1 [Source:HGNC Symbol;Acc:11654]	79	127	4762	221	159	106	4083	113	24	5941	16942	36
ENSG00000070831	CDC42	protein_coding	1	22379120	22419437	1	cell division cycle 42 (GTP binding protein, 25kDa) [Source:HGNC Symbol;Acc:1736]	18438.3	16838.5	15326.6	14503.5	22070.6	15603.4	8704.2	27052.7	13739	13718.3	16297.1	8228.64
ENSG00000070882	OSBPL3	protein_coding	7	24836158	25021253	-1	oxysterol binding protein-like 3 [Source:HGNC Symbol;Acc:16370]	19177	14728	4459	10577	9260	10393	1818	5227	6158	11405	12015	9395
ENSG00000070886	EPHA8	protein_coding	1	22890057	22930087	1	EPH receptor A8 [Source:HGNC Symbol;Acc:3391]	0	0	0	0	0	0	0	0	0	2	0	0
ENSG00000070915	SLC12A3	protein_coding	16	56899119	56949762	1	solute carrier family 12 (sodium/chloride transporters), member 3 [Source:HGNC Symbol;Acc:10912]	2	0	3	0	0	0	0	2	0	4	50	0
ENSG00000070950	RAD18	protein_coding	3	8817088	9005457	-1	RAD18 homolog (S. cerevisiae) [Source:HGNC Symbol;Acc:18278]	7704	6400	1513	6548	5472	4187	1044	5593	4195	1542	2578	3031
ENSG00000070961	ATP2B1	protein_coding	12	89981828	90103077	-1	ATPase, Ca++ transporting, plasma membrane 1 [Source:HGNC Symbol;Acc:814]	26967	17179	4034	7343	28337	9987	4272	17715	9534	4366	11422	12898
ENSG00000070985	TRPM5	protein_coding	11	2425745	2444275	-1	transient receptor potential cation channel, subfamily M, member 5 [Source:HGNC Symbol;Acc:14323]	0	0	1	0	0	0	0	0	0	0	1	0
ENSG00000071051	NCK2	protein_coding	2	106361354	106510730	1	NCK adaptor protein 2 [Source:HGNC Symbol;Acc:7665]	2444	1074	2513	1334	863	1895	5321	1586	1181	3600	8983	908
ENSG00000071054	MAP4K4	protein_coding	2	102313312	102508449	1	mitogen-activated protein kinase kinase kinase kinase 4 [Source:HGNC Symbol;Acc:6866]	10147	5668	41190	4422	5487	6097	13035	9250	2677	24462	65380	4079
ENSG00000071073	MGAT4A	protein_coding	2	99235569	99347589	-1	mannosyl (alpha-1,3-)-glycoprotein beta-1,4-N-acetylglucosaminyltransferase, isozyme A [Source:HGNC Symbol;Acc:7047]	2414	1761	362	637	1142	556	144	3017	581	135	831	897
ENSG00000071082	RPL31	protein_coding	2	101618177	101640494	1	ribosomal protein L31 [Source:HGNC Symbol;Acc:10334]	6365.04	1958.28	20754.5	3154.17	2797.57	3552.61	16625	3338.57	1411.95	16603.6	83812.1	1357.01
ENSG00000071127	WDR1	protein_coding	4	10075963	10118573	-1	WD repeat domain 1 [Source:HGNC Symbol;Acc:12754]	2149	854	55977	1545	755	1059	15193	1325	600	47067	121552	650
ENSG00000071189	SNX13	protein_coding	7	17832466	17980124	-1	sorting nexin 13 [Source:HGNC Symbol;Acc:21335]	21498	13573	1458	4600	19222	14908	1003	9123	6347	1569	4065	6045
ENSG00000071203	MS4A12	protein_coding	11	60260251	60274903	1	membrane-spanning 4-domains, subfamily A, member 12 [Source:HGNC Symbol;Acc:13370]	0	0	0	0	0	0	0	0	0	0	0	0
ENSG00000071205	ARHGAP10	protein_coding	4	148653214	148993931	1	Rho GTPase activating protein 10 [Source:HGNC Symbol;Acc:26099]	1172	450	420	477	1255	695	220	81	422	563	3201	462
ENSG00000071242	RPS6KA2	protein_coding	6	166822852	167319939	-1	ribosomal protein S6 kinase, 90kDa, polypeptide 2 [Source:HGNC Symbol;Acc:10431]	2098	580	6771	1084	1242	631	3069	1244	1762	9443	12486	1411
ENSG00000071243	ING3	protein_coding	7	120590803	120617270	1	inhibitor of growth family, member 3 [Source:HGNC Symbol;Acc:14587]	3676	3665	489	2011	2991	1506	747	2369	2755	1116	1420	2132
ENSG00000071246	VASH1	protein_coding	14	77228532	77249354	1	vasohibin 1 [Source:HGNC Symbol;Acc:19964]	6	32.75	2498	7.84	7.54	13	12242	74	16	1342	4923.62	26
ENSG00000071282	LMCD1	protein_coding	3	8543393	8609805	1	LIM and cysteine-rich domains 1 [Source:HGNC Symbol;Acc:6633]	756	206	1207	235	187	510	79	234	168	2140	8615	528
ENSG00000071462	WBSCR22	protein_coding	7	73097355	73119491	1	Williams Beuren syndrome chromosome region 22 [Source:HGNC Symbol;Acc:16405]	117	263	3044	173	133	130	4460	155	121	5340	12404	115
ENSG00000071537	SEL1L	protein_coding	14	81937893	82000205	-1	sel-1 suppressor of lin-12-like (C. elegans) [Source:HGNC Symbol;Acc:10717]	51753	34012	7673	11471	12103	45513	3138	19552	19012	5200	19028	25071
ENSG00000071539	TRIP13	protein_coding	5	892758	919472	1	thyroid hormone receptor interactor 13 [Source:HGNC Symbol;Acc:12307]	2800	2088	2574	2141	3248	1937	1450	3037	1684	3256	4008	1172
ENSG00000071553	ATP6AP1	protein_coding	X	153656978	153664862	1	ATPase, H+ transporting, lysosomal accessory protein 1 [Source:HGNC Symbol;Acc:868]	148	172	17733	345	171	169	8486	485	57	13972	30759	101
ENSG00000071564	TCF3	protein_coding	19	1609291	1652604	-1	transcription factor 3 (E2A immunoglobulin enhancer binding factors E12/E47) [Source:HGNC Symbol;Acc:11633]	2031	1314	13014	1394	778	1218	32682	1726	862	12134	26381	1390
ENSG00000071575	TRIB2	protein_coding	2	12857015	12882860	1	tribbles homolog 2 (Drosophila) [Source:HGNC Symbol;Acc:30809]	17881	22877	22306	8379	15480	31115	27909	18340	17315	13990	18663	5505
ENSG00000071626	DAZAP1	protein_coding	19	1407584	1435719	1	DAZ associated protein 1 [Source:HGNC Symbol;Acc:2683]	590	513	5173	807	380	475	5872	354	360	6885	10599	403
ENSG00000071655	MBD3	protein_coding	19	1576677	1592882	-1	methyl-CpG binding domain protein 3 [Source:HGNC Symbol;Acc:6918]	22.6	270.45	13414.5	333.99	89	54	17703	14	49.52	14397.2	26288.9	42.62
ENSG00000071677	PRLH	protein_coding	2	238475217	238475818	1	prolactin releasing hormone [Source:HGNC Symbol;Acc:17945]	0	0	0	0	0	0	0	0	0	0	0	0
ENSG00000071794	HLTF	protein_coding	3	148747914	148804341	-1	helicase-like transcription factor [Source:HGNC Symbol;Acc:11099]	33457	22284	4584	15582	13138	16958	1470	12021	6283	2841	8336	10198
ENSG00000071859	FAM50A	protein_coding	X	153672473	153679002	1	family with sequence similarity 50, member A [Source:HGNC Symbol;Acc:18786]	6	55	4670	156	48	19	3418	3	18	4646	9401	11
ENSG00000071889	FAM3A	protein_coding	X	153733350	153744566	-1	family with sequence similarity 3, member A [Source:HGNC Symbol;Acc:13749]	18	61	2830	105	38	26	1547	28	13	3780	7028	10
ENSG00000071894	CPSF1	protein_coding	8	145618444	145634753	-1	cleavage and polyadenylation specific factor 1, 160kDa [Source:HGNC Symbol;Acc:2324]	3	116	6839	129	57	32	5192	3	30	5502	17259	25
ENSG00000071909	MYO3B	protein_coding	2	171034655	171511662	1	myosin IIIB [Source:HGNC Symbol;Acc:15576]	7	6	5	0	52	3	2	23	3	5	30	0
ENSG00000071967	CYBRD1	protein_coding	2	172378757	172414643	1	cytochrome b reductase 1 [Source:HGNC Symbol;Acc:20797]	27831	7228	3833	12793	31832	38917	1142	9658	12020	3584	15834	7996
ENSG00000071991	CDH19	protein_coding	18	64168320	64271375	-1	cadherin 19, type 2 [Source:HGNC Symbol;Acc:1758]	768	0	0	0	0	2	226	0	11774	3	496	2
ENSG00000071994	PDCD2	protein_coding	6	170884383	170893780	-1	programmed cell death 2 [Source:HGNC Symbol;Acc:8762]	9099	5145	3032	3867	6462	7259	1770	6422	3640	2958	6372	3260
ENSG00000072041	SLC6A15	protein_coding	12	85253492	85307394	-1	solute carrier family 6 (neutral amino acid transporter), member 15 [Source:HGNC Symbol;Acc:13621]	1	6	1	0	141	392	189	0	0	0	0	13
ENSG00000072042	RDH11	protein_coding	14	68143518	68162531	-1	retinol dehydrogenase 11 (all-trans/9-cis/11-cis) [Source:HGNC Symbol;Acc:17964]	17058	15801	8851.06	9473	6292	17039	5257.98	11009	6054	5556.59	18377.8	7881
ENSG00000072062	PRKACA	protein_coding	19	14202500	14228896	-1	protein kinase, cAMP-dependent, catalytic, alpha [Source:HGNC Symbol;Acc:9380]	114	184	11289	256	140	94	6077	199	60	8809	22985	46
ENSG00000072071	LPHN1	protein_coding	19	14260750	14316999	-1	latrophilin 1 [Source:HGNC Symbol;Acc:20973]	2	35	1753	12	8	1	6853.99	4	10	1191	2858.67	5
ENSG00000072080	SPP2	protein_coding	2	234959323	234985778	1	secreted phosphoprotein 2, 24kDa [Source:HGNC Symbol;Acc:11256]	0	0	0	0	0	0	0	0	0	0	0	0
ENSG00000072110	ACTN1	protein_coding	14	69340860	69446157	-1	actinin, alpha 1 [Source:HGNC Symbol;Acc:163]	6285.02	10756.5	63232.6	2231.07	865	5982.01	3760	1926.01	5643	45461.1	98115.3	9786
ENSG00000072121	ZFYVE26	protein_coding	14	68194091	68283307	-1	zinc finger, FYVE domain containing 26 [Source:HGNC Symbol;Acc:20761]	242	180	2346	64	116	207	2091	328	69	1725	6423	116
ENSG00000072133	RPS6KA6	protein_coding	X	83318984	83442933	-1	ribosomal protein S6 kinase, 90kDa, polypeptide 6 [Source:HGNC Symbol;Acc:10435]	1955	18	243	27	1031	1053	8	159	22	242	526	1042
ENSG00000072134	EPN2	protein_coding	17	19118928	19240028	1	epsin 2 [Source:HGNC Symbol;Acc:18639]	3497	4836	4924.01	2332	3162	3184	4397	1730	1329	3504.02	13223	2601
ENSG00000072135	PTPN18	protein_coding	2	131113580	131132982	1	protein tyrosine phosphatase, non-receptor type 18 (brain-derived) [Source:HGNC Symbol;Acc:9649]	3	35	2351	77	41	12	1319	9	7	1703	5069	5
ENSG00000072163	LIMS2	protein_coding	2	128395956	128439360	-1	LIM and senescent cell antigen-like domains 2 [Source:HGNC Symbol;Acc:16084]	6	6	511	11	2	0	16	1	2	362	1540	3
ENSG00000072182	ASIC4	protein_coding	2	220378892	220403494	1	acid-sensing (proton-gated) ion channel family member 4 [Source:HGNC Symbol;Acc:21263]	0	1	11	0	0	0	8501	0	4	27	87	0
ENSG00000072195	SPEG	protein_coding	2	220299568	220363009	1	SPEG complex locus [Source:HGNC Symbol;Acc:16901]	18	110	7856	124	43	40	2042	14	11	3026	21166	16
ENSG00000072201	LNX1	protein_coding	4	54325468	54567572	-1	ligand of numb-protein X 1, E3 ubiquitin protein ligase [Source:HGNC Symbol;Acc:6657]	362	2219	2467	219	3265	622	91	8	111	1362	624	158
ENSG00000072210	ALDH3A2	protein_coding	17	19551449	19580911	1	aldehyde dehydrogenase 3 family, member A2 [Source:HGNC Symbol;Acc:403]	7557	5687	6753	2540	9324	5323	5236	2723	3866	3019	23147	1749
ENSG00000072274	TFRC	protein_coding	3	195754054	195809060	-1	transferrin receptor (p90, CD71) [Source:HGNC Symbol;Acc:11763]	35822	14244	8721	7765	30903	39297	3057	30172	8976	7606	17092	19864
ENSG00000072310	SREBF1	protein_coding	17	17713713	17740325	-1	sterol regulatory element binding transcription factor 1 [Source:HGNC Symbol;Acc:11289]	13	49	5794	207	119	21	2254	2	39	3652	29691	23
ENSG00000072315	TRPC5	protein_coding	X	111017543	111326004	-1	transient receptor potential cation channel, subfamily C, member 5 [Source:HGNC Symbol;Acc:12337]	8	0	4	0	7	2	0	0	2	0	27	0
ENSG00000072364	AFF4	protein_coding	5	132211071	132299326	-1	AF4/FMR2 family, member 4 [Source:HGNC Symbol;Acc:17869]	44345	38273	10482	26760	23711	50345	7425	26717	19619	10696	24250	28010
ENSG00000072401	UBE2D1	protein_coding	10	60094735	60129403	1	ubiquitin-conjugating enzyme E2D 1 [Source:HGNC Symbol;Acc:12474]	2751	1974	242	2169	944	2318	312	1793	1952	256	877	1624
ENSG00000072415	MPP5	protein_coding	14	67707826	67802536	1	membrane protein, palmitoylated 5 (MAGUK p55 subfamily member 5) [Source:HGNC Symbol;Acc:18669]	7576	10190	2397	3831	3585	9643	1525	6709	4373	1595	4184	5707
ENSG00000072422	RHOBTB1	protein_coding	10	62629196	62761198	-1	Rho-related BTB domain containing 1 [Source:HGNC Symbol;Acc:18738]	3488	1914	1656	3944	1610	2932	815	1892	2707	3273	3882	2203
ENSG00000072444	ASAH2C	protein_coding	10	47999324	48055018	-1	N-acylsphingosine amidohydrolase (non-lysosomal ceramidase) 2C [Source:HGNC Symbol;Acc:23457]	99.57	1.56	8.76	257.22	99.32	31.83	14.14	0	54.42	16.36	18.87	0
ENSG00000072501	SMC1A	protein_coding	X	53401070	53449677	-1	structural maintenance of chromosomes 1A [Source:HGNC Symbol;Acc:11111]	10688	8881	20428	5155	8232	5747	14711	12824	5257	15357	41768	3634
ENSG00000072506	HSD17B10	protein_coding	X	53458206	53461320	-1	hydroxysteroid (17-beta) dehydrogenase 10 [Source:HGNC Symbol;Acc:4800]	12	94	4463	119	39	14	4430	9	22	5541	10728	5
ENSG00000072518	MARK2	protein_coding	11	63606400	63678491	1	MAP/microtubule affinity-regulating kinase 2 [Source:HGNC Symbol;Acc:3332]	108	67	4821	124	71	62	3543	168	35	4503	8432	46
ENSG00000072571	HMMR	protein_coding	5	162887175	162918947	1	hyaluronan-mediated motility receptor (RHAMM) [Source:HGNC Symbol;Acc:5012]	22873	22568	2032	20368	17363	13743	714	10382	11940	1796	2313	6129
ENSG00000072609	CHFR	protein_coding	12	133416937	133485772	-1	checkpoint with forkhead and ring finger domains, E3 ubiquitin protein ligase [Source:HGNC Symbol;Acc:20455]	851	484	1974.09	396	285	650	2737.74	664	272	2884.97	6624.52	393
ENSG00000072657	TRHDE	protein_coding	12	72481046	73059422	1	thyrotropin-releasing hormone degrading enzyme [Source:HGNC Symbol;Acc:30748]	671	0	3	11	49	7	0	1	0	0	205	31
ENSG00000072682	P4HA2	protein_coding	5	131527531	131631008	-1	prolyl 4-hydroxylase, alpha polypeptide II [Source:HGNC Symbol;Acc:8547]	2546	625	3334	859	1228	540	135	255	434	2416.99	31157	358
ENSG00000072694	FCGR2B	protein_coding	1	161551101	161648444	1	Fc fragment of IgG, low affinity IIb, receptor (CD32) [Source:HGNC Symbol;Acc:3618]	0	4	8.09	1	0	1	10	7	1	2	8.05	0
ENSG00000072736	NFATC3	protein_coding	16	68118654	68263162	1	nuclear factor of activated T-cells, cytoplasmic, calcineurin-dependent 3 [Source:HGNC Symbol;Acc:7777]	3053.48	958.03	4205.58	740.6	2383.45	1676.43	3012.82	3555.89	1185.97	3899.71	8226.99	1349.62
ENSG00000072756	TRNT1	protein_coding	3	3168600	3192563	1	tRNA nucleotidyl transferase, CCA-adding, 1 [Source:HGNC Symbol;Acc:17341]	7057	4084	992	4014	4309	8000	446	4058	2809	652	1937	1707
ENSG00000072778	ACADVL	protein_coding	17	7120444	7128592	1	acyl-CoA dehydrogenase, very long chain [Source:HGNC Symbol;Acc:92]	43	273	20515	252	285	131	7837	13	25	17707	49686	23
ENSG00000072786	STK10	protein_coding	5	171469077	171615390	-1	serine/threonine kinase 10 [Source:HGNC Symbol;Acc:11388]	107	91	2661	111	64	227	1220	61	78	2418	10212	69
ENSG00000072803	FBXW11	protein_coding	5	171288553	171433877	-1	F-box and WD repeat domain containing 11 [Source:HGNC Symbol;Acc:13607]	9504	6509	6286	4096	5807	3773	4200	7499	4722	5041	11970	3929
ENSG00000072818	ACAP1	protein_coding	17	7239848	7254797	1	ArfGAP with coiled-coil, ankyrin repeat and PH domains 1 [Source:HGNC Symbol;Acc:16467]	2	0	32	2	1	0	2	0	0	16	73	0
ENSG00000072832	CRMP1	protein_coding	4	5749811	5894785	-1	collapsin response mediator protein 1 [Source:HGNC Symbol;Acc:2365]	83	81	6715	58	31	34	21237	412	63	9781	24438	30
ENSG00000072840	EVC	protein_coding	4	5712924	5830772	1	Ellis van Creveld syndrome [Source:HGNC Symbol;Acc:3497]	179	152	2941	322	181	149	2422	221	75	5517	8159	92
ENSG00000072849	DERL2	protein_coding	17	5374571	5390131	-1	derlin 2 [Source:HGNC Symbol;Acc:17943]	6027	3321	1861	2204	5059	6747	1229	3217	1635	1980	3898	2662
ENSG00000072858	SIDT1	protein_coding	3	113251143	113348425	1	SID1 transmembrane family, member 1 [Source:HGNC Symbol;Acc:25967]	0	1	3	2	0	7	15	0	0	14	13	0
ENSG00000072864	NDE1	protein_coding	16	15737124	15820210	1	nudE nuclear distribution E homolog 1 (A. nidulans) [Source:HGNC Symbol;Acc:17619]	91	141	5880	167	96	79	7161	172	54	5740	11165	40
ENSG00000072952	MRVI1	protein_coding	11	10594638	10715535	-1	murine retrovirus integration site 1 homolog [Source:HGNC Symbol;Acc:7237]	0	0	4	1	54	8	19	57	0	18	10	31
ENSG00000072954	TMEM38A	protein_coding	19	16771938	16800840	1	transmembrane protein 38A [Source:HGNC Symbol;Acc:28462]	3	2	399	4	2	0	339	14	1	661	606	1
ENSG00000072958	AP1M1	protein_coding	19	16308389	16346160	1	adaptor-related protein complex 1, mu 1 subunit [Source:HGNC Symbol;Acc:13667]	13	147	10009	193	47	44	8184	20	32	8012	15039	16
ENSG00000073008	PVR	protein_coding	19	45147098	45169429	1	poliovirus receptor [Source:HGNC Symbol;Acc:9705]	250	176	3688.91	414	249	121	2901.81	255	103	5140.88	9943.26	262
ENSG00000073009	IKBKG	protein_coding	X	153769414	153796782	1	inhibitor of kappa light polypeptide gene enhancer in B-cells, kinase gamma [Source:HGNC Symbol;Acc:5961]	9	43	2227.25	82	25	37	1097.37	13	13	2078.17	5661.08	6
ENSG00000073050	XRCC1	protein_coding	19	44047192	44084625	-1	X-ray repair complementing defective repair in Chinese hamster cells 1 [Source:HGNC Symbol;Acc:12828]	4	67	4344	62	24	11	4010	2	14	4573	6573.22	8
ENSG00000073060	SCARB1	protein_coding	12	125261606	125367214	-1	scavenger receptor class B, member 1 [Source:HGNC Symbol;Acc:1664]	46	183	5899	249	118	104	4186	142	77	1725	17355	43
ENSG00000073067	CYP2W1	protein_coding	7	1022835	1029276	1	cytochrome P450, family 2, subfamily W, polypeptide 1 [Source:HGNC Symbol;Acc:20243]	0	0	0	0	0	0	2	0	0	2	7	0
ENSG00000073111	MCM2	protein_coding	3	127317066	127341276	1	minichromosome maintenance complex component 2 [Source:HGNC Symbol;Acc:6944]	41	310	15215	363	194	22	13777	34	58	15611	18728	27
ENSG00000073146	MOV10L1	protein_coding	22	50528308	50600119	1	Mov10l1, Moloney leukemia virus 10-like 1, homolog (mouse) [Source:HGNC Symbol;Acc:7201]	54	15	42	23	9	38	0	25	12	201	210	24
ENSG00000073150	PANX2	protein_coding	22	50609160	50618723	1	pannexin 2 [Source:HGNC Symbol;Acc:8600]	0	4	551	19	6	1	77	0	2	705	514	1
ENSG00000073169	RP3-402G11.5	protein_coding	22	50639408	50656045	1	selenoprotein O [Source:RefSeq peptide;Acc:NP_113642]	2	14	517	46	13	6	1218	2	9	1203	4631	3
ENSG00000073282	TP63	protein_coding	3	189349205	189615068	1	tumor protein p63 [Source:HGNC Symbol;Acc:15979]	28843	1104	50	33	674	231	8	6	1098	11	40331	37
ENSG00000073331	ALPK1	protein_coding	4	113206665	113363776	1	alpha-kinase 1 [Source:HGNC Symbol;Acc:20917]	1260	534	677	209	1144	1171	2	187	267	370	3163	280
ENSG00000073350	LLGL2	protein_coding	17	73521161	73571289	1	lethal giant larvae homolog 2 (Drosophila) [Source:HGNC Symbol;Acc:6629]	1	3	408	9	0	1	43	4	1	576	1299	1
ENSG00000073417	PDE8A	protein_coding	15	85523671	85682376	1	phosphodiesterase 8A [Source:HGNC Symbol;Acc:8793]	1136	1601	507	1000	2110	681	656	1098	972	1291	2496	1038
ENSG00000073464	CLCN4	protein_coding	X	10125024	10205700	1	chloride channel, voltage-sensitive 4 [Source:HGNC Symbol;Acc:2022]	850	1028	802	160	934	929	198	1303	414	551	1643	476
ENSG00000073536	NLE1	protein_coding	17	33455772	33469334	-1	notchless homolog 1 (Drosophila) [Source:HGNC Symbol;Acc:19889]	6	35	1585	45	22	15	1852	27	5	1844	5115	6
ENSG00000073578	SDHA	protein_coding	5	218356	256815	1	succinate dehydrogenase complex, subunit A, flavoprotein (Fp) [Source:HGNC Symbol;Acc:10680]	117	142	21393.7	361.98	185.73	185.29	7849.82	139.12	93.2	15372.9	22264	75
ENSG00000073584	SMARCE1	protein_coding	17	38781214	38804760	-1	SWI/SNF related, matrix associated, actin dependent regulator of chromatin, subfamily e, member 1 [Source:HGNC Symbol;Acc:11109]	26641.8	16436	11300	7770	13920.9	18461	7735.35	20087.9	15528	11728.4	26354.1	13085
ENSG00000073598	FNDC8	protein_coding	17	33448598	33457751	1	fibronectin type III domain containing 8 [Source:HGNC Symbol;Acc:25286]	0	0	10	0	2	0	1	0	0	5	5	0
ENSG00000073605	GSDMB	protein_coding	17	38060848	38077313	-1	gasdermin B [Source:HGNC Symbol;Acc:23690]	20	6	165	7	32	14	183	38	2	110	1289	12
ENSG00000073614	KDM5A	protein_coding	12	389295	498620	-1	lysine (K)-specific demethylase 5A [Source:HGNC Symbol;Acc:9886]	6340	5333	5482	2315	5767	6612	4116	6017	3160	4400	10164	3488
ENSG00000073670	ADAM11	protein_coding	17	42836399	42859214	1	ADAM metallopeptidase domain 11 [Source:HGNC Symbol;Acc:189]	0	3	102	3	3	0	305	0	0	45	238	0
ENSG00000073711	PPP2R3A	protein_coding	3	135684515	135866733	1	protein phosphatase 2, regulatory subunit B'', alpha [Source:HGNC Symbol;Acc:9307]	14127	5965	1523	9181	6747	3453	98	2072	4294	1367	6122	4215
ENSG00000073712	FERMT2	protein_coding	14	53323986	53419153	-1	fermitin family member 2 [Source:HGNC Symbol;Acc:15767]	15312	11456	8121	6257	5093	12595	4133	10042	10884	4785	11044	10120
ENSG00000073734	ABCB11	protein_coding	2	169779448	169887832	-1	ATP-binding cassette, sub-family B (MDR/TAP), member 11 [Source:HGNC Symbol;Acc:42]	1	0	36	1	1	0	0	17	0	3	8	0
ENSG00000073737	DHRS9	protein_coding	2	169921299	169952677	1	dehydrogenase/reductase (SDR family) member 9 [Source:HGNC Symbol;Acc:16888]	1	2	9	0	0	1	0	1	0	13	83	0
ENSG00000073754	CD5L	protein_coding	1	157800704	157868046	-1	CD5 molecule-like [Source:HGNC Symbol;Acc:1690]	0	0	0	0	1	0	0	0	0	0	7	0
ENSG00000073756	PTGS2	protein_coding	1	186640923	186649559	-1	prostaglandin-endoperoxide synthase 2 (prostaglandin G/H synthase and cyclooxygenase) [Source:HGNC Symbol;Acc:9605]	639	113	1	283	6045	516	1	16	30	12	250	2382
ENSG00000073792	IGF2BP2	protein_coding	3	185361527	185542844	-1	insulin-like growth factor 2 mRNA binding protein 2 [Source:HGNC Symbol;Acc:28867]	5192	2779	3576.41	3982	1998	3023	1102.98	4769	3236	6013.74	16419.5	1816
ENSG00000073803	MAP3K13	protein_coding	3	185000729	185206885	1	mitogen-activated protein kinase kinase kinase 13 [Source:HGNC Symbol;Acc:6852]	5392	3609	1472	2324	7119	2932	1405	4489	3094	1215	2435	1990
ENSG00000073849	ST6GAL1	protein_coding	3	186648274	186796341	1	ST6 beta-galactosamide alpha-2,6-sialyltranferase 1 [Source:HGNC Symbol;Acc:10860]	904	201	48	6	40	125	629	128	1729	9	5443	13
ENSG00000073861	TBX21	protein_coding	17	45810610	45823485	1	T-box 21 [Source:HGNC Symbol;Acc:11599]	0	0	2	0	0	0	268	0	0	18	10	0
ENSG00000073905	VDAC1P1	pseudogene	X	80184999	80185845	1	voltage-dependent anion channel 1 pseudogene 1 [Source:HGNC Symbol;Acc:12671]	1	8.01	574.68	11.02	6	4	278.92	5	3	472.18	1178.6	1
ENSG00000073910	FRY	protein_coding	13	32605437	32870794	1	furry homolog (Drosophila) [Source:HGNC Symbol;Acc:20367]	200	92	297	37	51	143	686	118	53	497	935	454
ENSG00000073921	PICALM	protein_coding	11	85668727	85780924	-1	phosphatidylinositol binding clathrin assembly protein [Source:HGNC Symbol;Acc:15514]	66264	51008	6878	50268	31869	47651	3213	22769	24272	8174	21818	32123
ENSG00000073969	NSF	protein_coding	17	44668035	44834830	1	N-ethylmaleimide-sensitive factor [Source:HGNC Symbol;Acc:8016]	9138	6185	6327.17	2927	9613	9821.52	3147	6802	3755	5849.43	12599	3476
ENSG00000074047	GLI2	protein_coding	2	121493199	121750229	1	GLI family zinc finger 2 [Source:HGNC Symbol;Acc:4318]	251	36	2755	22	164	372	2792	315	119	3501	3148	117
ENSG00000074054	CLASP1	protein_coding	2	122095354	122407163	-1	cytoplasmic linker associated protein 1 [Source:HGNC Symbol;Acc:17088]	27454	10465	8182	5808	4463	22386	5968	6231	4560	8435	73534	6718
ENSG00000074071	MRPS34	protein_coding	16	1821891	1823156	-1	mitochondrial ribosomal protein S34 [Source:HGNC Symbol;Acc:16618]	13	122	5978	133	59	30	3891	12	20	4817	12308	12
ENSG00000074181	NOTCH3	protein_coding	19	15270444	15311792	-1	notch 3 [Source:HGNC Symbol;Acc:7883]	28	67	3850	3	5	81	9989	248	16	2673	11010	138
ENSG00000074201	CLNS1A	protein_coding	11	77225981	77348850	-1	chloride channel, nucleotide-sensitive, 1A [Source:HGNC Symbol;Acc:2080]	12232	2634	5502	3803	8172	7643	5656	14498	4358	3979	11916	3162
ENSG00000074211	PPP2R2C	protein_coding	4	6322305	6565327	-1	protein phosphatase 2, regulatory subunit B, gamma [Source:HGNC Symbol;Acc:9306]	2	0	0	246	24	0	16	522	15	16	9	5
ENSG00000074219	TEAD2	protein_coding	19	49843852	49865714	-1	TEA domain family member 2 [Source:HGNC Symbol;Acc:11715]	30	31	2723	34	42	20	8228	49	16	2983	14681	32
ENSG00000074266	EED	protein_coding	11	85955586	85989781	1	embryonic ectoderm development [Source:HGNC Symbol;Acc:3188]	5318	3125	1258	1862	4743	2977	853	2892	2031	1480	3084	1587
ENSG00000074276	CDHR2	protein_coding	5	175969512	176022975	1	cadherin-related family member 2 [Source:HGNC Symbol;Acc:18231]	0	0	8	0	1	1	2	0	0	6	14	0
ENSG00000074317	SNCB	protein_coding	5	176047085	176057530	-1	synuclein, beta [Source:HGNC Symbol;Acc:11140]	0	2	51	4	2	0	486	1	0	38	193	0
ENSG00000074319	TSG101	protein_coding	11	18489883	18548779	-1	tumor susceptibility gene 101 [Source:HGNC Symbol;Acc:15971]	7532	3322	4074	4170	5124	6966	2876	3963	2535	4319	9788	2356
ENSG00000074356	C17orf85	protein_coding	17	3714460	3749545	-1	chromosome 17 open reading frame 85 [Source:HGNC Symbol;Acc:24612]	3788	2221	2968	1262	2273	3325	1502	1595	924	3031	6896	1880
ENSG00000074370	ATP2A3	protein_coding	17	3827169	3867736	-1	ATPase, Ca++ transporting, ubiquitous [Source:HGNC Symbol;Acc:813]	0	0	8	1	2	1	14	3	0	78	46	0
ENSG00000074410	CA12	protein_coding	15	63613577	63674360	-1	carbonic anhydrase XII [Source:HGNC Symbol;Acc:1371]	253	1759	3498	1368	4247	7258	3891	2605	1361	184	1995	25
ENSG00000074416	MGLL	protein_coding	3	127407909	127542051	-1	monoglyceride lipase [Source:HGNC Symbol;Acc:17038]	333	366	1960	554	89	30	1403	46	208	15259	15189	357
ENSG00000074527	NTN4	protein_coding	12	96051583	96184930	-1	netrin 4 [Source:HGNC Symbol;Acc:13658]	10200	83	2899	1290	9700	3310	88	975	629	638	8588	5967
ENSG00000074582	BCS1L	protein_coding	2	219523487	219528166	1	BC1 (ubiquinol-cytochrome c reductase) synthesis-like [Source:HGNC Symbol;Acc:1020]	72	50	1842	66	55	56	1321	61	19	1942	4660	30
ENSG00000074590	NUAK1	protein_coding	12	106457118	106533811	-1	NUAK family, SNF1-like kinase, 1 [Source:HGNC Symbol;Acc:14311]	4516	599	9514	435	813	1337	667	4603	530	7531	24448	3006
ENSG00000074603	DPP8	protein_coding	15	65734801	65810042	-1	dipeptidyl-peptidase 8 [Source:HGNC Symbol;Acc:16490]	7265	10303	3276	5921	9775	5186	1714	7671	10219	2708	3340	6603
ENSG00000074621	SLC24A1	protein_coding	15	65903704	65953333	1	solute carrier family 24 (sodium/potassium/calcium exchanger), member 1 [Source:HGNC Symbol;Acc:10975]	346	564	1026	222	816	720	422	434	438	861	1158	297
ENSG00000074657	ZNF532	protein_coding	18	56529832	56653712	1	zinc finger protein 532 [Source:HGNC Symbol;Acc:30940]	4461.63	1914	11864.3	1355.36	2984.05	2362.56	16122.2	6594.09	1790.28	9599.72	25447.1	1810.61
ENSG00000074660	SCARF1	protein_coding	17	1537152	1549041	-1	scavenger receptor class F, member 1 [Source:HGNC Symbol;Acc:16820]	0	5	18	2	0	0	21	1	0	53	105	3
ENSG00000074695	LMAN1	protein_coding	18	56995055	57027194	-1	lectin, mannose-binding, 1 [Source:HGNC Symbol;Acc:6631]	61227	41626	7553	22453	67887	36809	2930	30890	28678	5327	20105	43730
ENSG00000074696	PTPLAD1	protein_coding	15	65822756	65870687	1	protein tyrosine phosphatase-like A domain containing 1 [Source:HGNC Symbol;Acc:24175]	21751	25352	10662	19443	33386	19689	7044	31866	21286	10177	13236	13387
ENSG00000074706	IPCEF1	protein_coding	6	154475631	154677926	-1	interaction protein for cytohesin exchange factors 1 [Source:HGNC Symbol;Acc:21204]	21	67	37	13	4	149	15	18	24	22	13	2
ENSG00000074755	ZZEF1	protein_coding	17	3907739	4046314	-1	zinc finger, ZZ-type with EF-hand domain 1 [Source:HGNC Symbol;Acc:29027]	429	254	4034	148	232	310	3745	327	114	4805	13838	185
ENSG00000074771	NOX3	protein_coding	6	155716504	155777037	-1	NADPH oxidase 3 [Source:HGNC Symbol;Acc:7890]	0	0	0	0	0	0	1	0	1	4	0	1
ENSG00000074800	ENO1	protein_coding	1	8921061	8939308	-1	enolase 1, (alpha) [Source:HGNC Symbol;Acc:3350]	334	2322	160008	4778	1871	642	46916	1659	421	87159.3	151322	194
ENSG00000074803	SLC12A1	protein_coding	15	48483861	48596275	1	solute carrier family 12 (sodium/potassium/chloride transporters), member 1 [Source:HGNC Symbol;Acc:10910]	2	3	1	0	1	1	1	12	0	4	9	5
ENSG00000074842	C19orf10	protein_coding	19	4641386	4670382	-1	chromosome 19 open reading frame 10 [Source:HGNC Symbol;Acc:16948]	28	96	4814	170	87	51	3642	12	35	5579	17076	35
ENSG00000074855	ANO8	protein_coding	19	17434032	17445638	-1	anoctamin 8 [Source:HGNC Symbol;Acc:29329]	7	28	1935	77	7	4	2833	23	13	1784	3692	8
ENSG00000074935	TUBE1	protein_coding	6	112391980	112408716	-1	tubulin, epsilon 1 [Source:HGNC Symbol;Acc:20775]	1831	901	222	187	1891	682	123	1594	650	309	1008	798
ENSG00000074964	ARHGEF10L	protein_coding	1	17866330	18024369	1	Rho guanine nucleotide exchange factor (GEF) 10-like [Source:HGNC Symbol;Acc:25540]	3	31	1741	40	6	18	2073	29	10	1943	2158	7
ENSG00000074966	TXK	protein_coding	4	48068410	48136273	-1	TXK tyrosine kinase [Source:HGNC Symbol;Acc:12434]	113	61	62	97	404	108	1	72	33	7	44	76
ENSG00000075035	WSCD2	protein_coding	12	108523248	108644314	1	WSC domain containing 2 [Source:HGNC Symbol;Acc:29117]	0	0	0	0	14	1	1	0	0	1	30	0
ENSG00000075043	KCNQ2	protein_coding	20	62037542	62103993	-1	potassium voltage-gated channel, KQT-like subfamily, member 2 [Source:HGNC Symbol;Acc:6296]	0	0	6	0	0	0	22716	15	13	200	6	0
ENSG00000075073	TACR2	protein_coding	10	71163659	71176623	-1	tachykinin receptor 2 [Source:HGNC Symbol;Acc:11527]	0	1	1	1	0	0	5	0	0	5	35	0
ENSG00000075089	ACTR6	protein_coding	12	100592900	100635643	1	ARP6 actin-related protein 6 homolog (yeast) [Source:HGNC Symbol;Acc:24025]	11680	11080	525	5623	7648	8061	496	8090	4747	370	877	4927
ENSG00000075131	TIPIN	protein_coding	15	66628544	66679084	-1	TIMELESS interacting protein [Source:HGNC Symbol;Acc:30750]	1629.23	2658	683.5	1291.68	3634.15	1074	499.85	2640	1843.03	821.68	643.27	1261.36
ENSG00000075142	SRI	protein_coding	7	87834433	87856308	-1	sorcin [Source:HGNC Symbol;Acc:11292]	25970	20237	8208	5582	15641	12037	10247	14668	15180	8045	35506	8762
ENSG00000075151	EIF4G3	protein_coding	1	21132972	21503377	-1	eukaryotic translation initiation factor 4 gamma, 3 [Source:HGNC Symbol;Acc:3298]	4489	5839	11167	2896	5339	4465	7684	7381	3109	9288	15276	2816
ENSG00000075188	NUP37	protein_coding	12	102467967	102513902	-1	nucleoporin 37kDa [Source:HGNC Symbol;Acc:29929]	2449	909	2112	841	2230	1130	990	3187	885	2424	3405	680
ENSG00000075213	SEMA3A	protein_coding	7	83587659	84122040	-1	sema domain, immunoglobulin domain (Ig), short basic domain, secreted, (semaphorin) 3A [Source:HGNC Symbol;Acc:10723]	106151	72683	15369	42271	17519	34582	501	15412	37359	18963	51747	63813
ENSG00000075218	GTSE1	protein_coding	22	46692638	46726707	1	G-2 and S-phase expressed 1 [Source:HGNC Symbol;Acc:13698]	211	267	3860	255	152	180	4993	181	99	6099	7440	74
ENSG00000075223	SEMA3C	protein_coding	7	80371854	80551675	-1	sema domain, immunoglobulin domain (Ig), short basic domain, secreted, (semaphorin) 3C [Source:HGNC Symbol;Acc:10725]	71429	5153	2339	3616	6678	21731	95	9	30096	1030	59521	32499
ENSG00000075234	TTC38	protein_coding	22	46663858	46689905	1	tetratricopeptide repeat domain 38 [Source:HGNC Symbol;Acc:26082]	4	38	941	31	5	4	872	25	4	1448	3788	7
ENSG00000075239	ACAT1	protein_coding	11	107992243	108018503	1	acetyl-CoA acetyltransferase 1 [Source:HGNC Symbol;Acc:93]	8368	1190	6106	5310	4936	5721	3311	5801	1580	4495	9424	1361
ENSG00000075240	GRAMD4	protein_coding	22	46971909	47075688	1	GRAM domain containing 4 [Source:HGNC Symbol;Acc:29113]	336	485	1578	120	135	298	2091	235	242	2562	5924	148
ENSG00000075275	CELSR1	protein_coding	22	46756731	46933067	-1	cadherin, EGF LAG seven-pass G-type receptor 1 (flamingo homolog, Drosophila) [Source:HGNC Symbol;Acc:1850]	1792	1970	16247	128	1174	499	2806	2758	694	6767	21917	1351
ENSG00000075290	WNT8B	protein_coding	10	102222798	102243501	1	wingless-type MMTV integration site family, member 8B [Source:HGNC Symbol;Acc:12789]	2	0	0	0	0	0	0	0	0	9	47	0
ENSG00000075292	ZNF638	protein_coding	2	71503691	71662199	1	zinc finger protein 638 [Source:HGNC Symbol;Acc:17894]	35724	16939	5412	10901	19799	24089	3599	17126	11241	4597	13442	11343
ENSG00000075303	SLC25A40	protein_coding	7	87462883	87505672	-1	solute carrier family 25, member 40 [Source:HGNC Symbol;Acc:29680]	9278	10075	768	7242	11584	6614	523	4316	10620	1008	1288	4729
ENSG00000075336	TIMM21	protein_coding	18	71815746	71826197	1	translocase of inner mitochondrial membrane 21 homolog (yeast) [Source:HGNC Symbol;Acc:25010]	1283	1998	2340	984	2675	1669	1676	2392	1284	2443	2380	1090
ENSG00000075340	ADD2	protein_coding	2	70834750	70995357	-1	adducin 2 (beta) [Source:HGNC Symbol;Acc:244]	1342	459	9250	383	620	49	7775	1105	83	4871	10764	234
ENSG00000075388	FGF4	protein_coding	11	69587797	69590171	-1	fibroblast growth factor 4 [Source:HGNC Symbol;Acc:3682]	0	0	0	0	0	0	0	0	0	1	0	0
ENSG00000075391	RASAL2	protein_coding	1	178062864	178448644	1	RAS protein activator like 2 [Source:HGNC Symbol;Acc:9874]	6006	4074	1911	3843	3396	2332	1957	4160	3554	1626	6412	2531
ENSG00000075399	VPS9D1	protein_coding	16	89773542	89787394	-1	VPS9 domain containing 1 [Source:HGNC Symbol;Acc:13526]	0	48	1692	30	16	13	887	0	8	1508	4048	2
ENSG00000075407	ZNF37A	protein_coding	10	38383264	38412276	1	zinc finger protein 37A [Source:HGNC Symbol;Acc:13102]	7148.57	2747	896	5711	4154	3862	958	3886	3019	782	2397	2171
ENSG00000075413	MARK3	protein_coding	14	103851729	103970168	1	MAP/microtubule affinity-regulating kinase 3 [Source:HGNC Symbol;Acc:6897]	4618	2762	5996	1795	1998	3225	5252	4753	1845	6323	13512	1671
ENSG00000075415	SLC25A3	protein_coding	12	98987369	98995946	1	solute carrier family 25 (mitochondrial carrier; phosphate carrier), member 3 [Source:HGNC Symbol;Acc:10989]	9461	4638	39506	6149	4837	7920	19818	12314	4142	37373	70528	3129
ENSG00000075420	FNDC3B	protein_coding	3	171757418	172119455	1	fibronectin type III domain containing 3B [Source:HGNC Symbol;Acc:24670]	13027	13994	13900	9195	10328	12213	1635	8973	9353	6898	21856	14103
ENSG00000075426	FOSL2	protein_coding	2	28615315	28640179	1	FOS-like antigen 2 [Source:HGNC Symbol;Acc:3798]	13890	4601	15515	6352	4112	3042	769	5808	4640	17371	82777	4315
ENSG00000075429	CACNG5	protein_coding	17	64831235	64881603	1	calcium channel, voltage-dependent, gamma subunit 5 [Source:HGNC Symbol;Acc:1409]	1	0	18	0	0	0	324	0	0	1	819	0
ENSG00000075461	CACNG4	protein_coding	17	64961026	65029514	1	calcium channel, voltage-dependent, gamma subunit 4 [Source:HGNC Symbol;Acc:1408]	103	133	33474.3	7.09	45	0	11798.8	856	37	5258	12373.2	37
ENSG00000075539	FRYL	protein_coding	4	48499378	48782339	-1	FRY-like [Source:HGNC Symbol;Acc:29127]	16306	11871	4819	4322	10314	7664	2744	10356	5699	3269	12687	4601
ENSG00000075568	TMEM131	protein_coding	2	98372799	98612388	-1	transmembrane protein 131 [Source:HGNC Symbol;Acc:30366]	14964	12032	13473	7022	8563	14723	6089	9291	6223	6273	15656	6451
ENSG00000075618	FSCN1	protein_coding	7	5632439	5646286	1	fascin homolog 1, actin-bundling protein (Strongylocentrotus purpuratus) [Source:HGNC Symbol;Acc:11148]	387	890	26713.3	1040.99	473	629	57060	191	318	37998.4	162509	177
ENSG00000075624	ACTB	protein_coding	7	5566782	5603415	-1	actin, beta [Source:HGNC Symbol;Acc:132]	42722	16482.1	724816	31037.2	14424	21458	356131	34845	15530	696495	1.5516e+06	19270.5
ENSG00000075643	MOCOS	protein_coding	18	33767482	33852120	1	molybdenum cofactor sulfurase [Source:HGNC Symbol;Acc:18234]	149	111	146	14	18	35	14	116	51	26	526	4
ENSG00000075651	PLD1	protein_coding	3	171318195	171528740	-1	phospholipase D1, phosphatidylcholine-specific [Source:HGNC Symbol;Acc:9067]	1750	523	911	1453	498	1968	78	476	941	801	2548	1338
ENSG00000075673	ATP12A	protein_coding	13	25254549	25285921	1	ATPase, H+/K+ transporting, nongastric, alpha polypeptide [Source:HGNC Symbol;Acc:13816]	0	0	1	0	0	0	1	0	0	0	26	0
ENSG00000075702	WDR62	protein_coding	19	36545783	36596008	1	WD repeat domain 62 [Source:HGNC Symbol;Acc:24502]	6	85	3305	59	16	11	4153	2	9	4186	4253	6
ENSG00000075711	DLG1	protein_coding	3	196769431	197026171	-1	discs, large homolog 1 (Drosophila) [Source:HGNC Symbol;Acc:2900]	33183	13190	5777	21707	27697	21516	2781	20889	16351	7342	12333	10109
ENSG00000075785	RAB7A	protein_coding	3	128444965	128533639	1	RAB7A, member RAS oncogene family [Source:HGNC Symbol;Acc:9788]	8128	5313	18251	5620	8469	4576	11402	7391	5351	16281	39948	3461
ENSG00000075790	BCAP29	protein_coding	7	107220422	107269615	1	B-cell receptor-associated protein 29 [Source:HGNC Symbol;Acc:24131]	27335	31784	1792.05	17169	26347	23510	1541.54	11139	21126	1849.83	3946.12	16844
ENSG00000075826	SEC31B	protein_coding	10	102246399	102289628	-1	SEC31 homolog B (S. cerevisiae) [Source:HGNC Symbol;Acc:23197]	5	2	179.01	4	6	0	204.98	4.96	7	250.56	1453.73	2
ENSG00000075856	SART3	protein_coding	12	108916357	108955176	-1	squamous cell carcinoma antigen recognized by T cells 3 [Source:HGNC Symbol;Acc:16860]	1516	1075	5256	674	1123	1250	6181	2022	907	6087	14744	676
ENSG00000075884	ARHGAP15	protein_coding	2	143848931	144525921	1	Rho GTPase activating protein 15 [Source:HGNC Symbol;Acc:21030]	136	0	2	1	9	1	0	10	40	0	1046	4
ENSG00000075886	TUBA3D	protein_coding	2	132233666	132240507	1	tubulin, alpha 3d [Source:HGNC Symbol;Acc:24071]	0	0	0	0	0	0	0	0	0	1	1	0
ENSG00000075891	PAX2	protein_coding	10	102495360	102589698	1	paired box 2 [Source:HGNC Symbol;Acc:8616]	0	0	1	0	0	0	0	0	0	3	0	0
ENSG00000075914	EXOSC7	protein_coding	3	45016733	45077558	1	exosome component 7 [Source:HGNC Symbol;Acc:28112]	146	92	1650	156	86	128	1188	302	63	1706	5104	63
ENSG00000075945	KIFAP3	protein_coding	1	169890467	170054349	-1	kinesin-associated protein 3 [Source:HGNC Symbol;Acc:17060]	19707	9606	4413	5100	7623	4678	1943	9460	7914	1774	7260	4860
ENSG00000075975	MKRN2	protein_coding	3	12598513	12625212	1	makorin ring finger protein 2 [Source:HGNC Symbol;Acc:7113]	4816	3206	2924	3800	3371	4562	1822	3815	2554	3098	7295	2025
ENSG00000076003	MCM6	protein_coding	2	136597196	136633996	-1	minichromosome maintenance complex component 6 [Source:HGNC Symbol;Acc:6949]	6841	3184	9389	1981	5893	2065	5793	8295	2479	7932	13370	2083
ENSG00000076043	REXO2	protein_coding	11	114310108	114321001	1	REX2, RNA exonuclease 2 homolog (S. cerevisiae) [Source:HGNC Symbol;Acc:17851]	5252.49	2698	2273.12	2427.32	5356.63	4043.48	478.85	2363	1710.9	3500.75	9646.44	1352.91
ENSG00000076053	RBM7	protein_coding	11	114270752	114284925	1	RNA binding motif protein 7 [Source:HGNC Symbol;Acc:9904]	10736.8	8979.35	1520.55	5763.84	6514.68	5506.52	515.09	1970.08	4430.08	1669.14	4812.72	5413.49
ENSG00000076067	RBMS2	protein_coding	12	56915713	56984745	1	RNA binding motif, single stranded interacting protein 2 [Source:HGNC Symbol;Acc:9909]	774	339	1138.2	295.9	185.99	614	755.83	299	442	1552.56	4687.57	473
ENSG00000076108	BAZ2A	protein_coding	12	56989380	57030600	-1	bromodomain adjacent to zinc finger domain, 2A [Source:HGNC Symbol;Acc:962]	1334	746	8434	962	742	972	9012	1694	690	9600	28659	1059
ENSG00000076201	PTPN23	protein_coding	3	47422501	47454931	1	protein tyrosine phosphatase, non-receptor type 23 [Source:HGNC Symbol;Acc:14406]	5	89	5089	233	62	35	5975	12	17	6107	16710	12
ENSG00000076242	MLH1	protein_coding	3	37034823	37107380	1	mutL homolog 1, colon cancer, nonpolyposis type 2 (E. coli) [Source:HGNC Symbol;Acc:7127]	2501	1730	3411	1431	2515	1713	2467	1944	1085	3773	6578	637
ENSG00000076248	UNG	protein_coding	12	109535379	109548797	1	uracil-DNA glycosylase [Source:HGNC Symbol;Acc:12572]	2902	1559	8122	817	2902	1684	3242	5387	1295	6319	11197	1580
ENSG00000076258	FMO4	protein_coding	1	171283347	171311223	1	flavin containing monooxygenase 4 [Source:HGNC Symbol;Acc:3772]	108	6	7	5	69	70	28	6	36	7	214	10
ENSG00000076321	KLHL20	protein_coding	1	173684080	173755840	1	kelch-like 20 (Drosophila) [Source:HGNC Symbol;Acc:25056]	3971	3272	2052	2007	2388	2734	2114	2250	2070	1556	5247	2048
ENSG00000076344	RGS11	protein_coding	16	318300	325980	-1	regulator of G-protein signaling 11 [Source:HGNC Symbol;Acc:9993]	1	0	85	0	0	0	250	0	1	100	1657	0
ENSG00000076351	SLC46A1	protein_coding	17	26721661	26734215	-1	solute carrier family 46 (folate transporter), member 1 [Source:HGNC Symbol;Acc:30521]	157	71	1103	91	198	72	854	109	29	2113	7336	40
ENSG00000076356	PLXNA2	protein_coding	1	208195587	208417665	-1	plexin A2 [Source:HGNC Symbol;Acc:9100]	257	85	8977	163	119	27	6207	167	44	2566	11321	441
ENSG00000076382	SPAG5	protein_coding	17	26904592	26926297	-1	sperm associated antigen 5 [Source:HGNC Symbol;Acc:13452]	343.42	289.04	12614	304.51	375.78	142.5	6289.51	664.75	82.46	11948.3	13326.5	157.15
ENSG00000076513	ANKRD13A	protein_coding	12	110436991	110477568	1	ankyrin repeat domain 13A [Source:HGNC Symbol;Acc:21268]	5300	1720	3782	5907	2446	4017	1601	5621	1924	5342	9079	2973
ENSG00000076554	TPD52	protein_coding	8	80870571	81143467	-1	tumor protein D52 [Source:HGNC Symbol;Acc:12005]	5419.13	9023.08	992.59	10524.4	1099	553	1053.21	9917.51	2575.08	50	1384.09	2312
ENSG00000076555	ACACB	protein_coding	12	109554400	109706031	1	acetyl-CoA carboxylase beta [Source:HGNC Symbol;Acc:85]	88	93	1910	60	128	172	606	85	26	2353	1692	77
ENSG00000076604	TRAF4	protein_coding	17	27071002	27077974	1	TNF receptor-associated factor 4 [Source:HGNC Symbol;Acc:12034]	27	130	4219.99	102	64	58	12496	41	27	4965	19404.9	17
ENSG00000076641	PAG1	protein_coding	8	81882526	82024303	-1	phosphoprotein associated with glycosphingolipid microdomains 1 [Source:HGNC Symbol;Acc:30043]	623	1787	221	215	210	126	1456	616	1107	183	1196	134
ENSG00000076650	GPATCH1	protein_coding	19	33571786	33621448	1	G patch domain containing 1 [Source:HGNC Symbol;Acc:24658]	114	71	959	47	39	81	898	262	50	835	2101	88
ENSG00000076662	ICAM3	protein_coding	19	10444452	10450499	-1	intercellular adhesion molecule 3 [Source:HGNC Symbol;Acc:5346]	2	12	269	11	9	2	62	1	4	562	1554	0
ENSG00000076685	NT5C2	protein_coding	10	104845940	104953056	-1	5'-nucleotidase, cytosolic II [Source:HGNC Symbol;Acc:8022]	5989	2967	2447	4868	4207	4674	1714	6544	3994	2325	5477	3573
ENSG00000076706	MCAM	protein_coding	11	119179241	119191799	-1	melanoma cell adhesion molecule [Source:HGNC Symbol;Acc:6934]	58	124	3271	306	36	6	9347	277	183	5645	41263	15
ENSG00000076716	GPC4	protein_coding	X	132434131	132549518	-1	glypican 4 [Source:HGNC Symbol;Acc:4452]	33828	6864	20436	24256	14400	9043	1016	19949	6829	38397	44934	25920
ENSG00000076770	MBNL3	protein_coding	X	131503345	131623996	-1	muscleblind-like splicing regulator 3 [Source:HGNC Symbol;Acc:20564]	8724	7725	817	290	1618	3705	471	1136	5120	222	2301	3006
ENSG00000076826	CAMSAP3	protein_coding	19	7660788	7683190	1	calmodulin regulated spectrin-associated protein family, member 3 [Source:HGNC Symbol;Acc:29307]	0	0	129	6	0	0	333	0	0	245	421	2
ENSG00000076864	RAP1GAP	protein_coding	1	21922708	21995801	-1	RAP1 GTPase activating protein [Source:HGNC Symbol;Acc:9858]	0	0	48	1	0	0	2335	9	0	344	388	0
ENSG00000076924	XAB2	protein_coding	19	7684411	7694451	-1	XPA binding protein 2 [Source:HGNC Symbol;Acc:14089]	5	61	3114	68	30	19	5213	5	15	3513	11045	10
ENSG00000076928	ARHGEF1	protein_coding	19	42387228	42434302	1	Rho guanine nucleotide exchange factor (GEF) 1 [Source:HGNC Symbol;Acc:681]	8	85	3022	94	33	19	3314	1	19	4076	14218	19
ENSG00000076944	STXBP2	protein_coding	19	7701767	7712759	1	syntaxin binding protein 2 [Source:HGNC Symbol;Acc:11445]	2	1	83	8	0	0	28	1	0	317.23	456	0
ENSG00000076984	MAP2K7	protein_coding	19	7968728	7979363	1	mitogen-activated protein kinase kinase 7 [Source:HGNC Symbol;Acc:6847]	31	62	2168	64	26	56	3180	33	12	2457	6037	18
ENSG00000077009	NMRK2	protein_coding	19	3933101	3942414	1	nicotinamide riboside kinase 2 [Source:HGNC Symbol;Acc:17871]	0	0	0	0	0	0	1	0	0	0	0	0
ENSG00000077044	DGKD	protein_coding	2	234263153	234380750	1	diacylglycerol kinase, delta 130kDa [Source:HGNC Symbol;Acc:2851]	80	73	2796.36	32	48	54	2400	93	27	2487.23	8269.51	27
ENSG00000077063	CTTNBP2	protein_coding	7	117350705	117514193	-1	cortactin binding protein 2 [Source:HGNC Symbol;Acc:15679]	1538	877	13	15	1324	2461	1288	57	352	55	3521	151
ENSG00000077080	ACTL6B	protein_coding	7	100240720	100254084	-1	actin-like 6B [Source:HGNC Symbol;Acc:160]	0	0	0	0	0	0	187	0	0	11	0	0
ENSG00000077092	RARB	protein_coding	3	25215823	25639423	1	retinoic acid receptor, beta [Source:HGNC Symbol;Acc:9865]	282	428	79	1950	104	92	45	67	1179	56	708	1152
ENSG00000077097	TOP2B	protein_coding	3	25639475	25706398	-1	topoisomerase (DNA) II beta 180kDa [Source:HGNC Symbol;Acc:11990]	56246	28831	8092	31316	34552	49611	12108	37587	21908	7591	20049	24354
ENSG00000077147	TM9SF3	protein_coding	10	98277866	98347209	-1	transmembrane 9 superfamily member 3 [Source:HGNC Symbol;Acc:21529]	36951	33639	3067	45712	32285	35327	2648	33089	30247	5234	6370	20826
ENSG00000077150	NFKB2	protein_coding	10	104153867	104162281	1	nuclear factor of kappa light polypeptide gene enhancer in B-cells 2 (p49/p100) [Source:HGNC Symbol;Acc:7795]	5	11	1382	107	22	10	977	5	8	1108	3572	6
ENSG00000077152	UBE2T	protein_coding	1	202300785	202311108	-1	ubiquitin-conjugating enzyme E2T (putative) [Source:HGNC Symbol;Acc:25009]	2232	930	2720	1289	1930	915	3619	2095	973	2837	3424	875
ENSG00000077157	PPP1R12B	protein_coding	1	202317827	202557697	1	protein phosphatase 1, regulatory subunit 12B [Source:HGNC Symbol;Acc:7619]	595	431	959	375	771	458	3480	1394	470	1085.99	1764	533
ENSG00000077232	DNAJC10	protein_coding	2	183580999	183644334	1	DnaJ (Hsp40) homolog, subfamily C, member 10 [Source:HGNC Symbol;Acc:24637]	67537	28625	6187	14146	35845	54383	1781	23484	21641	4879	17642	31179
ENSG00000077235	GTF3C1	protein_coding	16	27470876	27561234	-1	general transcription factor IIIC, polypeptide 1, alpha 220kDa [Source:HGNC Symbol;Acc:4664]	155	316	13966	272	182	177	11688	447	82	11785	34302	126
ENSG00000077238	IL4R	protein_coding	16	27324989	27376099	1	interleukin 4 receptor [Source:HGNC Symbol;Acc:6015]	0	12	221	7	28	3	0	0	0	1917	983	0
ENSG00000077254	USP33	protein_coding	1	78161672	78225537	-1	ubiquitin specific peptidase 33 [Source:HGNC Symbol;Acc:20059]	27828	13310	3956	13173	15080	12714	2086	13709	10040	3889	7844.57	8643
ENSG00000077264	PAK3	protein_coding	X	110187513	110464173	1	p21 protein (Cdc42/Rac)-activated kinase 3 [Source:HGNC Symbol;Acc:8592]	1275	51	462	331	54	116	177	525	4	1164	3321	73
ENSG00000077274	CAPN6	protein_coding	X	110488331	110513751	-1	calpain 6 [Source:HGNC Symbol;Acc:1483]	1	0	1	0	186	1	6	1	0	5	32	12
ENSG00000077279	DCX	protein_coding	X	110537007	110655603	-1	doublecortin [Source:HGNC Symbol;Acc:2714]	163	8	16	2	133	1	9426	12431	442	131	119	268
ENSG00000077312	SNRPA	protein_coding	19	41256542	41271294	1	small nuclear ribonucleoprotein polypeptide A [Source:HGNC Symbol;Acc:11151]	22	84	4477	117	42	18	5712	80	31	4939	10244	10
ENSG00000077327	SPAG6	protein_coding	10	22634399	22743153	1	sperm associated antigen 6 [Source:HGNC Symbol;Acc:11215]	3	2	0	0	4	0	5	12	1	1	3	0
ENSG00000077348	EXOSC5	protein_coding	19	41892279	41903384	-1	exosome component 5 [Source:HGNC Symbol;Acc:24662]	0	13	363	20	7	5	1059	3	2	603	1829	1
ENSG00000077380	DYNC1I2	protein_coding	2	172543919	172604930	1	dynein, cytoplasmic 1, intermediate chain 2 [Source:HGNC Symbol;Acc:2964]	18400.6	7048.75	11062.8	5205.15	6465.11	10284.5	6945.91	9260.61	6451.75	9682.91	25844	5030.46
ENSG00000077420	APBB1IP	protein_coding	10	26727132	26856732	1	amyloid beta (A4) precursor protein-binding, family B, member 1 interacting protein [Source:HGNC Symbol;Acc:17379]	3	0	0	0	0	0	0	0	0	0	0	0
ENSG00000077454	LRCH4	protein_coding	7	100169855	100183776	-1	leucine-rich repeats and calponin homology (CH) domain containing 4 [Source:HGNC Symbol;Acc:6691]	10	68	3253	43	15	20	3184	4	27	2726	11230	10
ENSG00000077458	FAM76B	protein_coding	11	95502106	95523573	-1	family with sequence similarity 76, member B [Source:HGNC Symbol;Acc:28492]	4943	2467	664	2850	2543	2391	531	3316	2935	737	1443	2720
ENSG00000077463	SIRT6	protein_coding	19	4174106	4182601	-1	sirtuin 6 [Source:HGNC Symbol;Acc:14934]	7	16	1221	39	10	13	1800	6	9	1605	5922	7
ENSG00000077498	TYR	protein_coding	11	88910620	89028908	1	tyrosinase [Source:HGNC Symbol;Acc:12442]	0	0	0	0	0	1	0	1	0	0	0	0
ENSG00000077514	POLD3	protein_coding	11	74204896	74380162	1	polymerase (DNA-directed), delta 3, accessory subunit [Source:HGNC Symbol;Acc:20932]	3331	1504	2642	2106	3663	2921	2013	3273	1491	3545	3697	1643
ENSG00000077522	ACTN2	protein_coding	1	236849754	236927931	1	actinin, alpha 2 [Source:HGNC Symbol;Acc:164]	11	239	27	2	2	1	980	282	27	4	62	9
ENSG00000077549	CAPZB	protein_coding	1	19665267	19812066	-1	capping protein (actin filament) muscle Z-line, beta [Source:HGNC Symbol;Acc:1491]	456	426	20623	920	325	758	8866	809	338	17317	23610	272
ENSG00000077585	GPR137B	protein_coding	1	236305832	236385165	1	G protein-coupled receptor 137B [Source:HGNC Symbol;Acc:11862]	911	852	648	123	293	996	1990	1294	558	88	1412	249
ENSG00000077616	NAALAD2	protein_coding	11	89864683	89926062	1	N-acetylated alpha-linked acidic dipeptidase 2 [Source:HGNC Symbol;Acc:14526]	182	2	0	3	0	1439	0	0	93	1	44	472
ENSG00000077684	PHF17	protein_coding	4	129730779	129796379	1	PHD finger protein 17 [Source:HGNC Symbol;Acc:30027]	7308	12286	2600	3806	5470	1674	2822	3798	3183	2526	6186	3548
ENSG00000077713	SLC25A43	protein_coding	X	118533023	118588441	1	solute carrier family 25, member 43 [Source:HGNC Symbol;Acc:30557]	3496	2002	1150	539	1809	1780	285	1453	664	682	4156	1109
ENSG00000077721	UBE2A	protein_coding	X	118708501	118718381	1	ubiquitin-conjugating enzyme E2A [Source:HGNC Symbol;Acc:12472]	21504	13356	4941	14066	14360	14356	1939	11071	11087	3692	8375	7179
ENSG00000077782	FGFR1	protein_coding	8	38268656	38326352	-1	fibroblast growth factor receptor 1 [Source:HGNC Symbol;Acc:3688]	1470	1481	19774	370	2346	3990	11300	2655	1449	14981	38711	605
ENSG00000077800	FKBP6	protein_coding	7	72742167	72772634	1	FK506 binding protein 6, 36kDa [Source:HGNC Symbol;Acc:3722]	0	0	0	1	0	0	0	0	0	1	0	0
ENSG00000077809	GTF2I	protein_coding	7	74071994	74175026	1	general transcription factor IIi [Source:HGNC Symbol;Acc:4659]	63887.6	35813.6	23481.5	14987	27463.8	49382.2	32377.6	57703.6	30428	28546.4	81529.5	25784.2
ENSG00000077935	SMC1B	protein_coding	22	45739944	45809500	-1	structural maintenance of chromosomes 1B [Source:HGNC Symbol;Acc:11112]	0	15	3	1	7	16	0	4	0	0	0	0
ENSG00000077942	FBLN1	protein_coding	22	45898118	45997015	1	fibulin 1 [Source:HGNC Symbol;Acc:3600]	459	213	8096	1806	935	578	408	452	499	7226	32193	250
ENSG00000077943	ITGA8	protein_coding	10	15555948	15762124	-1	integrin, alpha 8 [Source:HGNC Symbol;Acc:6144]	2	0	1	203	255	2059	0	0	0	3	0	0
ENSG00000077984	CST7	protein_coding	20	24929866	24940564	1	cystatin F (leukocystatin) [Source:HGNC Symbol;Acc:2479]	0	0	0	0	0	0	0	0	0	1	0	0
ENSG00000078018	MAP2	protein_coding	2	210288782	210598842	1	microtubule-associated protein 2 [Source:HGNC Symbol;Acc:6839]	38161	46151	15843	2348	6723	13890	53523	31588	16465	1140	29900	8526
ENSG00000078043	PIAS2	protein_coding	18	44388353	44500123	-1	protein inhibitor of activated STAT, 2 [Source:HGNC Symbol;Acc:17311]	4646	2834	2314	1602	3938	4508	1730	7226	2114	3193	3122	1518
ENSG00000078053	AMPH	protein_coding	7	38423305	38671167	-1	amphiphysin [Source:HGNC Symbol;Acc:471]	777	50	209	286	1135	391	655	5	429	283	2302	80
ENSG00000078061	ARAF	protein_coding	X	47420516	47431307	1	v-raf murine sarcoma 3611 viral oncogene homolog [Source:HGNC Symbol;Acc:646]	39	62	4030	136	66	47	2388	54	23	4337	10395	16
ENSG00000078070	MCCC1	protein_coding	3	182733006	182833863	-1	methylcrotonoyl-CoA carboxylase 1 (alpha) [Source:HGNC Symbol;Acc:6936]	830	376	2741	411	814	621	1195	1068	292	2142	3202	172
ENSG00000078081	LAMP3	protein_coding	3	182840001	182881627	-1	lysosomal-associated membrane protein 3 [Source:HGNC Symbol;Acc:14582]	145	57	4	98	51	20	3	181	7	258	258	84
ENSG00000078098	FAP	protein_coding	2	163027194	163101661	-1	fibroblast activation protein, alpha [Source:HGNC Symbol;Acc:3590]	706	691	89	1	4757	1007	37	0	101	6	388	258
ENSG00000078114	NEBL	protein_coding	10	21068902	21463116	-1	nebulette [Source:HGNC Symbol;Acc:16932]	6312	8902	1714	1249	12345	164	38	15621	1118	1761	2024	0
ENSG00000078124	ACER3	protein_coding	11	76571911	76737841	1	alkaline ceramidase 3 [Source:HGNC Symbol;Acc:16066]	18611	5448	2532	12002	10402	12293	1167	7920	5970	1437	6280	4877
ENSG00000078140	UBE2K	protein_coding	4	39699664	39784412	1	ubiquitin-conjugating enzyme E2K [Source:HGNC Symbol;Acc:4914]	29466	22120	2895	15931	28896	18600	1665	18072	15984	3332	6329	14466
ENSG00000078142	PIK3C3	protein_coding	18	39535171	39667794	1	phosphatidylinositol 3-kinase, catalytic subunit type 3 [Source:HGNC Symbol;Acc:8974]	3225	2613	2362	1253	3878	3261	2819	6811	2376	1573	3071	2673
ENSG00000078177	N4BP2	protein_coding	4	40058446	40159872	1	NEDD4 binding protein 2 [Source:HGNC Symbol;Acc:29851]	7244	7023	830	2329	8174	6296	920	6250	2256	1300	2265	4424
ENSG00000078237	C12orf5	protein_coding	12	4430371	4462338	1	chromosome 12 open reading frame 5 [Source:HGNC Symbol;Acc:1185]	5123	1550	893	1737	4206	5139	816	4076	1429	433	1328	2610
ENSG00000078246	TULP3	protein_coding	12	2986389	3050306	1	tubby like protein 3 [Source:HGNC Symbol;Acc:12425]	563	463	4150	380	1280	632	3463	903	322	4281	7108	322
ENSG00000078269	SYNJ2	protein_coding	6	158402888	158520208	1	synaptojanin 2 [Source:HGNC Symbol;Acc:11504]	16332	5443	11333	10344	8074	10685	1019	5256	3371	22021	29924	2339
ENSG00000078295	ADCY2	protein_coding	5	7396321	7830194	1	adenylate cyclase 2 (brain) [Source:HGNC Symbol;Acc:233]	438	27	4498	95	61	0	88	2	4	957	11342	220
ENSG00000078304	PPP2R5C	protein_coding	14	102228135	102394326	1	protein phosphatase 2, regulatory subunit B', gamma [Source:HGNC Symbol;Acc:9311]	30256.7	16137.2	7809.02	8712.9	5451.08	14521.9	2210	11447.3	9695.81	7237.94	15355.9	9902.79
ENSG00000078319	PMS2P1	pseudogene	7	99918615	99939531	-1	postmeiotic segregation increased 2 pseudogene 1 [Source:HGNC Symbol;Acc:9123]	55.1	33	668.45	39.03	71.97	54.96	576.35	80.14	30	726.15	1072.57	30
ENSG00000078328	RBFOX1	protein_coding	16	6069095	7763340	1	RNA binding protein, fox-1 homolog (C. elegans) 1 [Source:HGNC Symbol;Acc:18222]	1	11	169	234	5	0	17	15	0	0	1	0
ENSG00000078369	GNB1	protein_coding	1	1716726	1822502	-1	guanine nucleotide binding protein (G protein), beta polypeptide 1 [Source:HGNC Symbol;Acc:4396]	16088	16367	51448	15218	16161	16601	30193	24737	13281	43448	50879	9370
ENSG00000078399	HOXA9	protein_coding	7	27202054	27210117	-1	homeobox A9 [Source:HGNC Symbol;Acc:5109]	42	6	2	549	115	8889.99	0	3	1324	1	36	48
ENSG00000078401	EDN1	protein_coding	6	12290596	12297427	1	endothelin 1 [Source:HGNC Symbol;Acc:3176]	532	28	913	893	84	244	2	557	507	3607	797	3905
ENSG00000078403	MLLT10	protein_coding	10	21823094	22032559	1	myeloid/lymphoid or mixed-lineage leukemia (trithorax homolog, Drosophila); translocated to, 10 [Source:HGNC Symbol;Acc:16063]	1571	992	1064	1545	1363	1039	1599	1822	1063	937	2152	0
ENSG00000078487	ZCWPW1	protein_coding	7	99998449	100026615	-1	zinc finger, CW type with PWWP domain 1 [Source:HGNC Symbol;Acc:23486]	25	9	118	3	38	46	180	67	10	150	433	9
ENSG00000078549	ADCYAP1R1	protein_coding	7	31092076	31151089	1	adenylate cyclase activating polypeptide 1 (pituitary) receptor type I [Source:HGNC Symbol;Acc:242]	1	0	42	1	1	0	56166	478	21	14	45	0
ENSG00000078579	FGF20	protein_coding	8	16849678	16859690	-1	fibroblast growth factor 20 [Source:HGNC Symbol;Acc:3677]	63	0	0	0	2	87	0	0	0	0	38	68
ENSG00000078589	P2RY10	protein_coding	X	78200829	78217451	1	purinergic receptor P2Y, G-protein coupled, 10 [Source:HGNC Symbol;Acc:19906]	1	0	0	0	2	0	0	0	0	0	0	0
ENSG00000078596	ITM2A	protein_coding	X	78615881	78623164	-1	integral membrane protein 2A [Source:HGNC Symbol;Acc:6173]	221	0	0	2	2	8	0	0	0	0	927	0
ENSG00000078618	NRD1	protein_coding	1	52254863	52344477	-1	nardilysin (N-arginine dibasic convertase) [Source:HGNC Symbol;Acc:7995]	20213	7724	10291	7466	12718	9573	5731	9980	6258	7886	23351	6197
ENSG00000078668	VDAC3	protein_coding	8	42249142	42263415	1	voltage-dependent anion channel 3 [Source:HGNC Symbol;Acc:12674]	9589	2949	11090	2386	8513	4271	5512	7545	3667	10777	15588	2663
ENSG00000078674	PCM1	protein_coding	8	17780349	17885478	1	pericentriolar material 1 [Source:HGNC Symbol;Acc:8727]	36841	22784	10760	10269	33638	26634	5501	31875	14020	9002	18389	14101
ENSG00000078687	TNRC6C	protein_coding	17	76000249	76104916	1	trinucleotide repeat containing 6C [Source:HGNC Symbol;Acc:29318]	293.98	414.75	2074	183.7	113.28	300.03	2653	360.48	325.16	1983	3728	208.95
ENSG00000078699	CBFA2T2	protein_coding	20	32077881	32237842	1	core-binding factor, runt domain, alpha subunit 2; translocated to, 2 [Source:HGNC Symbol;Acc:1536]	681	233	3698	297	478	571	7374	1217	226	5196	8168	396
ENSG00000078725	DBC1	protein_coding	9	121915736	122131745	-1	deleted in bladder cancer 1 [Source:HGNC Symbol;Acc:2687]	219	0	530	1	6	7	46	4	0	64	6484	7
ENSG00000078747	ITCH	protein_coding	20	32951041	33099198	1	itchy E3 ubiquitin protein ligase [Source:HGNC Symbol;Acc:13890]	17758	13568	3903	11609	12291	15064	3503	26751	9887	4970	7909	11676
ENSG00000078795	PKD2L2	protein_coding	5	137223657	137278436	1	polycystic kidney disease 2-like 2 [Source:HGNC Symbol;Acc:9012]	0	1	1	2	1	0	0	0	2	1	3	0
ENSG00000078804	TP53INP2	protein_coding	20	33292094	33301243	1	tumor protein p53 inducible nuclear protein 2 [Source:HGNC Symbol;Acc:16104]	1108	398	8190	731	1168	855	6954	2187	472	8523	11610	587
ENSG00000078808	SDF4	protein_coding	1	1152288	1167411	-1	stromal cell derived factor 4 [Source:HGNC Symbol;Acc:24188]	15	268	24801	393	173	105	9320	21	69	15265	26603	32
ENSG00000078814	MYH7B	protein_coding	20	33563206	33590240	1	myosin, heavy chain 7B, cardiac muscle, beta [Source:HGNC Symbol;Acc:15906]	0	0	20	1	0	0	26	1	0	23	71	1
ENSG00000078898	BPIFB2	protein_coding	20	31595406	31611515	1	BPI fold containing family B, member 2 [Source:HGNC Symbol;Acc:16177]	0	0	0	0	0	0	17	0	0	0	0	0
ENSG00000078900	TP73	protein_coding	1	3569084	3652765	1	tumor protein p73 [Source:HGNC Symbol;Acc:12003]	27	44	1294	45	55	0	2507	13	10	1567	1061	12
ENSG00000078902	TOLLIP	protein_coding	11	1295601	1330884	-1	toll interacting protein [Source:HGNC Symbol;Acc:16476]	199	212	5383	227	87	323	3458	244	84	4213	12277	92
ENSG00000078967	UBE2D4	protein_coding	7	43966037	43993166	1	ubiquitin-conjugating enzyme E2D 4 (putative) [Source:HGNC Symbol;Acc:21647]	94	86	951	89	160	97	1723	174	41	1098	2105	31
ENSG00000079101	CLUL1	protein_coding	18	596988	650334	1	clusterin-like 1 (retinal) [Source:HGNC Symbol;Acc:2096]	43	2	24	0	22	28	0	9	0	2	36	4
ENSG00000079102	RUNX1T1	protein_coding	8	92967203	93115514	-1	runt-related transcription factor 1; translocated to, 1 (cyclin D-related) [Source:HGNC Symbol;Acc:1535]	2233	763	827	679	2175	1434	109	1624	347	579	1318	309
ENSG00000079112	CDH17	protein_coding	8	95139399	95229531	-1	cadherin 17, LI cadherin (liver-intestine) [Source:HGNC Symbol;Acc:1756]	0	2	0	0	9	0	0	3	0	0	0	2
ENSG00000079134	THOC1	protein_coding	18	214520	268050	-1	THO complex 1 [Source:HGNC Symbol;Acc:19070]	5433	3483	1490	1969	4669	2864	1068	6364	1803	953	2840	2179
ENSG00000079150	FKBP7	protein_coding	2	179328391	179343327	-1	FK506 binding protein 7 [Source:HGNC Symbol;Acc:3723]	6662	1324	607	316	5291	2825	217	1176	2681	402	3603	1197
ENSG00000079156	OSBPL6	protein_coding	2	179059208	179264160	1	oxysterol binding protein-like 6 [Source:HGNC Symbol;Acc:16388]	9231	6810	4639	3114	2778	1304	1904	4519	2045	3828	8928	1823
ENSG00000079215	SLC1A3	protein_coding	5	36606457	36688436	1	solute carrier family 1 (glial high affinity glutamate transporter), member 3 [Source:HGNC Symbol;Acc:10941]	30010	17994	51492	1150	1622	4753	26246	36548	6598	5078	53846	1713
ENSG00000079246	XRCC5	protein_coding	2	216972187	217071026	1	X-ray repair complementing defective repair in Chinese hamster cells 5 (double-strand-break rejoining) [Source:HGNC Symbol;Acc:12833]	48268	21015	28253	17786	24347	24655	17621	34858	14514	26983	62790	15207
ENSG00000079257	LXN	protein_coding	3	158363611	158390482	-1	latexin [Source:HGNC Symbol;Acc:13347]	0	0	0	0	1	139	0	0	0	0	0	0
ENSG00000079263	SP140	protein_coding	2	231090445	231223762	1	SP140 nuclear body protein [Source:HGNC Symbol;Acc:17133]	1.18	0	7.66	0	2.16	6.83	1.12	4	0	11.54	78.9	1.09
ENSG00000079277	MKNK1	protein_coding	1	47023090	47082515	-1	MAP kinase interacting serine/threonine kinase 1 [Source:HGNC Symbol;Acc:7110]	229	9	254.04	175	138	111	60	181	63	208	4057.76	47
ENSG00000079308	TNS1	protein_coding	2	218664512	218867718	-1	tensin 1 [Source:HGNC Symbol;Acc:11973]	455	406	86.76	105	92.59	958	5560.57	101	35	3647.22	14633.5	86
ENSG00000079313	REXO1	protein_coding	19	1815248	1848452	-1	REX1, RNA exonuclease 1 homolog (S. cerevisiae) [Source:HGNC Symbol;Acc:24616]	4	47	2343	64	11	15	4008	3	19	2564	6153	13
ENSG00000079332	SAR1A	protein_coding	10	71909960	71930279	-1	SAR1 homolog A (S. cerevisiae) [Source:HGNC Symbol;Acc:10534]	11436	7147	2849	13387	13664	12678	2688	10758	9519	2178	6135	4453
ENSG00000079335	CDC14A	protein_coding	1	100810584	100985833	1	CDC14 cell division cycle 14 homolog A (S. cerevisiae) [Source:HGNC Symbol;Acc:1718]	1517	787	215	615	1034	769	189	1061	605	412	764	699
ENSG00000079337	RAPGEF3	protein_coding	12	48128455	48164823	-1	Rap guanine nucleotide exchange factor (GEF) 3 [Source:HGNC Symbol;Acc:16629]	0	1	58	1	7	1	274	1	1	67	227	3
ENSG00000079385	CEACAM1	protein_coding	19	43011456	43065386	-1	carcinoembryonic antigen-related cell adhesion molecule 1 (biliary glycoprotein) [Source:HGNC Symbol;Acc:1814]	33	0	4	0	40	7	8	2	1	7	125	6
ENSG00000079387	SENP1	protein_coding	12	48436681	48500091	-1	SUMO1/sentrin specific peptidase 1 [Source:HGNC Symbol;Acc:17927]	5939	3588	2139	2247	7195	3601	1518	3876	2808	2152	4142	2442
ENSG00000079393	DUSP13	protein_coding	10	76854190	76868976	-1	dual specificity phosphatase 13 [Source:HGNC Symbol;Acc:19681]	0	0	1	0	0	0	0	0	0	0	3	0
ENSG00000079432	CIC	protein_coding	19	42772689	42799948	1	capicua homolog (Drosophila) [Source:HGNC Symbol;Acc:14214]	14	200	8767	174	70	41	18695	7	27	7570	26282	20
ENSG00000079435	LIPE	protein_coding	19	42905659	42931578	-1	lipase, hormone-sensitive [Source:HGNC Symbol;Acc:6621]	2	8	859	11	0	2	885	0	5	535	1333	0
ENSG00000079459	FDFT1	protein_coding	8	11653082	11696818	1	farnesyl-diphosphate farnesyltransferase 1 [Source:HGNC Symbol;Acc:3629]	7820	7093	62897	7376	8480	5251	15829	5931	4096	28142	99201	3455
ENSG00000079462	PAFAH1B3	protein_coding	19	42801185	42807698	-1	platelet-activating factor acetylhydrolase 1b, catalytic subunit 3 (29kDa) [Source:HGNC Symbol;Acc:8576]	5	25	3076	78	17	15	8041	2	9	3380	7416	8
ENSG00000079482	OPHN1	protein_coding	X	67262186	67653755	-1	oligophrenin 1 [Source:HGNC Symbol;Acc:8148]	1734	1438	1853	879	909	701	864	1386	1129	1253	3612	443
ENSG00000079557	AFM	protein_coding	4	74347400	74369691	1	afamin [Source:HGNC Symbol;Acc:316]	1	0	0	0	6	1	0	0	0	0	3	0
ENSG00000079616	KIF22	protein_coding	16	29802040	29816706	1	kinesin family member 22 [Source:HGNC Symbol;Acc:6391]	434	388	7206	338	544	318	6674	479	311	7748	10999	175
ENSG00000079689	SCGN	protein_coding	6	25652464	25702011	1	secretagogin, EF-hand calcium binding protein [Source:HGNC Symbol;Acc:16941]	0	0	0	0	0	0	1	15	0	0	0	0
ENSG00000079691	LRRC16A	protein_coding	6	25279306	25620758	1	leucine rich repeat containing 16A [Source:HGNC Symbol;Acc:21581]	1903	553	2779	138	836	330	987	628	112	1514	5640	203
ENSG00000079739	PGM1	protein_coding	1	64058947	64125916	1	phosphoglucomutase 1 [Source:HGNC Symbol;Acc:8905]	624	266	4187	431	882	550	4005	733	321	3548	13104	132
ENSG00000079785	DDX1	protein_coding	2	15731302	15771225	1	DEAD (Asp-Glu-Ala-Asp) box helicase 1 [Source:HGNC Symbol;Acc:2734]	20133	7607	5843	6214	11083	10368	4397	15298	7597	7411	14304	6369
ENSG00000079805	DNM2	protein_coding	19	10828755	10944164	1	dynamin 2 [Source:HGNC Symbol;Acc:2974]	17	198	12497	296	67	41	11231	26	43	12604	25829	22
ENSG00000079819	EPB41L2	protein_coding	6	131160487	131384462	-1	erythrocyte membrane protein band 4.1-like 2 [Source:HGNC Symbol;Acc:3379]	11503	8208	19079	5879	7554	3638	5373	7212	6454	13148	36069	5553
ENSG00000079841	RIMS1	protein_coding	6	72596406	73112845	1	regulating synaptic membrane exocytosis 1 [Source:HGNC Symbol;Acc:17282]	384	5	0	158	2	226	23	1	3	387	222	215
ENSG00000079931	MOXD1	protein_coding	6	132617194	132722684	-1	monooxygenase, DBH-like 1 [Source:HGNC Symbol;Acc:21063]	14747	19945	52480	10	7610	9153	1172	11352	5653	7198	28782	5894
ENSG00000079950	STX7	protein_coding	6	132779054	132834337	-1	syntaxin 7 [Source:HGNC Symbol;Acc:11442]	8672	6954	1362	4742	4115	7519	1012	4121	3114	993	4391	4883
ENSG00000079974	RABL2B	protein_coding	22	51205929	51222091	-1	RAB, member of RAS oncogene family-like 2B [Source:HGNC Symbol;Acc:9800]	194.22	43.67	1417.47	38.09	127.76	61.64	1092.87	243.04	36.57	2911.7	6559.8	59.74
ENSG00000079999	KEAP1	protein_coding	19	10596796	10614417	-1	kelch-like ECH-associated protein 1 [Source:HGNC Symbol;Acc:23177]	48	111	7505	195	75	96	9155	145	29	7651	15498	47
ENSG00000080007	DDX43	protein_coding	6	74104471	74127292	1	DEAD (Asp-Glu-Ala-Asp) box polypeptide 43 [Source:HGNC Symbol;Acc:18677]	1	3	0	0	0	0	30	0	0	0	0	0
ENSG00000080031	PTPRH	protein_coding	19	55692616	55720874	-1	protein tyrosine phosphatase, receptor type, H [Source:HGNC Symbol;Acc:9672]	0	1	27	3	2	2	4	0	1	85	684	0
ENSG00000080166	DCT	protein_coding	13	95091741	95131936	-1	dopachrome tautomerase [Source:HGNC Symbol;Acc:2709]	4	0	1	0	4	1	26	20	3	5	23	1
ENSG00000080189	SLC35C2	protein_coding	20	44978167	44993043	-1	solute carrier family 35, member C2 [Source:HGNC Symbol;Acc:17117]	18	47	2227	43	71	15	2562	42	20	3024	6522	10
ENSG00000080200	CRYBG3	protein_coding	3	97595819	97663810	1	beta-gamma crystallin domain containing 3 [Source:HGNC Symbol;Acc:34427]	5711	2791	348	2813	2200	3294	471	1504	1431	839	2992	1480
ENSG00000080224	EPHA6	protein_coding	3	96533425	97471304	1	EPH receptor A6 [Source:HGNC Symbol;Acc:19296]	1	0	0	0	1	0	0	0	38	0	0	0
ENSG00000080293	SCTR	protein_coding	2	120197419	120282070	-1	secretin receptor [Source:HGNC Symbol;Acc:10608]	0	0	0	0	0	0	0	0	0	0	1	0
ENSG00000080298	RFX3	protein_coding	9	3218297	3526004	-1	regulatory factor X, 3 (influences HLA class II expression) [Source:HGNC Symbol;Acc:9984]	4942	9425	2379	3800	5075	2717	3402	6611	2120	1863	3544	2896
ENSG00000080345	RIF1	protein_coding	2	152266397	152364527	1	RAP1 interacting factor homolog (yeast) [Source:HGNC Symbol;Acc:23207]	34831	36713	3041	18728	30686	25735	1723	19845	17566	2372	5226	17770
ENSG00000080371	RAB21	protein_coding	12	72148654	72184699	1	RAB21, member RAS oncogene family [Source:HGNC Symbol;Acc:18263]	14878	16797	3858	8703	12968	14417	1874	11738	9633	2748	5863	8499
ENSG00000080493	SLC4A4	protein_coding	4	72053003	72437804	1	solute carrier family 4, sodium bicarbonate cotransporter, member 4 [Source:HGNC Symbol;Acc:11030]	200	3552	176	5	232	3840	1858	55	290	9	149	192
ENSG00000080503	SMARCA2	protein_coding	9	2015342	2193624	1	SWI/SNF related, matrix associated, actin dependent regulator of chromatin, subfamily a, member 2 [Source:HGNC Symbol;Acc:11098]	7241	4530	4511	2392	5865	4922	3564	1905	2007	3942	15241	1251
ENSG00000080511	RDH8	protein_coding	19	10123925	10132955	1	retinol dehydrogenase 8 (all-trans) [Source:HGNC Symbol;Acc:14423]	0	0	0	0	0	0	0	0	0	0	10	0
ENSG00000080546	SESN1	protein_coding	6	109307640	109416022	-1	sestrin 1 [Source:HGNC Symbol;Acc:21595]	4740	817	1241	503	5895	6795	864	1033	434	661	3247	1757
ENSG00000080561	MID2	protein_coding	X	107068985	107170423	1	midline 2 [Source:HGNC Symbol;Acc:7096]	110	36	546	0	77	110	74	35	7	803	1367	55
ENSG00000080572	PIH1D3	protein_coding	X	106449862	106487473	1	PIH1 domain containing 3 [Source:HGNC Symbol;Acc:28570]	0	0	0	0	1	0	0	0	0	0	0	0
ENSG00000080573	COL5A3	protein_coding	19	10070237	10121147	-1	collagen, type V, alpha 3 [Source:HGNC Symbol;Acc:14864]	55	12	309	54	1	2	19	3	59	782	86515	36
ENSG00000080603	SRCAP	protein_coding	16	30709530	30755602	1	Snf2-related CREBBP activator protein [Source:HGNC Symbol;Acc:16974]	45	230	12171.5	210	140	78	15890.1	68	50	13570.9	33870.8	26
ENSG00000080608	KIAA0020	protein_coding	9	2720469	2844241	-1	KIAA0020 [Source:HGNC Symbol;Acc:29676]	8293	4859	2186	3880	4926	3434	1010	5412	1922	2702	5840	1608
ENSG00000080618	CPB2	protein_coding	13	46627321	46679211	-1	carboxypeptidase B2 (plasma) [Source:HGNC Symbol;Acc:2300]	0	0	0	0	0	0	0	0	0	0	0	0
ENSG00000080644	CHRNA3	protein_coding	15	78885394	78913637	-1	cholinergic receptor, nicotinic, alpha 3 (neuronal) [Source:HGNC Symbol;Acc:1957]	2	1	2	0	13	5	93	0	0	7	15	10
ENSG00000080709	KCNN2	protein_coding	5	113696666	113832321	1	potassium intermediate/small conductance calcium-activated channel, subfamily N, member 2 [Source:HGNC Symbol;Acc:6291]	6	8	1	1	0	5	955	190	7	49	9	3
ENSG00000080802	CNOT4	protein_coding	7	135046547	135194875	-1	CCR4-NOT transcription complex, subunit 4 [Source:HGNC Symbol;Acc:7880]	4208	3467	1859	1785	1929	3483	2285	2810	2908	2043	6550	1499
ENSG00000080815	PSEN1	protein_coding	14	73603126	73690399	1	presenilin 1 [Source:HGNC Symbol;Acc:9508]	6187	1839	5424	1565	2096	3482	4996	4839	2062	4644	12439	2064
ENSG00000080819	CPOX	protein_coding	3	98239976	98312567	-1	coproporphyrinogen oxidase [Source:HGNC Symbol;Acc:2321]	2196	2937	897	6584	3233	3159	854	1983	2874	2604	3589	1553
ENSG00000080822	CLDND1	protein_coding	3	98216756	98241910	-1	claudin domain containing 1 [Source:HGNC Symbol;Acc:1322]	26723	15046	2244	35317	11143	11337	2813	12261	24711	7451	12763	16062
ENSG00000080823	MOK	protein_coding	14	102690837	102771537	-1	MOK protein kinase [Source:HGNC Symbol;Acc:9833]	111	298	899	34	78	255	273	97	118	868	1496	45
ENSG00000080824	HSP90AA1	protein_coding	14	102547106	102606036	-1	heat shock protein 90kDa alpha (cytosolic), class A member 1 [Source:HGNC Symbol;Acc:5253]	430553	353118	209883	116079	223489	386308	72141.3	378634	174727	145200	261885	137676
ENSG00000080839	RBL1	protein_coding	20	35624752	35724398	-1	retinoblastoma-like 1 (p107) [Source:HGNC Symbol;Acc:9893]	5562	6725	1622	3871	3734	2729	1835	6992	4920	2085	2220	2089
ENSG00000080845	DLGAP4	protein_coding	20	34894258	35157040	1	discs, large (Drosophila) homolog-associated protein 4 [Source:HGNC Symbol;Acc:24476]	834	392	8713	562	601	508	11521	1203	429	11287	31216	483
ENSG00000080854	IGSF9B	protein_coding	11	133785185	133826880	-1	immunoglobulin superfamily, member 9B [Source:HGNC Symbol;Acc:32326]	0	1	32	2	1	0	534	5	2	15	1660	1
ENSG00000080910	CFHR2	protein_coding	1	196788898	196928356	1	complement factor H-related 2 [Source:HGNC Symbol;Acc:4890]	0	0	0	0	0	0	0	0	0	0	0	0
ENSG00000080947	CROCCP3	pseudogene	1	16793931	16825752	-1	ciliary rootlet coiled-coil, rootletin pseudogene 3 [Source:HGNC Symbol;Acc:29405]	52	74	168.4	64	79	58	135.04	39	53	137.98	350.61	31
ENSG00000080986	NDC80	protein_coding	18	2571510	2616634	1	NDC80 kinetochore complex component homolog (S. cerevisiae) [Source:HGNC Symbol;Acc:16909]	11235	8899	2772	5830	9412	4733	1546	7845	3864	1937	2302	4027
ENSG00000081014	AP4E1	protein_coding	15	51200869	51298097	1	adaptor-related protein complex 4, epsilon 1 subunit [Source:HGNC Symbol;Acc:573]	1630	6983	951	5738	6044	3151	545	3292	4015	988	530	3815
ENSG00000081019	RSBN1	protein_coding	1	114304454	114355098	-1	round spermatid basic protein 1 [Source:HGNC Symbol;Acc:25642]	4744	6489	1155	3441	3398	3645	911	5610	2695	735	1584	3531
ENSG00000081026	MAGI3	protein_coding	1	113933371	114228545	1	membrane associated guanylate kinase, WW and PDZ domain containing 3 [Source:HGNC Symbol;Acc:29647]	5456	4680	1918	2741	5002	1934	1363	1947	1824	1583	4707	988
ENSG00000081041	CXCL2	protein_coding	4	74962793	74965010	-1	chemokine (C-X-C motif) ligand 2 [Source:HGNC Symbol;Acc:4603]	35	0	58.36	66	101	25	19	23	95	32	258.25	26
ENSG00000081051	AFP	protein_coding	4	74296855	74321891	1	alpha-fetoprotein [Source:HGNC Symbol;Acc:317]	13	15	1	5	73	24	0	0	1	1	103	2
ENSG00000081052	COL4A4	protein_coding	2	227867427	228028829	-1	collagen, type IV, alpha 4 [Source:HGNC Symbol;Acc:2206]	258	53	804	14	97	7	4	742	36	12	376	366
ENSG00000081059	TCF7	protein_coding	5	133450402	133487556	1	transcription factor 7 (T-cell specific, HMG-box) [Source:HGNC Symbol;Acc:11639]	277	57	1302	130	507	160	596	96	168	691	3007	38
ENSG00000081087	OSTM1	protein_coding	6	108362613	108487058	-1	osteopetrosis associated transmembrane protein 1 [Source:HGNC Symbol;Acc:21652]	15454	10931	2011	7511	9885	15730	1480	5512	12016	1900	6782	7698
ENSG00000081138	CDH7	protein_coding	18	63417488	63548638	1	cadherin 7, type 2 [Source:HGNC Symbol;Acc:1766]	243	0	12	0	1	307	558	0	6	5	629	104
ENSG00000081148	IMPG2	protein_coding	3	100945570	101039404	-1	interphotoreceptor matrix proteoglycan 2 [Source:HGNC Symbol;Acc:18362]	23	29	17	3	6	103	7	8	8	34	70	22
ENSG00000081154	PCNP	protein_coding	3	101292939	101313281	1	PEST proteolytic signal containing nuclear protein [Source:HGNC Symbol;Acc:30023]	60261.9	55043	3357	53447	47495	49038	2962	29304	32647	4875	9995.97	29955.9
ENSG00000081177	EXD2	protein_coding	14	69658228	69709075	1	exonuclease 3'-5' domain containing 2 [Source:HGNC Symbol;Acc:20217]	1798	960	3704	224	541	986	1494	1724	467	2396	7547	450
ENSG00000081181	ARG2	protein_coding	14	68086515	68118437	1	arginase, type II [Source:HGNC Symbol;Acc:664]	232	52	108	25	45	164	115	272	61	211	499	71
ENSG00000081189	MEF2C	protein_coding	5	88013975	88199922	-1	myocyte enhancer factor 2C [Source:HGNC Symbol;Acc:6996]	1203	3476	1258	25	507	3209	1032	232	4401	1174	916	1392
ENSG00000081237	PTPRC	protein_coding	1	198607801	198726545	1	protein tyrosine phosphatase, receptor type, C [Source:HGNC Symbol;Acc:9666]	26	2	1	11	18	3	0	0	2	0	30	40
ENSG00000081248	CACNA1S	protein_coding	1	201008642	201081694	-1	calcium channel, voltage-dependent, L type, alpha 1S subunit [Source:HGNC Symbol;Acc:1397]	0	0	98	0	0	0	0	0	0	217	71	1
ENSG00000081277	PKP1	protein_coding	1	201252580	201302121	1	plakophilin 1 (ectodermal dysplasia/skin fragility syndrome) [Source:HGNC Symbol;Acc:9023]	1	0	26	2	0	0	1	2	0	16	60	0
ENSG00000081307	UBA5	protein_coding	3	132373290	132396941	1	ubiquitin-like modifier activating enzyme 5 [Source:HGNC Symbol;Acc:23230]	14619	9609	1886	8403	11532	4862	1272	8700	6838	2146	4340	6525
ENSG00000081320	STK17B	protein_coding	2	196998290	197041227	-1	serine/threonine kinase 17b [Source:HGNC Symbol;Acc:11396]	3682	4759	889	3517	3105	2559	321	1610	2260	331	1099	1722
ENSG00000081377	CDC14B	protein_coding	9	99252523	99382112	-1	CDC14 cell division cycle 14 homolog B (S. cerevisiae) [Source:HGNC Symbol;Acc:1719]	9940.55	3191.66	3929.97	1917.22	3118.68	1514.64	2183.99	2678.08	2794.87	3251.92	9515.78	1931.91
ENSG00000081386	ZNF510	protein_coding	9	99518147	99540411	-1	zinc finger protein 510 [Source:HGNC Symbol;Acc:29161]	8548	3388	1579	2310	4996	2254	1455	3779	2710	1171	4322	2774
ENSG00000081479	LRP2	protein_coding	2	169983619	170219195	-1	low density lipoprotein receptor-related protein 2 [Source:HGNC Symbol;Acc:6694]	86	3	53	3	2	9	0	501	4	4	2007	6
ENSG00000081665	ZNF506	protein_coding	19	19896648	19932560	-1	zinc finger protein 506 [Source:HGNC Symbol;Acc:23780]	4860.33	2600	872.92	2139	2787	3270	756	2883	1762	910.09	2011.82	2648
ENSG00000081692	JMJD4	protein_coding	1	227918126	227923112	-1	jumonji domain containing 4 [Source:HGNC Symbol;Acc:25724]	6	23	1618	46	12	12	1952	2	10	1426	4297	1
ENSG00000081721	DUSP12	protein_coding	1	161719548	161727028	1	dual specificity phosphatase 12 [Source:HGNC Symbol;Acc:3067]	3530	1516	1654	1479	1432	1468	1989	2403	1256	2254	3294	1124
ENSG00000081760	AACS	protein_coding	12	125549925	125627873	1	acetoacetyl-CoA synthetase [Source:HGNC Symbol;Acc:21298]	100	121	3280	307	90	128	1289	131	38	3459	9571	55
ENSG00000081791	KIAA0141	protein_coding	5	141303373	141321612	1	KIAA0141 [Source:HGNC Symbol;Acc:28969]	512	369	4770	404	369	406	3601	581	253	4580	8396	307
ENSG00000081800	SLC13A1	protein_coding	7	122753585	122840040	-1	solute carrier family 13 (sodium/sulfate symporters), member 1 [Source:HGNC Symbol;Acc:10916]	0	0	0	0	0	2	0	0	3	0	0	0
ENSG00000081803	CADPS2	protein_coding	7	121958481	122526813	-1	Ca++-dependent secretion activator 2 [Source:HGNC Symbol;Acc:16018]	1105	2271	787	1314	4751	3154	1881	703	350	3535	1792	566
ENSG00000081818	PCDHB4	protein_coding	5	140501581	140505201	1	protocadherin beta 4 [Source:HGNC Symbol;Acc:8689]	1358	1003	10.18	2	167	207	13.23	62	10	24.29	2660.88	37
ENSG00000081842	PCDHA6	protein_coding	5	140207563	140391929	1	protocadherin alpha 6 [Source:HGNC Symbol;Acc:8672]	4.58	0	2097.35	0	89	0	17.49	0	0	6.12	11.44	0
ENSG00000081853	PCDHGA2	protein_coding	5	140718539	140892546	1	protocadherin gamma subfamily A, 2 [Source:HGNC Symbol;Acc:8700]	21	6	371.15	0	11	4	311.38	1	1	119.76	766.39	12
ENSG00000081870	HSPB11	protein_coding	1	54387234	54411975	-1	heat shock protein family B (small), member 11 [Source:HGNC Symbol;Acc:25019]	6208	2632	917	3280	6971	2430	351	2298	1831	961	1998	1718
ENSG00000081913	PHLPP1	protein_coding	18	60382672	60647666	1	PH domain and leucine rich repeat protein phosphatase 1 [Source:HGNC Symbol;Acc:20610]	1818	1333	4067	805	1499	774	9880	5294	884	3690	8044	949
ENSG00000081923	ATP8B1	protein_coding	18	55313658	55470333	-1	ATPase, aminophospholipid transporter, class I, type 8B, member 1 [Source:HGNC Symbol;Acc:3706]	1642	882	689	5555	3529	761	21	354	1497	1015	1751	9740
ENSG00000081985	IL12RB2	protein_coding	1	67773047	67862583	1	interleukin 12 receptor, beta 2 [Source:HGNC Symbol;Acc:5972]	1	0	0	0	2	1	6	6	0	6	11	0
ENSG00000082014	SMARCD3	protein_coding	7	150935850	150974982	-1	SWI/SNF related, matrix associated, actin dependent regulator of chromatin, subfamily d, member 3 [Source:HGNC Symbol;Acc:11108]	117	125	2356	50	54	445	4930	196	117	2531	10213	81
ENSG00000082068	WDR70	protein_coding	5	37379314	37753537	1	WD repeat domain 70 [Source:HGNC Symbol;Acc:25495]	1332	258	1736.16	273	816	613	1189	1059	409	1929	5210.48	362
ENSG00000082074	FYB	protein_coding	5	39105338	39274630	-1	FYN binding protein [Source:HGNC Symbol;Acc:4036]	3	1	0	7	16	115	0	0	3	3	31	6
ENSG00000082126	MPP4	protein_coding	2	202509593	202563417	-1	membrane protein, palmitoylated 4 (MAGUK p55 subfamily member 4) [Source:HGNC Symbol;Acc:13680]	674	241	334	227	115	92	16	125	116	190	1101	323
ENSG00000082146	STRADB	protein_coding	2	202252581	202345569	1	STE20-related kinase adaptor beta [Source:HGNC Symbol;Acc:13205]	12380.3	5824.21	3385.89	4113.4	7983.18	4406.59	2431.17	3968.96	3459.27	2308.61	7591.03	2547.73
ENSG00000082153	BZW1	protein_coding	2	201675317	201688569	1	basic leucine zipper and W2 domains 1 [Source:HGNC Symbol;Acc:18380]	136872	108632	12870.6	57298.1	83230.1	88301.6	5941.2	74805.1	66320.4	12174.9	24777.4	56713.3
ENSG00000082175	PGR	protein_coding	11	100900355	101001255	-1	progesterone receptor [Source:HGNC Symbol;Acc:8910]	2	0	0	0	3	50	0	1	1	0	4	0
ENSG00000082196	C1QTNF3	protein_coding	5	33987279	34124633	-1	C1q and tumor necrosis factor related protein 3 [Source:HGNC Symbol;Acc:14326]	136	115	104.41	93	203	300	113.47	105	85	145.77	292.97	62
ENSG00000082212	ME2	protein_coding	18	48405419	48474691	1	malic enzyme 2, NAD(+)-dependent, mitochondrial [Source:HGNC Symbol;Acc:6984]	14056	5786	4977	3475	7619	6393	3029	12727	4120	2920	7658	3331
ENSG00000082213	C5orf22	protein_coding	5	31532373	31555165	1	chromosome 5 open reading frame 22 [Source:HGNC Symbol;Acc:25639]	8705	6335	1673	4325	6915	7134	842	6190	5265	1813	3292	6924
ENSG00000082258	CCNT2	protein_coding	2	135675805	135716912	1	cyclin T2 [Source:HGNC Symbol;Acc:1600]	9048	6591	1671	4272	5310	6510	1607	6428	4796	1999	5349	4632
ENSG00000082269	FAM135A	protein_coding	6	71122644	71270877	1	family with sequence similarity 135, member A [Source:HGNC Symbol;Acc:21084]	5151	3277	758	2610	6832	4125	513	7110	2095	644	902	2283
ENSG00000082293	COL19A1	protein_coding	6	70576463	70919679	1	collagen, type XIX, alpha 1 [Source:HGNC Symbol;Acc:2196]	85	1122	22	2	1	6	14	0	101	4	570	42
ENSG00000082397	EPB41L3	protein_coding	18	5392383	5630699	-1	erythrocyte membrane protein band 4.1-like 3 [Source:HGNC Symbol;Acc:3380]	5458	4143	9	1	1826	181	13	634	5155	0	7030	2
ENSG00000082438	COBLL1	protein_coding	2	165510134	165700189	-1	COBL-like 1 [Source:HGNC Symbol;Acc:23571]	3578	4322	3185	2556	9810	935	370	937	1519	581	1798	3470
ENSG00000082458	DLG3	protein_coding	X	69664711	69725337	1	discs, large homolog 3 (Drosophila) [Source:HGNC Symbol;Acc:2902]	113	148	5115	54	144	219	828	353	101	3177	1647	152
ENSG00000082482	KCNK2	protein_coding	1	215179118	215410436	1	potassium channel, subfamily K, member 2 [Source:HGNC Symbol;Acc:6277]	5505	270	6258	10801	2229	7033	983	17	340	1446	7110	674
ENSG00000082497	SERTAD4	protein_coding	1	210406144	210419976	1	SERTA domain containing 4 [Source:HGNC Symbol;Acc:25236]	8827	2091	113	383	3222	2057	14	590	4683	527	5368	2316
ENSG00000082512	TRAF5	protein_coding	1	211499957	211548288	1	TNF receptor-associated factor 5 [Source:HGNC Symbol;Acc:12035]	7398	2091	969	2420	2170	1593	1548	1216	697	1746	6429	3887
ENSG00000082515	MRPL22	protein_coding	5	154320630	154348971	1	mitochondrial ribosomal protein L22 [Source:HGNC Symbol;Acc:14480]	2195	843	1962	920	1540	1198	874	1348	638	1957	4210	653
ENSG00000082516	GEMIN5	protein_coding	5	154266976	154317769	-1	gem (nuclear organelle) associated protein 5 [Source:HGNC Symbol;Acc:20043]	1981	1116	3375	645	1285	1268	2503	2866	785	2592	7689	1030
ENSG00000082556	OPRK1	protein_coding	8	54138284	54164257	-1	opioid receptor, kappa 1 [Source:HGNC Symbol;Acc:8154]	5	0	0	0	1	0	42	2	0	6	12	2
ENSG00000082641	NFE2L1	protein_coding	17	46125691	46138849	1	nuclear factor (erythroid-derived 2)-like 1 [Source:HGNC Symbol;Acc:7781]	2843	1529	55854	1494	2509	2918	13995	2867	1339	43262	92052	1469
ENSG00000082684	SEMA5B	protein_coding	3	122628041	122747452	-1	sema domain, seven thrombospondin repeats (type 1 and type 1-like), transmembrane domain (TM) and short cytoplasmic domain, (semaphorin) 5B [Source:HGNC Symbol;Acc:10737]	1	1	1417	1	5	1	3263	5	2	334	3061	0
ENSG00000082701	GSK3B	protein_coding	3	119540170	119813264	-1	glycogen synthase kinase 3 beta [Source:HGNC Symbol;Acc:4617]	21333	12810	6224	9880	9811	19213	8360	13206	10733	5499	15063	11419
ENSG00000082781	ITGB5	protein_coding	3	124480795	124606674	-1	integrin, beta 5 [Source:HGNC Symbol;Acc:6160]	3052	824	9358	1167	2277	1008	188	875	477	28042	37070	1741
ENSG00000082805	ERC1	protein_coding	12	1099675	1605090	1	ELKS/RAB6-interacting/CAST family member 1 [Source:HGNC Symbol;Acc:17072]	1879	658	5750	597	1140	883	7057	1075	479	5585	18496	440
ENSG00000082898	XPO1	protein_coding	2	61704984	61765761	-1	exportin 1 (CRM1 homolog, yeast) [Source:HGNC Symbol;Acc:12825]	131024	107178	7111	68197	115710	89554	4600	76121	57382	8145	18095	44042
ENSG00000082929	C4orf6	protein_coding	4	5526296	5529528	1	chromosome 4 open reading frame 6 [Source:HGNC Symbol;Acc:13716]	0	0	1	6	0	0	1	0	0	4	4	0
ENSG00000082996	RNF13	protein_coding	3	149530495	149679926	1	ring finger protein 13 [Source:HGNC Symbol;Acc:10057]	9261	6532	1752	3055	5196	3865	916	8376	4407	1358	4044	3489
ENSG00000083067	TRPM3	protein_coding	9	73149949	74061820	-1	transient receptor potential cation channel, subfamily M, member 3 [Source:HGNC Symbol;Acc:17992]	29	153	595	2	10	38	1577	16	17	188	538	27
ENSG00000083093	PALB2	protein_coding	16	23614488	23652631	-1	partner and localizer of BRCA2 [Source:HGNC Symbol;Acc:26144]	3057	1723	1084	940	2330	1683	822	3410	1518	640	2499	1815
ENSG00000083097	DOPEY1	protein_coding	6	83777385	83881069	1	dopey family member 1 [Source:HGNC Symbol;Acc:21194]	3843	1937	1026	950	2151	3246	727	1548	1258	931	3464	1460
ENSG00000083099	LYRM2	protein_coding	6	90277863	90348472	-1	LYR motif containing 2 [Source:HGNC Symbol;Acc:25229]	14944	14475	4648	5780	16375	13651	2374	10682	7380	3602	6123	5970
ENSG00000083123	BCKDHB	protein_coding	6	80816364	81055987	1	branched chain keto acid dehydrogenase E1, beta polypeptide [Source:HGNC Symbol;Acc:987]	3954	1602	1241	984	2102	1775	664	1859	1100	939	3124	901
ENSG00000083168	KAT6A	protein_coding	8	41786997	41909508	-1	K(lysine) acetyltransferase 6A [Source:HGNC Symbol;Acc:13013]	6378	3588	7901	1862	4243	4644	9592	7186	3925	9259	17900	3522
ENSG00000083223	ZCCHC6	protein_coding	9	88902648	88969369	-1	zinc finger, CCHC domain containing 6 [Source:HGNC Symbol;Acc:25817]	4020	2106	1450	1492	2199	1452	1004	1499	1731	1246	5480	1556
ENSG00000083290	ULK2	protein_coding	17	19674142	19771249	-1	unc-51-like kinase 2 (C. elegans) [Source:HGNC Symbol;Acc:13480]	2870	1327	1740	991	3375	2288	1636	1243	726	1846	4070	1530
ENSG00000083307	GRHL2	protein_coding	8	102504660	102681954	1	grainyhead-like 2 (Drosophila) [Source:HGNC Symbol;Acc:2799]	0	0	2	0	0	6	0	0	0	0	1	0
ENSG00000083312	TNPO1	protein_coding	5	72112139	72212560	1	transportin 1 [Source:HGNC Symbol;Acc:6401]	32469	61035	12035	39249	33808	62174	4887	43917	30642	8760.99	7662	32634
ENSG00000083444	PLOD1	protein_coding	1	11994262	12035599	1	procollagen-lysine, 2-oxoglutarate 5-dioxygenase 1 [Source:HGNC Symbol;Acc:9081]	29	358	26436	298	262	144	3632	10	106	11885	34028	20
ENSG00000083454	P2RX5	protein_coding	17	3575493	3599698	-1	purinergic receptor P2X, ligand-gated ion channel, 5 [Source:HGNC Symbol;Acc:8536]	0	0	1	5.62	0	0	124.91	12.74	0	23.28	26.11	0
ENSG00000083457	ITGAE	protein_coding	17	3617922	3704537	-1	integrin, alpha E (antigen CD103, human mucosal lymphocyte antigen 1; alpha polypeptide) [Source:HGNC Symbol;Acc:6147]	597	223	1380	168	396	481	566	502	119	1120	1990	255
ENSG00000083520	DIS3	protein_coding	13	73329540	73356234	-1	DIS3 mitotic control homolog (S. cerevisiae) [Source:HGNC Symbol;Acc:20604]	23259	6813	1112	7386	10353	15848	1296	8004	10497	2541	5141	8601
ENSG00000083535	PIBF1	protein_coding	13	73356197	73590591	1	progesterone immunomodulatory binding factor 1 [Source:HGNC Symbol;Acc:23352]	7450	1940	205	2123	4628	5297	271	1697	2831	644	1116	2296
ENSG00000083544	TDRD3	protein_coding	13	60970591	61148012	1	tudor domain containing 3 [Source:HGNC Symbol;Acc:20612]	3966	805	444	1018	1268	2414	774	861	1203	892	2066	1157
ENSG00000083622	AC000111.6	antisense	7	117244845	117287469	-1		0	0	0	0	0	0	0	0	0	0	0	0
ENSG00000083635	NUFIP1	protein_coding	13	45513384	45563618	-1	nuclear fragile X mental retardation protein interacting protein 1 [Source:HGNC Symbol;Acc:8057]	1679.37	1258.76	405.58	1500.51	1546.78	2425.31	665.83	2440.32	1528.38	848.33	904.52	1135.33
ENSG00000083642	PDS5B	protein_coding	13	33160564	33352157	1	PDS5, regulator of cohesion maintenance, homolog B (S. cerevisiae) [Source:HGNC Symbol;Acc:20418]	6847	6010	1129	3664	5120	10060	2362	6265	8222	1921	2432	5080
ENSG00000083720	OXCT1	protein_coding	5	41730167	41870621	-1	3-oxoacid CoA transferase 1 [Source:HGNC Symbol;Acc:8527]	9175	6969	5460	6421	11831	4017	2213	4128	3075	5025	6089	1530
ENSG00000083750	RRAGB	protein_coding	X	55744172	55785207	1	Ras-related GTP binding B [Source:HGNC Symbol;Acc:19901]	1239	733	911	508	342	1068	618	768	502	398	2294	539
ENSG00000083782	EPYC	protein_coding	12	91357456	91398803	-1	epiphycan [Source:HGNC Symbol;Acc:3053]	0	5	0	0	0	0	0	1	0	0	0	0
ENSG00000083799	CYLD	protein_coding	16	50775961	50835846	1	cylindromatosis (turban tumor syndrome) [Source:HGNC Symbol;Acc:2584]	10659	7296	3380	4371	8381	9816	709	4112	4775	2240	9355	4658
ENSG00000083807	SLC27A5	protein_coding	19	58990879	59023780	-1	solute carrier family 27 (fatty acid transporter), member 5 [Source:HGNC Symbol;Acc:10999]	1	4	322	4	4	0	482	2	0	190	545	0
ENSG00000083812	ZNF324	protein_coding	19	58978423	58984945	1	zinc finger protein 324 [Source:HGNC Symbol;Acc:14096]	3	16.2	1412.99	16.36	7.59	8.8	1713.7	1	3	1603.79	2509.18	6
ENSG00000083814	ZNF671	protein_coding	19	58231119	58238992	-1	zinc finger protein 671 [Source:HGNC Symbol;Acc:26279]	32	23	1146	19	5	17	928	36	0	829	2591	15
ENSG00000083817	ZNF416	protein_coding	19	58082934	58090295	-1	zinc finger protein 416 [Source:HGNC Symbol;Acc:20645]	98	27	837	22	31	36	1196	252	24	814	2052	44
ENSG00000083828	ZNF586	protein_coding	19	58280997	58331307	1	zinc finger protein 586 [Source:HGNC Symbol;Acc:25949]	1032	276	510.42	221	474	292	403.36	860	252	669.91	1473.21	178
ENSG00000083838	ZNF446	protein_coding	19	58985384	58992597	1	zinc finger protein 446 [Source:HGNC Symbol;Acc:21036]	5	23	1544	10	8	6	2176	10	9	1699	3304	11
ENSG00000083842	ZNF8	protein_coding	19	58790317	58807254	1	zinc finger protein 8 [Source:HGNC Symbol;Acc:13154]	54.44	9.26	552.3	21.78	42.65	52.32	1291.74	102.15	14.63	484.53	1127.1	53.6
ENSG00000083844	ZNF264	protein_coding	19	57702868	57724724	1	zinc finger protein 264 [Source:HGNC Symbol;Acc:13057]	674	263	833.01	178	436	412	1101	452	262	904	1628.42	471
ENSG00000083845	RPS5	protein_coding	19	58897767	58906173	1	ribosomal protein S5 [Source:HGNC Symbol;Acc:10426]	98	392	24966.8	705.05	182	150	37579.7	50	99	28248.2	99270.7	90
ENSG00000083857	FAT1	protein_coding	4	187508937	187647876	-1	FAT tumor suppressor homolog 1 (Drosophila) [Source:HGNC Symbol;Acc:3595]	9704	13653	43891	5200	5648	16487	26495	12900	8576	16545	68908	13779
ENSG00000083896	YTHDC1	protein_coding	4	69176105	69215807	-1	YTH domain containing 1 [Source:HGNC Symbol;Acc:30626]	10357	5142	4368	3638	5636	7111	3910	6281	3628	4361	11923	3731
ENSG00000083937	CHMP2B	protein_coding	3	87276421	87304698	1	charged multivesicular body protein 2B [Source:HGNC Symbol;Acc:24537]	16240	8981	912	9334	10018	11705	762	5632	5547	885	2786	9056
ENSG00000084070	SMAP2	protein_coding	1	40810522	40888998	1	small ArfGAP2 [Source:HGNC Symbol;Acc:25082]	308	143	3672	242	1072	376	2215	415	103	3543	8555	88
ENSG00000084072	PPIE	protein_coding	1	40157854	40229586	1	peptidylprolyl isomerase E (cyclophilin E) [Source:HGNC Symbol;Acc:9258]	320	337	2267	136	124	319	1852.43	251	110	1556	5352	279
ENSG00000084073	ZMPSTE24	protein_coding	1	40723779	40759856	1	zinc metallopeptidase STE24 homolog (S. cerevisiae) [Source:HGNC Symbol;Acc:12877]	23164	20321	3573	14107	11115	16599	1264	13976	10012	2350	5713	14059
ENSG00000084090	STARD7	protein_coding	2	96850597	96874563	-1	StAR-related lipid transfer (START) domain containing 7 [Source:HGNC Symbol;Acc:18063]	16113	12980	15543	7021	15043	12800	12433	17300	7237	14758	29632	6024
ENSG00000084092	NOA1	protein_coding	4	57829536	57844989	-1	nitric oxide associated 1 [Source:HGNC Symbol;Acc:28473]	1952	802	1556	485	1217	1028	1555	1211	502	1555	5522	425
ENSG00000084093	REST	protein_coding	4	57774075	57802010	1	RE1-silencing transcription factor [Source:HGNC Symbol;Acc:9966]	14752	12654	3393	6144	8325	12681	1285	6801	7199	2465	7182	8755
ENSG00000084110	HAL	protein_coding	12	96366440	96390143	-1	histidine ammonia-lyase [Source:HGNC Symbol;Acc:4806]	8	3	2	1	2	24	2	1	0	4	13	2
ENSG00000084112	SSH1	protein_coding	12	109176466	109251366	-1	slingshot homolog 1 (Drosophila) [Source:HGNC Symbol;Acc:30579]	1652	1028	5786	1792	1713	2857	5834	1603	2039	11836	12881	1457
ENSG00000084207	GSTP1	protein_coding	11	67351066	67354131	1	glutathione S-transferase pi 1 [Source:HGNC Symbol;Acc:4638]	42	174	28366	479	234	162	15481	28	80	22653	58127	20
ENSG00000084234	APLP2	protein_coding	11	129939732	130014699	1	amyloid beta (A4) precursor-like protein 2 [Source:HGNC Symbol;Acc:598]	27558	18813	102272	15567	17993	20459	25494	16529	11086	48667	195452	12029
ENSG00000084444	KIAA1467	protein_coding	12	13197218	13295455	1	KIAA1467 [Source:HGNC Symbol;Acc:29288]	331	399	1505	188	893	439	1137	2439	252	598	704	633
ENSG00000084453	SLCO1A2	protein_coding	12	21417534	21572528	-1	solute carrier organic anion transporter family, member 1A2 [Source:HGNC Symbol;Acc:10956]	8	0	0	0	0	0	27	11	1	1	5	14
ENSG00000084463	WBP11	protein_coding	12	14939410	14956474	-1	WW domain binding protein 11 [Source:HGNC Symbol;Acc:16461]	4328	3876	7347	3444	5619.91	4781	6912	8942	3724.07	7387	9914	3104
ENSG00000084623	EIF3I	protein_coding	1	32687529	32697205	1	eukaryotic translation initiation factor 3, subunit I [Source:HGNC Symbol;Acc:3272]	124	294	16896	425	240	134	10632	149	78	16411	43085	28
ENSG00000084628	NKAIN1	protein_coding	1	31652592	31712401	-1	Na+/K+ transporting ATPase interacting 1 [Source:HGNC Symbol;Acc:25743]	0	0	13	1	0	0	3245	39	3	74	89	2
ENSG00000084636	COL16A1	protein_coding	1	32117848	32169920	-1	collagen, type XVI, alpha 1 [Source:HGNC Symbol;Acc:2193]	1	2	86	19	87	7	2560	23	23	88	739	7
ENSG00000084652	TXLNA	protein_coding	1	32645287	32663886	1	taxilin alpha [Source:HGNC Symbol;Acc:30685]	720	423	12380	478	572	386	5926	893	167	9105	28231	150
ENSG00000084674	APOB	protein_coding	2	21224301	21266945	-1	apolipoprotein B (including Ag(x) antigen) [Source:HGNC Symbol;Acc:603]	0	0	0	0	0	12	0	0	0	0	0	0
ENSG00000084676	NCOA1	protein_coding	2	24714783	24993571	1	nuclear receptor coactivator 1 [Source:HGNC Symbol;Acc:7668]	6693	3834	7139	2183	3160	5391	4656	3461	2215	5854	13358	2659
ENSG00000084693	AGBL5	protein_coding	2	27265232	27293490	1	ATP/GTP binding protein-like 5 [Source:HGNC Symbol;Acc:26147]	32	63	3729	78	45	27	3103	17	15	3783	9486	3
ENSG00000084710	EFR3B	protein_coding	2	25264999	25378243	1	EFR3 homolog B (S. cerevisiae) [Source:HGNC Symbol;Acc:29155]	1	35	1688	22	6	2	1286	10	6	1005	1702	0
ENSG00000084731	KIF3C	protein_coding	2	26149471	26205618	-1	kinesin family member 3C [Source:HGNC Symbol;Acc:6321]	880	465	5951	268	456	402	5216	955	338	2444	10285	215
ENSG00000084733	RAB10	protein_coding	2	26256976	26360323	1	RAB10, member RAS oncogene family [Source:HGNC Symbol;Acc:9759]	56077	42632	12146	28976	35810	26892	5488	33792	24692	8744	21067	21223
ENSG00000084734	GCKR	protein_coding	2	27719709	27746554	1	glucokinase (hexokinase 4) regulator [Source:HGNC Symbol;Acc:4196]	0	0	5	1	0	0	1	0	0	16	17	0
ENSG00000084754	HADHA	protein_coding	2	26413504	26467594	-1	hydroxyacyl-CoA dehydrogenase/3-ketoacyl-CoA thiolase/enoyl-CoA hydratase (trifunctional protein), alpha subunit [Source:HGNC Symbol;Acc:4801]	3916	958	19489	1647	2567	2101	8440	3478	1049	15477	37253.9	751
ENSG00000084764	MAPRE3	protein_coding	2	27193480	27250064	1	microtubule-associated protein, RP/EB family, member 3 [Source:HGNC Symbol;Acc:6892]	86	57	2399	41	126	142	1260	107	33	1616	3943	41
ENSG00000084774	CAD	protein_coding	2	27440258	27466660	1	carbamoyl-phosphate synthetase 2, aspartate transcarbamylase, and dihydroorotase [Source:HGNC Symbol;Acc:1424]	14	155	6761	95	102	54	4947	34	15	5007	18935	18
ENSG00000085063	CD59	protein_coding	11	33719807	33757991	-1	CD59 molecule, complement regulatory protein [Source:HGNC Symbol;Acc:1689]	81771	13012	52952.7	31870	36428	45569	3439	23309	26345	61041	119568	18594
ENSG00000085117	CD82	protein_coding	11	44585977	44641913	1	CD82 molecule [Source:HGNC Symbol;Acc:6210]	49	266	1399	125	88	39	6755	3	68	2133	23299	10
ENSG00000085185	BCORL1	protein_coding	X	129115083	129192058	1	BCL6 corepressor-like 1 [Source:HGNC Symbol;Acc:25657]	53	28	1116	57	20	35	1578	61	12	1145	6928	34
ENSG00000085224	ATRX	protein_coding	X	76760378	77041702	-1	alpha thalassemia/mental retardation syndrome X-linked [Source:HGNC Symbol;Acc:886]	47655	31801	5377	24100	34168	44586	3362	33372	18595	3650	10367	19227
ENSG00000085231	TAF9	protein_coding	5	68646811	68665840	-1	TAF9 RNA polymerase II, TATA box binding protein (TBP)-associated factor, 32kDa [Source:HGNC Symbol;Acc:11542]	7961	11169	4359.99	9886	12015	11704	1728	9716	7205	4189	4881.99	5683
ENSG00000085265	FCN1	protein_coding	9	137801431	137809809	-1	ficolin (collagen/fibrinogen domain containing) 1 [Source:HGNC Symbol;Acc:3623]	0	0	0	1	0	0	0	0	0	0	0	0
ENSG00000085274	MYNN	protein_coding	3	169490853	169507504	1	myoneurin [Source:HGNC Symbol;Acc:14955]	5141	2748	816	2865	4839	3409	713	3369	2761	1154	2059	2410
ENSG00000085276	MECOM	protein_coding	3	168801287	169381406	-1	MDS1 and EVI1 complex locus [Source:HGNC Symbol;Acc:3498]	2744	62	24	235	1281	598	528	3	706	3134	4507	793
ENSG00000085365	SCAMP1	processed_transcript	5	77656339	77776562	1	secretory carrier membrane protein 1 [Source:HGNC Symbol;Acc:10563]	10968	11883	2608	6410	8063	9380	1071	6584	7401	1087	2499	7246
ENSG00000085377	PREP	protein_coding	6	105725440	105850959	-1	prolyl endopeptidase [Source:HGNC Symbol;Acc:9358]	3718	1125	12391	1145	1373	1666	2092	1644	1020	6821	17840	962
ENSG00000085382	HACE1	protein_coding	6	105175968	105307794	-1	HECT domain and ankyrin repeat containing E3 ubiquitin protein ligase 1 [Source:HGNC Symbol;Acc:21033]	2336	1386	655	723	3114	1806	1009	1855	1002	575	1424	1048
ENSG00000085415	SEH1L	protein_coding	18	12947132	12987535	1	SEH1-like (S. cerevisiae) [Source:HGNC Symbol;Acc:30379]	9786	7264	2243	4983	6795	6010	1967	9505	4600	2444	5552	4578
ENSG00000085433	WDR47	protein_coding	1	109512836	109584850	-1	WD repeat domain 47 [Source:HGNC Symbol;Acc:29141]	4774	3610	3063	1963	3285	3407	2501	3532	2221	1738	4668	2157
ENSG00000085449	WDFY1	protein_coding	2	224720433	224810104	-1	WD repeat and FYVE domain containing 1 [Source:HGNC Symbol;Acc:20451]	14302	13874	2772	9467	13959	17232	1923	9092	6516	3961	5875	8030
ENSG00000085465	OVGP1	protein_coding	1	111956936	111970399	-1	oviductal glycoprotein 1, 120kDa [Source:HGNC Symbol;Acc:8524]	2	1	88	2	1	1	40	3	0	70	122	3
ENSG00000085491	SLC25A24	protein_coding	1	108676658	108743471	-1	solute carrier family 25 (mitochondrial carrier; phosphate carrier), member 24 [Source:HGNC Symbol;Acc:20662]	2156	5228	1018	11675	5328	8750	323	3308	5746	1599	482	8784
ENSG00000085511	MAP3K4	protein_coding	6	161412759	161538417	1	mitogen-activated protein kinase kinase kinase 4 [Source:HGNC Symbol;Acc:6856]	2979	580	3585	678	1012	663	2410	1824	729	4335	19147	257
ENSG00000085514	PILRA	protein_coding	7	99965153	99997719	1	paired immunoglobin-like type 2 receptor alpha [Source:HGNC Symbol;Acc:20396]	12	2	13.13	1	1	0	13.17	2	3	41.18	1264.18	0
ENSG00000085552	IGSF9	protein_coding	1	159896829	159915386	-1	immunoglobulin superfamily, member 9 [Source:HGNC Symbol;Acc:18132]	2	0	53	0	6	0	379	3	1	161	527	1
ENSG00000085563	ABCB1	protein_coding	7	87133175	87342611	-1	ATP-binding cassette, sub-family B (MDR/TAP), member 1 [Source:HGNC Symbol;Acc:40]	9	2	4	2	2	209	39	14	7	6	19.3	13
ENSG00000085644	ZNF213	protein_coding	16	3179778	3192806	1	zinc finger protein 213 [Source:HGNC Symbol;Acc:13005]	0	16	1574	9	7	5	1978	1	3	1694	3553	1
ENSG00000085662	AKR1B1	protein_coding	7	134127127	134144036	-1	aldo-keto reductase family 1, member B1 (aldose reductase) [Source:HGNC Symbol;Acc:381]	153	333.01	11294	391	336	147	7652.83	510	131	16194	37124.6	28
ENSG00000085719	CPNE3	protein_coding	8	87497059	87573726	1	copine III [Source:HGNC Symbol;Acc:2316]	44090	30680	7027	24101	21717	31712	3033	21665	18922	4310	16366	15208
ENSG00000085721	RRN3	protein_coding	16	15153879	15188174	-1	RRN3 RNA polymerase I transcription factor homolog (S. cerevisiae) [Source:HGNC Symbol;Acc:30346]	8568.82	5307.34	3389.62	2458.98	4756.86	6631.31	1935.92	8433.02	4365.17	3398.46	8081.35	3277.92
ENSG00000085733	CTTN	protein_coding	11	70244510	70282690	1	cortactin [Source:HGNC Symbol;Acc:3338]	599	330	13900	1052	396	1078	5366	400	393	14494	33916	376
ENSG00000085741	WNT11	protein_coding	11	75897369	75921803	-1	wingless-type MMTV integration site family, member 11 [Source:HGNC Symbol;Acc:12776]	5	0	345	2	0	1	54	1	0	804	1837	3
ENSG00000085760	MTIF2	protein_coding	2	55463731	55496483	-1	mitochondrial translational initiation factor 2 [Source:HGNC Symbol;Acc:7441]	6336.71	3229	2025	2732.99	4333.84	5301.19	1213	5481.77	1817.84	2420	4644	1679.94
ENSG00000085788	DDHD2	protein_coding	8	38082736	38133076	1	DDHD domain containing 2 [Source:HGNC Symbol;Acc:29106]	11967	5575	2702	4765	7038	8713	1397	7431	3581	3214	7265	3756
ENSG00000085831	TTC39A	protein_coding	1	51752930	51810788	-1	tetratricopeptide repeat domain 39A [Source:HGNC Symbol;Acc:18657]	6	3	97	13	7	2	38	27	2	147	111	8
ENSG00000085832	EPS15	protein_coding	1	51819935	51985000	-1	epidermal growth factor receptor pathway substrate 15 [Source:HGNC Symbol;Acc:3419]	12334	7488	3219	7897	5276	6007	1573	7038	4487	2777	6711	5699
ENSG00000085840	ORC1	protein_coding	1	52838501	52870131	-1	origin recognition complex, subunit 1 [Source:HGNC Symbol;Acc:8487]	60	47	2309	46	28	14	1377	266	14	2050	3100	27
ENSG00000085871	MGST2	protein_coding	4	140586922	140661899	1	microsomal glutathione S-transferase 2 [Source:HGNC Symbol;Acc:7063]	61	12	580	19	37	148	20	154	2	697	1297	32
ENSG00000085872	CHERP	protein_coding	19	16628700	16653341	-1	calcium homeostasis endoplasmic reticulum protein [Source:HGNC Symbol;Acc:16930]	702	530	5497.94	344	398	399	11684.9	726	377	6937	15899.9	516
ENSG00000085978	ATG16L1	protein_coding	2	234118697	234204320	1	autophagy related 16-like 1 (S. cerevisiae) [Source:HGNC Symbol;Acc:21498]	224	116	3193	59	99	182	1380	333	90	2520	6733	78
ENSG00000085982	USP40	protein_coding	2	234384166	234475428	-1	ubiquitin specific peptidase 40 [Source:HGNC Symbol;Acc:20069]	5610	2308	3895	666	3086	3531	1433	2470	1467	3110	10756	1177
ENSG00000085998	POMGNT1	protein_coding	1	46654354	46685977	-1	protein O-linked mannose beta1,2-N-acetylglucosaminyltransferase [Source:HGNC Symbol;Acc:19139]	37	151	12798	234	102	43	5602	83	31	7890	21353	27
ENSG00000085999	RAD54L	protein_coding	1	46713360	46744145	1	RAD54-like (S. cerevisiae) [Source:HGNC Symbol;Acc:9826]	29	68	1815	61	30	19	1541	73	12	1900	2985	10
ENSG00000086015	MAST2	protein_coding	1	46252659	46501896	1	microtubule associated serine/threonine kinase 2 [Source:HGNC Symbol;Acc:19035]	38	106	4910	181	111	59	6275	55	19	5902	23234	17
ENSG00000086061	DNAJA1	protein_coding	9	33025209	33039905	1	DnaJ (Hsp40) homolog, subfamily A, member 1 [Source:HGNC Symbol;Acc:5229]	42020	20118	26812	12392	22137	16997	13528	25126	8667	21415	54192	7676
ENSG00000086062	B4GALT1	protein_coding	9	33104080	33167354	-1	UDP-Gal:betaGlcNAc beta 1,4- galactosyltransferase, polypeptide 1 [Source:HGNC Symbol;Acc:924]	17152	5131	31343	4855	2937	4746	558	1915	2612	8294	68633	3466
ENSG00000086065	CHMP5	protein_coding	9	33264940	33281977	1	charged multivesicular body protein 5 [Source:HGNC Symbol;Acc:26942]	8214	7046	4288	4516	4936	3126	2581	4420	2373	3888.97	11150.7	2641
ENSG00000086102	NFX1	protein_coding	9	33290509	33371155	1	nuclear transcription factor, X-box binding 1 [Source:HGNC Symbol;Acc:7803]	2067	1064	3759	774	2241	966	3039	1787	468	4113	10134	314
ENSG00000086159	AQP6	protein_coding	12	50360977	50370922	1	aquaporin 6, kidney specific [Source:HGNC Symbol;Acc:639]	0	0	11	0	0	0	18	3	0	2	301	0
ENSG00000086189	DIMT1	protein_coding	5	61683081	61699766	-1	DIM1 dimethyladenosine transferase 1 homolog (S. cerevisiae) [Source:HGNC Symbol;Acc:30217]	2952	2396	841	2077	2590	2374	675	3034	1738	1078	1940	2387
ENSG00000086200	IPO11	protein_coding	5	61699799	61924409	1	importin 11 [Source:HGNC Symbol;Acc:20628]	7294.41	6215.83	1213	3158	4598	5059.32	1061	5881.94	4424	1359	2703	3202
ENSG00000086205	FOLH1	protein_coding	11	49168187	49230222	-1	folate hydrolase (prostate-specific membrane antigen) 1 [Source:HGNC Symbol;Acc:3788]	628.72	0	0	0	0	23	3	1	84	0	974	2
ENSG00000086232	EIF2AK1	protein_coding	7	6061881	6098861	-1	eukaryotic translation initiation factor 2-alpha kinase 1 [Source:HGNC Symbol;Acc:24921]	12838.1	3913	11089.1	2206	11146	4561	11066	10178.1	2523	14598.2	42939.4	2726.78
ENSG00000086288	NME8	protein_coding	7	37888199	37940003	1	NME/NM23 family member 8 [Source:HGNC Symbol;Acc:16473]	3	0	1	0	0	3	0	1	0	0	1	0
ENSG00000086289	EPDR1	protein_coding	7	37723446	37991543	1	ependymin related protein 1 (zebrafish) [Source:HGNC Symbol;Acc:17572]	5784	3798	7588	4191	4043	3785	2765	5311	2430	8102	13700	3645
ENSG00000086300	SNX10	protein_coding	7	26331541	26413949	1	sorting nexin 10 [Source:HGNC Symbol;Acc:14974]	5391	5641	479	1342	4206	1935	368	2	593	342	928	368
ENSG00000086475	SEPHS1	protein_coding	10	13359424	13390297	-1	selenophosphate synthetase 1 [Source:HGNC Symbol;Acc:19685]	2798	2011	3551.96	2127	1834	1811	5778.92	3419	2064	3374	6354.9	1956
ENSG00000086504	MRPL28	protein_coding	16	416927	420568	-1	mitochondrial ribosomal protein L28 [Source:HGNC Symbol;Acc:14484]	16	88	6651	126	55	42	4015	7	12	5394	15513	8
ENSG00000086506	HBQ1	protein_coding	16	230452	231180	1	hemoglobin, theta 1 [Source:HGNC Symbol;Acc:4833]	0	0	0	0	0	0	1	0	1	3	23	0
ENSG00000086544	ITPKC	protein_coding	19	41223008	41246765	1	inositol-trisphosphate 3-kinase C [Source:HGNC Symbol;Acc:14897]	6	22	1866	28	21	13	1821	2	9	1709	6814	3
ENSG00000086548	CEACAM6	protein_coding	19	42254885	42276113	1	carcinoembryonic antigen-related cell adhesion molecule 6 (non-specific cross reacting antigen) [Source:HGNC Symbol;Acc:1818]	0	0	0	0	0	0	0	0	0	0	0	0
ENSG00000086570	FAT2	protein_coding	5	150883654	150948505	-1	FAT tumor suppressor homolog 2 (Drosophila) [Source:HGNC Symbol;Acc:3596]	0	0	1	0	90	0	2	3	9	5	207	0
ENSG00000086589	RBM22	protein_coding	5	150070356	150080669	-1	RNA binding motif protein 22 [Source:HGNC Symbol;Acc:25503]	2823	1876	3463	1199	1912	1538	3341	3059	1607	3502	7834	1081
ENSG00000086598	TMED2	protein_coding	12	124069078	124083116	1	transmembrane emp24 domain trafficking protein 2 [Source:HGNC Symbol;Acc:16996]	45010	38408	11564	22160	38572	34356	5150	43689	27669	10987	21874	25695
ENSG00000086619	ERO1LB	protein_coding	1	236378855	236445319	-1	ERO1-like beta (S. cerevisiae) [Source:HGNC Symbol;Acc:14355]	1384	742	312	559	811	1465	229	425	637	98	442	1006
ENSG00000086666	ZFAND6	protein_coding	15	80351910	80430735	1	zinc finger, AN1-type domain 6 [Source:HGNC Symbol;Acc:30164]	7677.95	14018.2	4334	5325.06	4473.93	2666.99	1633.99	6747.87	8361.88	3144.99	5242	7391.74
ENSG00000086696	HSD17B2	protein_coding	16	82068609	82132139	1	hydroxysteroid (17-beta) dehydrogenase 2 [Source:HGNC Symbol;Acc:5211]	0	0	5	0	1	3	0	0	0	6	1	2
ENSG00000086712	TXLNG	protein_coding	X	16804550	16862642	1	taxilin gamma [Source:HGNC Symbol;Acc:18578]	7025	2886	1532	3715	8351	3333	931	11258	1827	1194	3853	1859
ENSG00000086717	PPEF1	protein_coding	X	18694029	18846039	1	protein phosphatase, EF-hand calcium binding domain 1 [Source:HGNC Symbol;Acc:9243]	475	3	15	1	57	29	1	96	10	53	313	18
ENSG00000086730	LAT2	protein_coding	7	73613982	73644161	1	linker for activation of T cells family, member 2 [Source:HGNC Symbol;Acc:12749]	9	15	56	5	5	26	16	21	11	55	99	2
ENSG00000086758	HUWE1	protein_coding	X	53559057	53713673	-1	HECT, UBA and WWE domain containing 1, E3 ubiquitin protein ligase [Source:HGNC Symbol;Acc:30892]	1467	1189	20019	949	1225	1173	15297	2085	576	17014	64874	747
ENSG00000086827	ZW10	protein_coding	11	113603909	113644533	-1	ZW10, kinetochore associated, homolog (Drosophila) [Source:HGNC Symbol;Acc:13194]	6511	1172	1901	3638	4306	3081	607	3258	2055	2107	3589	2201
ENSG00000086848	ALG9	protein_coding	11	111652919	111742305	-1	asparagine-linked glycosylation 9, alpha-1,2-mannosyltransferase homolog (S. cerevisiae) [Source:HGNC Symbol;Acc:15672]	2105	1233	1723.6	933	1650	1697	1323.8	1522	939	1493.68	3700.72	861
ENSG00000086967	MYBPC2	protein_coding	19	50936160	50969578	1	myosin binding protein C, fast type [Source:HGNC Symbol;Acc:7550]	0	0	5	0	0	0	0	0	0	77	5	0
ENSG00000086991	NOX4	protein_coding	11	89057524	89322779	-1	NADPH oxidase 4 [Source:HGNC Symbol;Acc:7891]	623	0	1	62	22	445	0	596	169	192	94	782
ENSG00000087008	ACOX3	protein_coding	4	8368439	8442450	-1	acyl-CoA oxidase 3, pristanoyl [Source:HGNC Symbol;Acc:121]	15	21	1463	20	20	15	1013	20	7	1248	3191	10
ENSG00000087053	MTMR2	protein_coding	11	95566046	95658479	-1	myotubularin related protein 2 [Source:HGNC Symbol;Acc:7450]	20400	8983	3223	16045	6238	8358	2567	8934	10661	4229	7991	6290
ENSG00000087074	PPP1R15A	protein_coding	19	49375649	49379314	1	protein phosphatase 1, regulatory subunit 15A [Source:HGNC Symbol;Acc:14375]	8	41	3853	246	15	25	2190	6	25	9780	8977	17
ENSG00000087076	HSD17B14	protein_coding	19	49316274	49339935	-1	hydroxysteroid (17-beta) dehydrogenase 14 [Source:HGNC Symbol;Acc:23238]	1	1	213	11	5	0	77	0	0	493	397	2
ENSG00000087077	TRIP6	protein_coding	7	100464760	100471076	1	thyroid hormone receptor interactor 6 [Source:HGNC Symbol;Acc:12311]	207	318	13064	299	70	410	9456	153	111	8185	35998	81
ENSG00000087085	ACHE	protein_coding	7	100487615	100494594	-1	acetylcholinesterase [Source:HGNC Symbol;Acc:108]	0	3	953	2	1	1	488	1	1	338	1488	1
ENSG00000087086	FTL	protein_coding	19	49468558	49470135	1	ferritin, light polypeptide [Source:HGNC Symbol;Acc:3999]	88	617	100789	1041.79	304	1004	18047.2	57	170	44199.8	137800	94.82
ENSG00000087087	SRRT	protein_coding	7	100472733	100486285	1	serrate RNA effector molecule homolog (Arabidopsis) [Source:HGNC Symbol;Acc:24101]	29	198	10260	241	83	68	10676	96	40	8965	21610	30
ENSG00000087088	BAX	protein_coding	19	49458072	49465055	1	BCL2-associated X protein [Source:HGNC Symbol;Acc:959]	18	74	5323	82	56	45	6310	6	18	3459	16107	22
ENSG00000087095	NLK	protein_coding	17	26368763	26523407	1	nemo-like kinase [Source:HGNC Symbol;Acc:29858]	5247	5261	1552	4145	2528	2528	1774	2155	1329	2460	4266	3846
ENSG00000087111	PIGS	protein_coding	17	26880401	26898890	-1	phosphatidylinositol glycan anchor biosynthesis, class S [Source:HGNC Symbol;Acc:14937]	730	293	8141	358	879	713	3497	371	148	7866	18884	259
ENSG00000087116	ADAMTS2	protein_coding	5	178537852	178772431	-1	ADAM metallopeptidase with thrombospondin type 1 motif, 2 [Source:HGNC Symbol;Acc:218]	0	0	0	0	78	1	18	0	0	8	0	0
ENSG00000087128	TMPRSS11E	protein_coding	4	69313167	69363322	1	transmembrane protease, serine 11E [Source:HGNC Symbol;Acc:24465]	64	0	0	9	0	8	0	0	1	1	38	1
ENSG00000087152	ATXN7L3	protein_coding	17	42269173	42277481	-1	ataxin 7-like 3 [Source:HGNC Symbol;Acc:25416]	70	98	5004	127	117	80	4283	93	45	5060	13409	41
ENSG00000087157	PGS1	protein_coding	17	76374721	76421195	1	phosphatidylglycerophosphate synthase 1 [Source:HGNC Symbol;Acc:30029]	173	109	2157	63	84	137	1405	137	74	2339	5770	90
ENSG00000087191	PSMC5	protein_coding	17	61904512	61909379	1	proteasome (prosome, macropain) 26S subunit, ATPase, 5 [Source:HGNC Symbol;Acc:9552]	143	271	12491	282	202	175	5763	450	86	11289	19782	90
ENSG00000087206	UIMC1	protein_coding	5	176332006	176449634	-1	ubiquitin interaction motif containing 1 [Source:HGNC Symbol;Acc:30298]	425	145	2096	167	377	184	1424	658	208	2161	4964	157
ENSG00000087237	CETP	protein_coding	16	56995762	57017757	1	cholesteryl ester transfer protein, plasma [Source:HGNC Symbol;Acc:1869]	0	0	1	0	0	0	0	0	0	0	1	0
ENSG00000087245	MMP2	protein_coding	16	55423612	55540603	1	matrix metallopeptidase 2 (gelatinase A, 72kDa gelatinase, 72kDa type IV collagenase) [Source:HGNC Symbol;Acc:7166]	1153	754	110091	1699	1352	1951	34048	277	1951	147461	159947	1084
ENSG00000087250	MT3	protein_coding	16	56622986	56625000	1	metallothionein 3 [Source:HGNC Symbol;Acc:7408]	0	11	475	1	2	0	2587	0	0	167	291	0
ENSG00000087253	LPCAT2	protein_coding	16	55542910	55620582	1	lysophosphatidylcholine acyltransferase 2 [Source:HGNC Symbol;Acc:26032]	12324.2	30	2963.98	48	1916	5321	56	4496.66	441	5536	4713	11692
ENSG00000087258	GNAO1	protein_coding	16	56225302	56391356	1	guanine nucleotide binding protein (G protein), alpha activating activity polypeptide O [Source:HGNC Symbol;Acc:4389]	7	5	23	2	8	0	10535	114	24	32	690	22
ENSG00000087263	OGFOD1	protein_coding	16	56485402	56513012	1	2-oxoglutarate and iron-dependent oxygenase domain containing 1 [Source:HGNC Symbol;Acc:25585]	3971	1964	3977	1233	3658	2786	2272	4690	1842	3778	9118	1656
ENSG00000087266	SH3BP2	protein_coding	4	2794750	2842825	1	SH3-domain binding protein 2 [Source:HGNC Symbol;Acc:10825]	1170	322	7569	644	604	1051	2720	675	412	3635	25599	378
ENSG00000087269	NOP14	protein_coding	4	2939660	2965112	-1	NOP14 nucleolar protein homolog (yeast) [Source:HGNC Symbol;Acc:16821]	144	96	3368	112	193	131	2335	454	34	2709	6112	56
ENSG00000087274	ADD1	protein_coding	4	2845584	2931803	1	adducin 1 (alpha) [Source:HGNC Symbol;Acc:243]	3379	1475	32431	1487	1962	2897	18346	2972	1323	23850	58539.9	1226
ENSG00000087299	L2HGDH	protein_coding	14	50704281	50779266	-1	L-2-hydroxyglutarate dehydrogenase [Source:HGNC Symbol;Acc:20499]	675	359	1023	311	382	227	410	807	221	783	1156	264
ENSG00000087301	TXNDC16	protein_coding	14	52897308	53019240	-1	thioredoxin domain containing 16 [Source:HGNC Symbol;Acc:19965]	6816	3421	446	1678	4665	2228	401	3656	2069	550	1222	2707
ENSG00000087302	C14orf166	protein_coding	14	52456193	52471420	1	chromosome 14 open reading frame 166 [Source:HGNC Symbol;Acc:23169]	9829	3144	6069	2168	2739	4858	2529	9528	2871	4715	12791	3417
ENSG00000087303	NID2	protein_coding	14	52471521	52535712	-1	nidogen 2 (osteonidogen) [Source:HGNC Symbol;Acc:13389]	476	2914	1047	828	1275	74	85	71	790	592	8033	6743
ENSG00000087338	GMCL1	protein_coding	2	70056774	70108528	1	germ cell-less, spermatogenesis associated 1 [Source:HGNC Symbol;Acc:23843]	8778.95	4954.97	887	5698.95	5463	4433	793	3387.87	4283	1328	2467	3987.97
ENSG00000087365	SF3B2	protein_coding	11	65818200	65836779	1	splicing factor 3b, subunit 2, 145kDa [Source:HGNC Symbol;Acc:10769]	413	239	19187	552	403	319	18599	831	174	22282	52886	125
ENSG00000087448	KLHDC5	protein_coding	12	27932953	27955973	1	kelch domain containing 5 [Source:HGNC Symbol;Acc:29252]	13346	11124	3726	5370	9053	9064	3736	6048	7257	3805	8157	6892
ENSG00000087460	GNAS	protein_coding	20	57414773	57486247	1	GNAS complex locus [Source:HGNC Symbol;Acc:4392]	17675	5417	71824	8284	10288	10988	124793	28081	9744	101001	175132	13044
ENSG00000087470	DNM1L	protein_coding	12	32832134	32898486	1	dynamin 1-like [Source:HGNC Symbol;Acc:2973]	28849	15406	4053	16846	21052	18261	2657	17182	10426	4000	8564	11158
ENSG00000087494	PTHLH	protein_coding	12	28111017	28125638	-1	parathyroid hormone-like hormone [Source:HGNC Symbol;Acc:9607]	33004	3509	7008	5825	1685	583	150	2642	683	14569	45146	7299
ENSG00000087495	PHACTR3	protein_coding	20	58152564	58422766	1	phosphatase and actin regulator 3 [Source:HGNC Symbol;Acc:15833]	0	0	2	0	0	0	20	33	8	1	7	1
ENSG00000087502	ERGIC2	protein_coding	12	29490285	29534122	-1	ERGIC and golgi 2 [Source:HGNC Symbol;Acc:30208]	18113	13421	1484	9418	18170	14830	899	12422	11116	1221	3208	8351
ENSG00000087510	TFAP2C	protein_coding	20	55204358	55214339	1	transcription factor AP-2 gamma (activating enhancer binding protein 2 gamma) [Source:HGNC Symbol;Acc:11744]	4559	612	2181	3592	167	1860	1	793	5130	243	5758	1318
ENSG00000087586	AURKA	protein_coding	20	54944445	54967393	-1	aurora kinase A [Source:HGNC Symbol;Acc:11393]	4463	3049	10751	4827	3417	2892	4273	7583.99	1540	8742.25	7631.96	2678
ENSG00000087589	CASS4	protein_coding	20	54987168	55034396	1	Cas scaffolding protein family member 4 [Source:HGNC Symbol;Acc:15878]	5	8	17	0	0	35	4	13	3	31	69	5
ENSG00000087842	PIR	protein_coding	X	15402921	15511687	-1	pirin (iron-binding nuclear protein) [Source:HGNC Symbol;Acc:30048]	411	248	1029	287	918	559	231	590	711	1176	2332	157
ENSG00000087884	AAMDC	protein_coding	11	77532155	77629478	1	adipogenesis associated, Mth938 domain containing [Source:HGNC Symbol;Acc:30205]	19	10	1120	17	7	12	735	20	2	775	1973	5
ENSG00000087903	RFX2	protein_coding	19	5993175	6199583	-1	regulatory factor X, 2 (influences HLA class II expression) [Source:HGNC Symbol;Acc:9983]	50	33	1466	25	61	10	2501	57	12	683.34	1786	26
ENSG00000087916	SLC6A14	protein_coding	X	115567790	115592625	1	solute carrier family 6 (amino acid transporter), member 14 [Source:HGNC Symbol;Acc:11047]	6	0	0	0	0	0	0	0	0	0	10	1
ENSG00000087995	METTL2A	protein_coding	17	60501228	60527454	1	methyltransferase like 2A [Source:HGNC Symbol;Acc:25755]	1243.34	765.06	1491.26	409.36	1067.25	695	1139.58	1787.26	648.57	1653.47	2793.44	703.47
ENSG00000088002	SULT2B1	protein_coding	19	49055332	49102682	1	sulfotransferase family, cytosolic, 2B, member 1 [Source:HGNC Symbol;Acc:11459]	0	0	10	0	1	0	10	0	0	18	7	0
ENSG00000088035	ALG6	protein_coding	1	63833261	63904233	1	asparagine-linked glycosylation 6, alpha-1,3-glucosyltransferase homolog (S. cerevisiae) [Source:HGNC Symbol;Acc:23157]	6057	3840	244	1382	2809	1574	173	2537	2842	202	819	1327
ENSG00000088038	CNOT3	protein_coding	19	54641444	54659419	1	CCR4-NOT transcription complex, subunit 3 [Source:HGNC Symbol;Acc:7879]	24	80	4662	84	40	35	5722	24	18	5817	10731	33
ENSG00000088053	GP6	protein_coding	19	55525073	55549632	-1	glycoprotein VI (platelet) [Source:HGNC Symbol;Acc:14388]	0	0	9.6	0	1	0	6	1	0	9	4	0
ENSG00000088179	PTPN4	protein_coding	2	120517207	120741394	1	protein tyrosine phosphatase, non-receptor type 4 (megakaryocyte) [Source:HGNC Symbol;Acc:9656]	3900	3268	853	2139	3346	3466	734	2704	1464	903	1594	2094
ENSG00000088205	DDX18	protein_coding	2	118572226	118589955	1	DEAD (Asp-Glu-Ala-Asp) box polypeptide 18 [Source:HGNC Symbol;Acc:2741]	22183	12379	3759	9823	13782	14789	3112	20494	9801	4673	10424	8711
ENSG00000088247	KHSRP	protein_coding	19	6413359	6424805	-1	KH-type splicing regulatory protein [Source:HGNC Symbol;Acc:6316]	634	785	16321	789	316	640	24724	2362	427	15191	35388	688
ENSG00000088256	GNA11	protein_coding	19	3094408	3124002	1	guanine nucleotide binding protein (G protein), alpha 11 (Gq class) [Source:HGNC Symbol;Acc:4379]	61	291	12989	480	84	95	12074	45	77	12387	25633	73
ENSG00000088280	ASAP3	protein_coding	1	23755056	23810685	-1	ArfGAP with SH3 domain, ankyrin repeat and PH domain 3 [Source:HGNC Symbol;Acc:14987]	42	56	4519	81	49	22	1272	214	13	3368	6992	17
ENSG00000088298	EDEM2	protein_coding	20	33703160	33865928	-1	ER degradation enhancer, mannosidase alpha-like 2 [Source:HGNC Symbol;Acc:15877]	10	28	1883.52	37	37	11	1459.88	17	9	1861.08	6823.78	8
ENSG00000088305	DNMT3B	protein_coding	20	31350191	31397162	1	DNA (cytosine-5-)-methyltransferase 3 beta [Source:HGNC Symbol;Acc:2979]	144	143	252	103	64	45	1109	296	78	842	775	80
ENSG00000088320	REM1	protein_coding	20	30063096	30072708	1	RAS (RAD and GEM)-like GTP-binding 1 [Source:HGNC Symbol;Acc:15922]	0	0	0	1	0	0	0	0	0	3	433	0
ENSG00000088325	TPX2	protein_coding	20	30327074	30389608	1	TPX2, microtubule-associated, homolog (Xenopus laevis) [Source:HGNC Symbol;Acc:1249]	19006	8698	23865	9104	12096	6511	20174	26666	7213	23390	26517	7381
ENSG00000088340	FER1L4	pseudogene	20	34146507	34195484	-1	fer-1-like 4 (C. elegans) pseudogene [Source:HGNC Symbol;Acc:15801]	0	1	50	1	0	3	0	0	0	59	432	1
ENSG00000088356	PDRG1	protein_coding	20	30532758	30539895	-1	p53 and DNA-damage regulated 1 [Source:HGNC Symbol;Acc:16119]	39	42	2329	83	45	33	2263	217	19	3432	4853	24
ENSG00000088367	EPB41L1	protein_coding	20	34679426	34820721	1	erythrocyte membrane protein band 4.1-like 1 [Source:HGNC Symbol;Acc:3378]	466	128	2711	244	167	488	2581	839	149	2086	8419	165
ENSG00000088386	SLC15A1	protein_coding	13	99336898	99404908	-1	solute carrier family 15 (oligopeptide transporter), member 1 [Source:HGNC Symbol;Acc:10920]	0	0	0	0	1	0	0	0	0	0	2	0
ENSG00000088387	DOCK9	protein_coding	13	99445741	99738879	-1	dedicator of cytokinesis 9 [Source:HGNC Symbol;Acc:14132]	3238	636	912	2154	593	1058	36	654	864	2499	9357	2861
ENSG00000088448	ANKRD10	protein_coding	13	111530887	111567416	-1	ankyrin repeat domain 10 [Source:HGNC Symbol;Acc:20265]	3492	845	1761	982	763	1609	2303	939	1080	3602	8411	1586
ENSG00000088451	TGDS	protein_coding	13	95226308	95248511	-1	TDP-glucose 4,6-dehydratase [Source:HGNC Symbol;Acc:20324]	3711	1240	183	1437	1901	2883	131	1727	1444	330	805	1425
ENSG00000088538	DOCK3	protein_coding	3	50712672	51421329	1	dedicator of cytokinesis 3 [Source:HGNC Symbol;Acc:2989]	154	12	120	20	67	26	196	279	40	71	840	16
ENSG00000088543	C3orf18	protein_coding	3	50595462	50608458	-1	chromosome 3 open reading frame 18 [Source:HGNC Symbol;Acc:24837]	3	7	857	55	20	17	296	3	5	637	2265	2
ENSG00000088682	COQ9	protein_coding	16	57481337	57495187	1	coenzyme Q9 homolog (S. cerevisiae) [Source:HGNC Symbol;Acc:25302]	73	102	8240	134	101	67	3466	126	42	8659	9300.99	49
ENSG00000088726	TMEM40	protein_coding	3	12775024	12810956	-1	transmembrane protein 40 [Source:HGNC Symbol;Acc:25620]	0	0	2	20	3	4	0	1	1	1	39	2
ENSG00000088727	KIF9	protein_coding	3	47269516	47324941	-1	kinesin family member 9 [Source:HGNC Symbol;Acc:16666]	130	33	491	34	225	58	221	219	25	388	461	49
ENSG00000088756	ARHGAP28	protein_coding	18	6729717	6915715	1	Rho GTPase activating protein 28 [Source:HGNC Symbol;Acc:25509]	2968	12	4	0	3313	1009	0	27	115	1	687	3387
ENSG00000088766	CRLS1	protein_coding	20	5986736	6020699	1	cardiolipin synthase 1 [Source:HGNC Symbol;Acc:16148]	9014	5805	1105	3794	7580	4841	1565	15035	5142	1607	2736	5497
ENSG00000088782	DEFB127	protein_coding	20	138111	139804	1	defensin, beta 127 [Source:HGNC Symbol;Acc:16206]	0	0	0	0	0	0	0	0	0	0	0	0
ENSG00000088808	PPP1R13B	protein_coding	14	104200089	104313927	-1	protein phosphatase 1, regulatory subunit 13B [Source:HGNC Symbol;Acc:14950]	123	43	1219	70	73	71	368	114	27	1592	3205	57
ENSG00000088812	ATRN	protein_coding	20	3451687	3631769	1	attractin [Source:HGNC Symbol;Acc:885]	7222	3663	8899	2681	3440	4180	9765	8015	2925	9074	24041	4796
ENSG00000088826	SMOX	protein_coding	20	4101627	4168394	1	spermine oxidase [Source:HGNC Symbol;Acc:15862]	3	53	2919	88	50	17	1416	11	9	4840	7846	6
ENSG00000088827	SIGLEC1	protein_coding	20	3667617	3687775	-1	sialic acid binding Ig-like lectin 1, sialoadhesin [Source:HGNC Symbol;Acc:11127]	0	0	7	0	1	0	9	5	0	3	3	0
ENSG00000088832	FKBP1A	protein_coding	20	1349622	1373806	-1	FK506 binding protein 1A, 12kDa [Source:HGNC Symbol;Acc:3711]	8241.68	3630.03	11148.2	6652.81	5441.13	6107.98	8587.33	14020.9	3916.02	18569	30024.1	6775.39
ENSG00000088833	NSFL1C	protein_coding	20	1422807	1448417	-1	NSFL1 (p97) cofactor (p47) [Source:HGNC Symbol;Acc:15912]	304	212	6179	304	335	364	5946	644	170	7187	15530	195
ENSG00000088836	SLC4A11	protein_coding	20	3208063	3219887	-1	solute carrier family 4, sodium borate transporter, member 11 [Source:HGNC Symbol;Acc:16438]	1	47	768	24	17	0	315	6	1	570	1332	7
ENSG00000088854	C20orf194	protein_coding	20	3229951	3388272	-1	chromosome 20 open reading frame 194 [Source:HGNC Symbol;Acc:17721]	682	407	1573.5	479	558	637	1322.71	1128	354	1226.48	3724.96	392
ENSG00000088876	ZNF343	protein_coding	20	2462463	2505348	-1	zinc finger protein 343 [Source:HGNC Symbol;Acc:16017]	172	42	1419.04	55	114	125.95	1308.32	414.78	48	815.58	3301.91	93
ENSG00000088881	EBF4	protein_coding	20	2673480	2740754	1	early B-cell factor 4 [Source:HGNC Symbol;Acc:29278]	4	7	1619	15	6	2	2910	22	3	1467	3814	6
ENSG00000088882	CPXM1	protein_coding	20	2774715	2781283	-1	carboxypeptidase X (M14 family), member 1 [Source:HGNC Symbol;Acc:15771]	1	15	3698	9	112	25	6368	13	10	1334	1482	1
ENSG00000088888	MAVS	protein_coding	20	3827487	3849280	1	mitochondrial antiviral signaling protein [Source:HGNC Symbol;Acc:29233]	245	164	5562	362	120	223	5066	253	75	6716	12335	125
ENSG00000088899	PROSAPIP1	protein_coding	20	3143263	3154192	-1	ProSAP-interacting protein 1 [Source:UniProtKB/Swiss-Prot;Acc:O60299]	3	24	1413	44	6	19	4496	31	6	2622	4279	6
ENSG00000088926	F11	protein_coding	4	187187099	187210835	1	coagulation factor XI [Source:HGNC Symbol;Acc:3529]	0	0	0	0	0	0	0	0	0	0	0	0
ENSG00000088930	XRN2	protein_coding	20	21283942	21370463	1	5'-3' exoribonuclease 2 [Source:HGNC Symbol;Acc:12836]	15035	6961	7851	5562	10806	8834	6682	21293	7263	9323	15777	6596
ENSG00000088970	PLK1S1	lincRNA	20	21106624	21227260	1	polo-like kinase 1 substrate 1 [Source:HGNC Symbol;Acc:15865]	899	271	1256	135	419	340	556	1227	136	618	3908	225
ENSG00000088986	DYNLL1	protein_coding	12	120907653	120936296	1	dynein, light chain, LC8-type 1 [Source:HGNC Symbol;Acc:15476]	10271	4806	23115	3696	6310	7006	17654	11369	4698	21663	44683	4600
ENSG00000088992	TESC	protein_coding	12	117476728	117537284	-1	tescalcin [Source:HGNC Symbol;Acc:26065]	0	0	1	0	0	0	83	0	0	321	5	0
ENSG00000089006	SNX5	protein_coding	20	17922241	17949623	-1	sorting nexin 5 [Source:HGNC Symbol;Acc:14969]	10638	9902.02	5505.96	7294.03	8763.38	8906.67	4978.99	23158.2	4606	4512.86	7158.97	4922.93
ENSG00000089009	RPL6	protein_coding	12	112842994	112856642	-1	ribosomal protein L6 [Source:HGNC Symbol;Acc:10362]	14473.7	2550.37	42565.4	3123.99	8738.31	3671.69	40959.6	19683	3603.26	37348.7	137793	3629.35
ENSG00000089012	SIRPG	protein_coding	20	1609798	1638425	-1	signal-regulatory protein gamma [Source:HGNC Symbol;Acc:15757]	0	0	0	0	0	0	0	0	0	0	0	0
ENSG00000089022	MAPKAPK5	protein_coding	12	112279782	112334343	1	mitogen-activated protein kinase-activated protein kinase 5 [Source:HGNC Symbol;Acc:6889]	575	407	1890	233	195	385	1995	1445	388	2329	4513	392
ENSG00000089041	P2RX7	protein_coding	12	121570622	121623876	1	purinergic receptor P2X, ligand-gated ion channel, 7 [Source:HGNC Symbol;Acc:8537]	206	64	480	112	45	34	1401	117	73	336	3417	11
ENSG00000089048	ESF1	protein_coding	20	13694969	13765532	-1	ESF1, nucleolar pre-rRNA processing protein, homolog (S. cerevisiae) [Source:HGNC Symbol;Acc:15898]	12073	9071	1432	7170	10014	9407	1328	26533	6103	1892	3067	8163
ENSG00000089050	RBBP9	protein_coding	20	18467184	18477887	-1	retinoblastoma binding protein 9 [Source:HGNC Symbol;Acc:9892]	8131	6568	1179	6034	6456	8147	2554	11552	3209	1527	2833	5231
ENSG00000089053	ANAPC5	protein_coding	12	121746048	121837699	-1	anaphase promoting complex subunit 5 [Source:HGNC Symbol;Acc:15713]	5179	2202	5532	1743	5382	2818	4857	6602	2304	5348	16642	1855
ENSG00000089057	SLC23A2	protein_coding	20	4833002	4990939	-1	solute carrier family 23 (nucleobase transporters), member 2 [Source:HGNC Symbol;Acc:10973]	1904	2227	5921	940	1145	1473	4853	3125	1435	6346	13566	1196
ENSG00000089060	SLC24A6	protein_coding	12	113736564	113797298	-1	solute carrier family 24 (sodium/lithium/calcium exchanger), member 6 [Source:HGNC Symbol;Acc:26175]	3	13	1422	25	16	4	394	3	3	1277	2406	2
ENSG00000089063	TMEM230	protein_coding	20	5080486	5093749	-1	transmembrane protein 230 [Source:HGNC Symbol;Acc:15876]	21885	11924	5675.32	11766	14020	16864	3293.69	23588	11634	7420.22	12224.5	14547
ENSG00000089091	DZANK1	protein_coding	20	18364011	18447829	-1	double zinc ribbon and ankyrin repeat domains 1 [Source:HGNC Symbol;Acc:15858]	151	194	375	110	135	184	164	389	60	496	450	156
ENSG00000089094	KDM2B	protein_coding	12	121867312	122018920	-1	lysine (K)-specific demethylase 2B [Source:HGNC Symbol;Acc:13610]	868	567	3363	422	926	613	6024	1367	503	3246	6193	349
ENSG00000089101	C20orf26	protein_coding	20	20033158	20341346	1	chromosome 20 open reading frame 26 [Source:HGNC Symbol;Acc:15872]	1	5	51	0	8	1	61	10	1	22	26	0
ENSG00000089116	LHX5	protein_coding	12	113899838	113910085	-1	LIM homeobox 5 [Source:HGNC Symbol;Acc:14216]	0	0	0	0	0	0	2	1	0	2	1	0
ENSG00000089123	TASP1	protein_coding	20	13246709	13619587	-1	taspase, threonine aspartase, 1 [Source:HGNC Symbol;Acc:15859]	529	547	409	229	160	302	252	656	323	575	1081	411
ENSG00000089127	OAS1	protein_coding	12	113344582	113369990	1	2'-5'-oligoadenylate synthetase 1, 40/46kDa [Source:HGNC Symbol;Acc:8086]	108	83	747	49	161	52	230	115	39	521	1299	22
ENSG00000089154	GCN1L1	protein_coding	12	120565007	120632513	-1	GCN1 general control of amino-acid synthesis 1-like 1 (yeast) [Source:HGNC Symbol;Acc:4199]	108	289	8725	233	213	209	10581	321	63	9612	28914	82
ENSG00000089157	RPLP0	protein_coding	12	120634489	120639038	-1	ribosomal protein, large, P0 [Source:HGNC Symbol;Acc:10371]	579.25	1568.64	81439.2	2749.64	1002.98	620.91	114915	863.18	545.74	81227.1	261663	265.46
ENSG00000089159	PXN	protein_coding	12	120648250	120703574	-1	paxillin [Source:HGNC Symbol;Acc:9718]	317	519	22658	679	217	246	5019	453	168	17261	45629	174
ENSG00000089163	SIRT4	protein_coding	12	120740119	120751052	1	sirtuin 4 [Source:HGNC Symbol;Acc:14932]	4	1	53	2	9	5	66	11	1	34	184	2
ENSG00000089169	RPH3A	protein_coding	12	113008184	113336686	1	rabphilin 3A homolog (mouse) [Source:HGNC Symbol;Acc:17056]	0	8	182	0	8	21	11165	637	2	3	5	115
ENSG00000089177	KIF16B	protein_coding	20	16252749	16554078	-1	kinesin family member 16B [Source:HGNC Symbol;Acc:15869]	976	132	392	464	272	481	216	608	408	486	3720	598
ENSG00000089195	TRMT6	protein_coding	20	5917881	5931182	-1	tRNA methyltransferase 6 homolog (S. cerevisiae) [Source:HGNC Symbol;Acc:20900]	3966	2925	1206	2856	4127	3032	1641	5647	1544	1932	2942	2227
ENSG00000089199	CHGB	protein_coding	20	5892076	5906007	1	chromogranin B (secretogranin 1) [Source:HGNC Symbol;Acc:1930]	142	47	25	7	25	18	650	119	17	533	8692	31
ENSG00000089220	PEBP1	protein_coding	12	118573663	118583389	1	phosphatidylethanolamine binding protein 1 [Source:HGNC Symbol;Acc:8630]	9275	6015	31041	8433	6783	13088	19915	10677	6267	22893	52950	2864
ENSG00000089225	TBX5	protein_coding	12	114791736	114846247	-1	T-box 5 [Source:HGNC Symbol;Acc:11604]	322	84	3	41	230	54	456	30	24	7	2269	0
ENSG00000089234	BRAP	protein_coding	12	112080797	112123790	-1	BRCA1 associated protein [Source:HGNC Symbol;Acc:1099]	1825	585	1669	520	1311	1439	1570	2193	674	1759	4569	587
ENSG00000089248	ERP29	protein_coding	12	112451120	112461255	1	endoplasmic reticulum protein 29 [Source:HGNC Symbol;Acc:13799]	160	217	11479	262	379	187	5066.98	301	104	8809	25196.8	73
ENSG00000089250	NOS1	protein_coding	12	117645947	117889975	-1	nitric oxide synthase 1 (neuronal) [Source:HGNC Symbol;Acc:7872]	0	0	0	0	1	0	0	0	0	7	4	0
ENSG00000089280	FUS	protein_coding	16	31191431	31203127	1	fused in sarcoma [Source:HGNC Symbol;Acc:4010]	5616	3771	32156	2307	5411	5081	36212	7997	3435	31025	88486	3184
ENSG00000089289	IGBP1	protein_coding	X	69353299	69386174	1	immunoglobulin (CD79A) binding protein 1 [Source:HGNC Symbol;Acc:5461]	1163	476	2794	481	538	826	2188	1000	405	1869	8907	288
ENSG00000089327	FXYD5	protein_coding	19	35645633	35660786	1	FXYD domain containing ion transport regulator 5 [Source:HGNC Symbol;Acc:4029]	1	5	26	22	40	3	38	0	16	217	2539	1
ENSG00000089335	ZNF302	protein_coding	19	35168544	35177302	1	zinc finger protein 302 [Source:HGNC Symbol;Acc:13848]	21807.4	11006	1614.42	4360.09	10024.9	10173.7	1743.62	11416.3	6744.91	2152.57	4775.89	9621.7
ENSG00000089351	GRAMD1A	protein_coding	19	35485688	35517375	1	GRAM domain containing 1A [Source:HGNC Symbol;Acc:29305]	13	49	3432.21	76	25	24	6075.41	4	8	3866.41	10763.9	7
ENSG00000089356	FXYD3	protein_coding	19	35606732	35615227	1	FXYD domain containing ion transport regulator 3 [Source:HGNC Symbol;Acc:4027]	8	0	0	0	1	0	2	0	3	0	281	0
ENSG00000089472	HEPH	protein_coding	X	65382391	65488709	1	hephaestin [Source:HGNC Symbol;Acc:4866]	1046	83	105	1	43	1364	0	4	154	298	5437	0
ENSG00000089486	CDIP1	protein_coding	16	4560720	4588829	-1	cell death-inducing p53 target 1 [Source:HGNC Symbol;Acc:13234]	10	41	6021	61	34	29	5707	6	3	3209	15282	7
ENSG00000089505	CMTM1	protein_coding	16	66600294	66613040	1	CKLF-like MARVEL transmembrane domain containing 1 [Source:HGNC Symbol;Acc:19172]	10.84	2	184.54	2	8	0	161.82	3	2	127.75	441.43	1.2
ENSG00000089558	KCNH4	protein_coding	17	40308913	40333296	-1	potassium voltage-gated channel, subfamily H (eag-related), member 4 [Source:HGNC Symbol;Acc:6253]	0	0	4	0	0	0	185	0	0	1	3	0
ENSG00000089597	GANAB	protein_coding	11	62392298	62414104	-1	glucosidase, alpha; neutral AB [Source:HGNC Symbol;Acc:4138]	209	510	78182	1361	1046	392	28842	644	224	59721	174170	170
ENSG00000089639	GMIP	protein_coding	19	19740285	19754476	-1	GEM interacting protein [Source:HGNC Symbol;Acc:24852]	3	8	502	9	8	6	1224	1	3	627	2110	2
ENSG00000089682	RBM41	protein_coding	X	106307650	106362057	-1	RNA binding motif protein 41 [Source:HGNC Symbol;Acc:25617]	4900	3404	475	3549	2875	5561	221	2350	2434	410	1367	2151
ENSG00000089685	BIRC5	protein_coding	17	76210267	76221717	1	baculoviral IAP repeat containing 5 [Source:HGNC Symbol;Acc:593]	3365	1195	14703	1358	1995	1819	6970	5476	1786	12952	15338	618
ENSG00000089692	LAG3	protein_coding	12	6881678	6887621	1	lymphocyte-activation gene 3 [Source:HGNC Symbol;Acc:6476]	2	3	105	1	0	0	91	0	0	44	362	0
ENSG00000089693	MLF2	protein_coding	12	6857170	6876641	-1	myeloid leukemia factor 2 [Source:HGNC Symbol;Acc:7126]	102	359	20594	496	226	239	19722	329	82	18977	47276	60
ENSG00000089723	OTUB2	protein_coding	14	94492675	94515276	1	OTU domain, ubiquitin aldehyde binding 2 [Source:HGNC Symbol;Acc:20351]	18	8	246	6	15	18	278	70	4	391	608	2
ENSG00000089737	DDX24	protein_coding	14	94517266	94547591	-1	DEAD (Asp-Glu-Ala-Asp) box polypeptide 24 [Source:HGNC Symbol;Acc:13266]	880	424	14944	410	368	907	10787	1887	249	15020	33965	390
ENSG00000089775	ZBTB25	protein_coding	14	64915824	64971931	-1	zinc finger and BTB domain containing 25 [Source:HGNC Symbol;Acc:13112]	172	91	281	58	84	143	239	222	84	205	544	118
ENSG00000089818	NECAP1	protein_coding	12	7926148	8250367	1	NECAP endocytosis associated 1 [Source:HGNC Symbol;Acc:24539]	4587	3195	2605	1967	4975	3734	1628	4190	2147	2257	4971	1442
ENSG00000089820	ARHGAP4	protein_coding	X	153172821	153200452	-1	Rho GTPase activating protein 4 [Source:HGNC Symbol;Acc:674]	0	2	60.99	4	1	2	56.86	0	2	57	282.98	0
ENSG00000089847	ANKRD24	protein_coding	19	4183351	4224811	1	ankyrin repeat domain 24 [Source:HGNC Symbol;Acc:29424]	0	2	118	0	0	1	17	0	0	53	75	0
ENSG00000089876	DHX32	protein_coding	10	127524906	127585005	-1	DEAH (Asp-Glu-Ala-His) box polypeptide 32 [Source:HGNC Symbol;Acc:16717]	3327	1100	1470	1294	2342	2023	791	1996	1409	1688	3551	857
ENSG00000089902	RCOR1	protein_coding	14	103058998	103196912	1	REST corepressor 1 [Source:HGNC Symbol;Acc:17441]	4024	2958	4459	1283	1568	4079	2406	3285	1512	3570	6779	1733
ENSG00000089916	GPATCH2L	protein_coding	14	76618259	76720685	1	G patch domain containing 2-like [Source:HGNC Symbol;Acc:20210]	9409	6181	3207	3038	2661	7519	3387	5828	3993	3725.83	7518.67	5248
ENSG00000090006	LTBP4	protein_coding	19	41098789	41135725	1	latent transforming growth factor beta binding protein 4 [Source:HGNC Symbol;Acc:6717]	0	124	5256	52	63	5	2682	8	16	1010	6944	17
ENSG00000090013	BLVRB	protein_coding	19	40953696	40971747	-1	biliverdin reductase B (flavin reductase (NADPH)) [Source:HGNC Symbol;Acc:1063]	4	23	2439	24	23	11	421	0	7	1487	5414	3
ENSG00000090020	SLC9A1	protein_coding	1	27425306	27493472	-1	solute carrier family 9, subfamily A (NHE1, cation proton antiporter 1), member 1 [Source:HGNC Symbol;Acc:11071]	4	62	3089	38	44	17	1608	3	10	2471	4386	1
ENSG00000090054	SPTLC1	protein_coding	9	94794281	94877666	-1	serine palmitoyltransferase, long chain base subunit 1 [Source:HGNC Symbol;Acc:11277]	10005.2	3588.87	3502.94	2913.14	3719.36	2617.4	1791.06	3381.3	3372.64	2866.29	10715.4	2894.43
ENSG00000090060	PAPOLA	protein_coding	14	96967770	97033448	1	poly(A) polymerase alpha [Source:HGNC Symbol;Acc:14981]	64629	43084	9121	17754	25224	39644	5603	45480	24435	10039	17291	26313
ENSG00000090061	CCNK	protein_coding	14	99947506	100001381	1	cyclin K [Source:HGNC Symbol;Acc:1596]	5968	2650	3206	1906	2178	4244	2428	3557	2044	3238	8632	1865
ENSG00000090097	PCBP4	protein_coding	3	51991470	52008032	-1	poly(rC) binding protein 4 [Source:HGNC Symbol;Acc:8652]	12	105	7296	250	39	26	16131	8	29	6943	21769	18
ENSG00000090104	RGS1	protein_coding	1	192544857	192549161	1	regulator of G-protein signaling 1 [Source:HGNC Symbol;Acc:9991]	0	0	0	0	5	0	0	2	4	0	0	0
ENSG00000090238	YPEL3	protein_coding	16	30103635	30108236	-1	yippee-like 3 (Drosophila) [Source:HGNC Symbol;Acc:18327]	13	3	598	6	19	11	810	4	7	379	3163	2
ENSG00000090263	MRPS33	protein_coding	7	140705854	140715028	-1	mitochondrial ribosomal protein S33 [Source:HGNC Symbol;Acc:16634]	4334	1100	1966	557	4651	2213	1672	3392	2012	2883	7709	540
ENSG00000090266	NDUFB2	protein_coding	7	140390577	140422590	1	NADH dehydrogenase (ubiquinone) 1 beta subcomplex, 2, 8kDa [Source:HGNC Symbol;Acc:7697]	534	246	6584	201	377	432	6322	666	216	9394	14781	132
ENSG00000090273	NUDC	protein_coding	1	27226729	27273353	1	nuclear distribution C homolog (A. nidulans) [Source:HGNC Symbol;Acc:8045]	14	163	10368	246	103	45	6517.98	71	26	9358	12842	17
ENSG00000090316	MAEA	protein_coding	4	1283639	1333935	1	macrophage erythroblast attacher [Source:HGNC Symbol;Acc:13731]	2498	1190	6058	806	1491	3094	2953	1293	881	5997	10933	845
ENSG00000090339	ICAM1	protein_coding	19	10381511	10397291	1	intercellular adhesion molecule 1 [Source:HGNC Symbol;Acc:5344]	2	1	902	24	13	1	40	18	8	377	1693	23
ENSG00000090372	STRN4	protein_coding	19	47222768	47250251	-1	striatin, calmodulin binding protein 4 [Source:HGNC Symbol;Acc:15721]	15	143	7542	167	51	26	11741	79	32	12492	19451	24
ENSG00000090376	IRAK3	protein_coding	12	66582659	66648402	1	interleukin-1 receptor-associated kinase 3 [Source:HGNC Symbol;Acc:17020]	14	66	25	3	156	50	1	13	94	21	2	15
ENSG00000090382	LYZ	protein_coding	12	69742121	69748014	1	lysozyme [Source:HGNC Symbol;Acc:6740]	14	6	3	13	1061	21	2	2	11	2	11	2
ENSG00000090402	SI	protein_coding	3	164696686	164796283	-1	sucrase-isomaltase (alpha-glucosidase) [Source:HGNC Symbol;Acc:10856]	2	0	0	0	0	0	0	1	0	0	2	1
ENSG00000090432	MUL1	protein_coding	1	20825943	20834654	-1	mitochondrial E3 ubiquitin protein ligase 1 [Source:HGNC Symbol;Acc:25762]	7	89	5567	103	38	32	2324	17	19	5796	5840	11
ENSG00000090447	TFAP4	protein_coding	16	4307187	4323076	-1	transcription factor AP-4 (activating enhancer binding protein 4) [Source:HGNC Symbol;Acc:11745]	17	33	361	20	25	11	794	58	17	276	1135	7
ENSG00000090470	PDCD7	protein_coding	15	65409717	65426174	-1	programmed cell death 7 [Source:HGNC Symbol;Acc:8767]	1697	1744	2391	1463	3636	1507	2341	3238	1750	2049	3147	1485
ENSG00000090487	SPG21	protein_coding	15	65255362	65282648	-1	spastic paraplegia 21 (autosomal recessive, Mast syndrome) [Source:HGNC Symbol;Acc:20373]	2940	1944	3221	1722	2714	1730	2575	4139	1930	2837	5303	1919
ENSG00000090512	FETUB	protein_coding	3	186353758	186370930	1	fetuin B [Source:HGNC Symbol;Acc:3658]	5	0	8	0	0	1	1	0	0	1	106	0
ENSG00000090520	DNAJB11	protein_coding	3	186285192	186315061	1	DnaJ (Hsp40) homolog, subfamily B, member 11 [Source:HGNC Symbol;Acc:14889]	7518	4252	7860.53	1621.85	8677	6270	3728.11	4820	4106	6697.04	14191.6	4263.59
ENSG00000090530	LEPREL1	protein_coding	3	189674517	189840226	-1	leprecan-like 1 [Source:HGNC Symbol;Acc:19317]	732	256	1737	138	326	264	400	1432	480	680	4091	690
ENSG00000090534	THPO	protein_coding	3	184089723	184095932	-1	thrombopoietin [Source:HGNC Symbol;Acc:11795]	1	0	3	0	6	0	1	0	0	8	53	3
ENSG00000090539	CHRD	protein_coding	3	184097861	184108524	1	chordin [Source:HGNC Symbol;Acc:1949]	0	3	66	1	6	0	90	1	0	259	786	0
ENSG00000090554	FLT3LG	protein_coding	19	49977464	49990894	1	fms-related tyrosine kinase 3 ligand [Source:HGNC Symbol;Acc:3766]	1	9	258	14	3	1	279.21	0	1	312	1144	0
ENSG00000090565	RAB11FIP3	protein_coding	16	475619	573011	1	RAB11 family interacting protein 3 (class II) [Source:HGNC Symbol;Acc:17224]	131	170	6305	222	142	217	5121	164	100	5753	12758	81
ENSG00000090581	GNPTG	protein_coding	16	1401924	1413352	1	N-acetylglucosamine-1-phosphate transferase, gamma subunit [Source:HGNC Symbol;Acc:23026]	34	33	1883	45	37	76	1782	50	19	1831	5815	18
ENSG00000090612	ZNF268	protein_coding	12	133707570	133783698	1	zinc finger protein 268 [Source:HGNC Symbol;Acc:13061]	6151	9975	2235	2821	6502	5581	1699	10552	1708	2119	2186	4038
ENSG00000090615	GOLGA3	protein_coding	12	133345495	133405444	-1	golgin A3 [Source:HGNC Symbol;Acc:4426]	857	1106	4846.96	464	756	969	3635	566	419	5907.91	18499.9	550
ENSG00000090621	PABPC4	protein_coding	1	40026488	40042462	-1	poly(A) binding protein, cytoplasmic 4 (inducible form) [Source:HGNC Symbol;Acc:8557]	11094	3558	7601	3936	5739	4271	4927	8118	3304	7937.97	26156.9	2747
ENSG00000090659	CD209	protein_coding	19	7804879	7812464	-1	CD209 molecule [Source:HGNC Symbol;Acc:1641]	0	0	0	0	0	0	0	0	0	0	0	0
ENSG00000090661	CERS4	protein_coding	19	8271620	8327305	1	ceramide synthase 4 [Source:HGNC Symbol;Acc:23747]	3	11	1490	10	3	11	1355	5	5	1256	5915	0
ENSG00000090674	MCOLN1	protein_coding	19	7587512	7598895	1	mucolipin 1 [Source:HGNC Symbol;Acc:13356]	3	8	1116.55	14	4	9	1334.59	0	4	1005.8	2837.72	1
ENSG00000090686	USP48	protein_coding	1	22004791	22110099	-1	ubiquitin specific peptidase 48 [Source:HGNC Symbol;Acc:18533]	4517	3892	3604	3397	6333	3030	2371	6463	3035	3507	4822	2318
ENSG00000090776	EFNB1	protein_coding	X	68048840	68061990	1	ephrin-B1 [Source:HGNC Symbol;Acc:3226]	13	22	2670	15	27	23	5444	27	6	1227	9287	4
ENSG00000090857	PDPR	protein_coding	16	70147529	70195203	1	pyruvate dehydrogenase phosphatase regulatory subunit [Source:HGNC Symbol;Acc:30264]	2728	1714.97	4290.33	849.93	985.96	1994.97	4145.08	2136.99	867	3382.37	14625.4	1120
ENSG00000090861	AARS	protein_coding	16	70286293	70323446	-1	alanyl-tRNA synthetase [Source:HGNC Symbol;Acc:20]	67	279	14651	314	290	95	14105	322	79	13411	40218	32
ENSG00000090863	GLG1	protein_coding	16	74485856	74641012	-1	golgi glycoprotein 1 [Source:HGNC Symbol;Acc:4316]	2992	1238	26857	1004	3185	1766	11090	3938	441	19138	65316	929
ENSG00000090889	KIF4A	protein_coding	X	69509879	69640682	1	kinesin family member 4A [Source:HGNC Symbol;Acc:13339]	2478.23	1555.98	10990.2	1443.79	1400.51	982.46	5575.03	4074.31	933.76	7916.33	9605.52	664.42
ENSG00000090905	TNRC6A	protein_coding	16	24741016	24838953	1	trinucleotide repeat containing 6A [Source:HGNC Symbol;Acc:11969]	4697	6565	9586	3396	4090	5126	5631	5134	3649	3642	20972	3065
ENSG00000090920	FCGBP	protein_coding	19	40353963	40440533	-1	Fc fragment of IgG binding protein [Source:HGNC Symbol;Acc:13572]	0	3	402	0	2	1	41	0	0	225	2620	6
ENSG00000090924	PLEKHG2	protein_coding	19	39903225	39919054	1	pleckstrin homology domain containing, family G (with RhoGef domain) member 2 [Source:HGNC Symbol;Acc:29515]	47.89	155	6437	65.61	60.04	54.38	10004	134.13	24.17	5634	13227	67.43
ENSG00000090932	DLL3	protein_coding	19	39989535	39999121	1	delta-like 3 (Drosophila) [Source:HGNC Symbol;Acc:2909]	13	2	34	0	1	0	21236	101	13	1157	631	47
ENSG00000090971	NAT14	protein_coding	19	55996371	55998935	1	N-acetyltransferase 14 (GCN5-related, putative) [Source:HGNC Symbol;Acc:28918]	12	66	3509	34	24	20	4382	6	11	2859	6933	17
ENSG00000090975	PITPNM2	protein_coding	12	123468027	123634562	-1	phosphatidylinositol transfer protein, membrane-associated 2 [Source:HGNC Symbol;Acc:21044]	55	57	505	40	99	114	1873	87	60	1045	2536	23
ENSG00000090989	EXOC1	protein_coding	4	56719782	56771200	1	exocyst complex component 1 [Source:HGNC Symbol;Acc:30380]	15189	6822	2524	3375	7218	9595	1351	7691	4666	2175	6339	3816
ENSG00000091009	RBM27	protein_coding	5	145583113	145718814	1	RNA binding motif protein 27 [Source:HGNC Symbol;Acc:29243]	10993	8685	2418	5466	6446	8572	2279	7282	5108	2325	6504	5586
ENSG00000091010	POU4F3	protein_coding	5	145718587	145720083	1	POU class 4 homeobox 3 [Source:HGNC Symbol;Acc:9220]	0	0	8	0	0	0	4	0	0	6	25	0
ENSG00000091039	OSBPL8	protein_coding	12	76745577	76953589	-1	oxysterol binding protein-like 8 [Source:HGNC Symbol;Acc:16396]	48961	39127	4261	24284	27418	34250	2802	27479	26167	5305	10380	24967
ENSG00000091073	DTX2	protein_coding	7	76090993	76135312	1	deltex homolog 2 (Drosophila) [Source:HGNC Symbol;Acc:15973]	4	27.52	1553.66	138	21	10.25	747.95	1	13	1349.43	5005.07	9
ENSG00000091106	NLRC4	protein_coding	2	32449522	32490923	-1	NLR family, CARD domain containing 4 [Source:HGNC Symbol;Acc:16412]	1	0	1	0	9	4	0	0	0	1	1	1
ENSG00000091127	PUS7	protein_coding	7	105080108	105162714	-1	pseudouridylate synthase 7 homolog (S. cerevisiae) [Source:HGNC Symbol;Acc:26033]	6554	4205	1256	1941	3791	3655	1359	8176	3454	1537	4705	2568
ENSG00000091128	LAMB4	protein_coding	7	107663993	107770801	-1	laminin, beta 4 [Source:HGNC Symbol;Acc:6491]	15	29	13	13	14	10	6	3	3	32	36	6
ENSG00000091129	NRCAM	protein_coding	7	107788082	108097161	-1	neuronal cell adhesion molecule [Source:HGNC Symbol;Acc:7994]	36859	110654	20097	20979	20712	8264	3586	25836	23430	14800	34912	25653
ENSG00000091136	LAMB1	protein_coding	7	107564244	107643700	-1	laminin, beta 1 [Source:HGNC Symbol;Acc:6486]	27768	24228	23992	8771	28701	31227	8009	4903	14004	26803	141181	29956
ENSG00000091137	SLC26A4	protein_coding	7	107301080	107358254	1	solute carrier family 26, member 4 [Source:HGNC Symbol;Acc:8818]	116	166	34	60	31	38	35	64	69	9	46	67
ENSG00000091138	SLC26A3	protein_coding	7	107405912	107443670	-1	solute carrier family 26, member 3 [Source:HGNC Symbol;Acc:3018]	0	0	0	0	0	0	0	0	0	1	0	0
ENSG00000091140	DLD	protein_coding	7	107531415	107572175	1	dihydrolipoamide dehydrogenase [Source:HGNC Symbol;Acc:2898]	26579	21437	6292	12052	15487	22135	2663	14327	15115	7328	11974	11834
ENSG00000091157	WDR7	protein_coding	18	54318574	54698828	1	WD repeat domain 7 [Source:HGNC Symbol;Acc:13490]	3392.84	3553.38	1801.26	1052.77	2064.13	2421.94	1431.33	2395.7	1575.76	1143.04	4289	1757.9
ENSG00000091164	TXNL1	protein_coding	18	54264439	54318831	-1	thioredoxin-like 1 [Source:HGNC Symbol;Acc:12436]	22187	11673	4060	9742	18981	15669	3083	14385	10344	3046	7805	7315
ENSG00000091181	IL5RA	protein_coding	3	3111233	3168297	-1	interleukin 5 receptor, alpha [Source:HGNC Symbol;Acc:6017]	0	0	0	0	0	6	0	1	1	0	2	0
ENSG00000091262	ABCC6	protein_coding	16	16242785	16317379	-1	ATP-binding cassette, sub-family C (CFTR/MRP), member 6 [Source:HGNC Symbol;Acc:57]	5.59	14.48	91.87	6.53	33.62	10.51	9.3	75.41	4	22.63	69.71	28.6
ENSG00000091317	CMTM6	protein_coding	3	32522804	32544900	-1	CKLF-like MARVEL transmembrane domain containing 6 [Source:HGNC Symbol;Acc:19177]	39960	25565	5136	38869	21963	34660	2288	17309	19271	6024	10553	15650
ENSG00000091409	ITGA6	protein_coding	2	173292082	173371181	1	integrin, alpha 6 [Source:HGNC Symbol;Acc:6142]	104570	14910	2962	18547	45008	17761	1619	9665	47720	3891	42514	12069
ENSG00000091428	RAPGEF4	protein_coding	2	173600002	173917621	1	Rap guanine nucleotide exchange factor (GEF) 4 [Source:HGNC Symbol;Acc:16626]	50	86	28	0	10	8	387	990	134	4	85	15
ENSG00000091436	MLTK	protein_coding	2	173940163	174132738	1	Mitogen-activated protein kinase kinase kinase MLT [Source:UniProtKB/Swiss-Prot;Acc:Q9NYL2]	18952	11233	3688	8983	14004	25100	2289	11253	8986	3644	8812	11710
ENSG00000091482	SMPX	protein_coding	X	21724090	21776281	-1	small muscle protein, X-linked [Source:HGNC Symbol;Acc:11122]	7	0	0	1	22	1	0	1	1	0	5	0
ENSG00000091483	FH	protein_coding	1	241660903	241683061	-1	fumarate hydratase [Source:HGNC Symbol;Acc:3700]	6953	1862	9455.95	4451	8448	2740	3918	4438.99	2234	8389.97	12699.9	2413
ENSG00000091490	SEL1L3	protein_coding	4	25749055	25865382	-1	sel-1 suppressor of lin-12-like 3 (C. elegans) [Source:HGNC Symbol;Acc:29108]	1724	1107	1207	25	4027	1028	75	4317	602	10812	6400	563
ENSG00000091513	TF	protein_coding	3	133464800	133497850	1	transferrin [Source:HGNC Symbol;Acc:11740]	1	1	48	1	1	0	47	1	1	5	4731.96	0
ENSG00000091527	CDV3	protein_coding	3	133292574	133309105	1	CDV3 homolog (mouse) [Source:HGNC Symbol;Acc:26928]	33539	22756	11138	25389	25475	17618	5009	24172	19224	9421	20914	18885
ENSG00000091536	MYO15A	protein_coding	17	18012020	18083116	1	myosin XVA [Source:HGNC Symbol;Acc:7594]	1	0	15	0	4	1	1	0	0	5	56	1
ENSG00000091542	ALKBH5	protein_coding	17	18086392	18113268	1	alkB, alkylation repair homolog 5 (E. coli) [Source:HGNC Symbol;Acc:25996]	352	437	7536	327	652	461	3735	594	125	5930	11851	212
ENSG00000091583	APOH	protein_coding	17	64208151	64252643	-1	apolipoprotein H (beta-2-glycoprotein I) [Source:HGNC Symbol;Acc:616]	0	3	2	0	0	0	0	0	0	1	0	0
ENSG00000091592	NLRP1	protein_coding	17	5402747	5522744	-1	NLR family, pyrin domain containing 1 [Source:HGNC Symbol;Acc:14374]	218	58	3882	47	671	390	15456	1584	107	2407	5731	166
ENSG00000091622	PITPNM3	protein_coding	17	6354584	6459814	-1	PITPNM family member 3 [Source:HGNC Symbol;Acc:21043]	138	239	1751	216	71	7	208	106	23	1496	1495	7
ENSG00000091640	SPAG7	protein_coding	17	4862521	4871167	-1	sperm associated antigen 7 [Source:HGNC Symbol;Acc:11216]	67	92	7012	90	62	72	3278	160	13	5265	9818	35
ENSG00000091651	ORC6	protein_coding	16	46723555	46732306	1	origin recognition complex, subunit 6 [Source:HGNC Symbol;Acc:17151]	2178	2132	2574	1433	1795	1855	1234	2942	1595	2285	2457	1361
ENSG00000091656	ZFHX4	protein_coding	8	77593454	77779521	1	zinc finger homeobox 4 [Source:HGNC Symbol;Acc:30939]	3210	3503	3165	897	1703	5423	2710	8259	1632	1685	7569	1423
ENSG00000091664	SLC17A6	protein_coding	11	22359643	22401049	1	solute carrier family 17 (sodium-dependent inorganic phosphate cotransporter), member 6 [Source:HGNC Symbol;Acc:16703]	29	2	5	0	0	0	61	50	2	0	25	8
ENSG00000091704	CPA1	protein_coding	7	130020180	130027955	1	carboxypeptidase A1 (pancreatic) [Source:HGNC Symbol;Acc:2296]	0	0	0	0	0	0	1	0	0	0	1	0
ENSG00000091732	ZC3HC1	protein_coding	7	129658126	129691291	-1	zinc finger, C3HC-type containing 1 [Source:HGNC Symbol;Acc:29913]	76	71	1881	38	59	89	2643	278	42	2665	6401	38
ENSG00000091831	ESR1	protein_coding	6	151977826	152450754	1	estrogen receptor 1 [Source:HGNC Symbol;Acc:3467]	19	0	1	0	58	29	0	1	7	6	63	4
ENSG00000091844	RGS17	protein_coding	6	153331857	153452384	-1	regulator of G-protein signaling 17 [Source:HGNC Symbol;Acc:14088]	5040	7137	276	1811	2531	3012	87	581	1299	237	1071	1103
ENSG00000091879	ANGPT2	protein_coding	8	6357172	6420930	-1	angiopoietin 2 [Source:HGNC Symbol;Acc:485]	1574	41	66	1268	108	1051	3	19	28	209	2341	2620
ENSG00000091947	TMEM101	protein_coding	17	42088556	42101314	-1	transmembrane protein 101 [Source:HGNC Symbol;Acc:28653]	6	41	1921	52	30	14	1537	1	9	2044	5409	11
ENSG00000091972	CD200	protein_coding	3	112051915	112081659	1	CD200 molecule [Source:HGNC Symbol;Acc:7203]	1129	600	164	1	12	290	822	1766	1349	87	1432	3006
ENSG00000091986	CCDC80	protein_coding	3	112323407	112368377	-1	coiled-coil domain containing 80 [Source:HGNC Symbol;Acc:30649]	1642	584	1715	547	1961	7695	15306	730	1452	2600	15890	3714
ENSG00000092009	CMA1	protein_coding	14	24974559	24977471	-1	chymase 1, mast cell [Source:HGNC Symbol;Acc:2097]	0	0	0	0	0	0	0	0	0	0	0	0
ENSG00000092010	PSME1	protein_coding	14	24605367	24608176	1	proteasome (prosome, macropain) activator subunit 1 (PA28 alpha) [Source:HGNC Symbol;Acc:9568]	366	112	10814	218	107	170	3733	654	68	6991	33390	106
ENSG00000092020	PPP2R3C	protein_coding	14	35554673	35591723	-1	protein phosphatase 2, regulatory subunit B'', gamma [Source:HGNC Symbol;Acc:17485]	7855	4058	713	2340	2390	5493	742	4264	3180	897	1311	2579
ENSG00000092036	HAUS4	protein_coding	14	23415437	23426370	-1	HAUS augmin-like complex, subunit 4 [Source:HGNC Symbol;Acc:20163]	137	74	1314.32	59	61	48	1399.69	155	30	1503.2	3231.98	26
ENSG00000092051	JPH4	protein_coding	14	24037244	24048009	-1	junctophilin 4 [Source:HGNC Symbol;Acc:20156]	18	8	174	1	13	1	869	122	29	21	1206	7
ENSG00000092054	MYH7	protein_coding	14	23881947	23904927	-1	myosin, heavy chain 7, cardiac muscle, beta [Source:HGNC Symbol;Acc:7577]	1	0	29	0	0	0	873.61	2	1	80.89	480	0
ENSG00000092067	CEBPE	protein_coding	14	23586513	23588825	-1	CCAAT/enhancer binding protein (C/EBP), epsilon [Source:HGNC Symbol;Acc:1836]	0	0	0	0	0	0	0	0	0	0	1	0
ENSG00000092068	SLC7A8	protein_coding	14	23594504	23652883	-1	solute carrier family 7 (amino acid transporter light chain, L system), member 8 [Source:HGNC Symbol;Acc:11066]	54	85	61	0	35	326	24	10	1	153	2132	25
ENSG00000092094	OSGEP	protein_coding	14	20914570	20923264	-1	O-sialoglycoprotein endopeptidase [Source:HGNC Symbol;Acc:18028]	320	237	1320	157	137	385	1405	331	184	1252	4092	266
ENSG00000092096	SLC22A17	protein_coding	14	23815515	23822121	-1	solute carrier family 22, member 17 [Source:HGNC Symbol;Acc:23095]	3	61	5787	20	15	27	8148	7	9	2786	9112	8
ENSG00000092098	RNF31	protein_coding	14	24615892	24629870	1	ring finger protein 31 [Source:HGNC Symbol;Acc:16031]	6.66	48.27	2848.16	38	21.65	22.31	2357.67	5	11.42	2469.22	10476.9	11
ENSG00000092108	SCFD1	protein_coding	14	31091318	31205018	1	sec1 family domain containing 1 [Source:HGNC Symbol;Acc:20726]	15341	7436	1829	4291	6063	9007	695	5758	4247	1736	4229	4367
ENSG00000092140	G2E3	protein_coding	14	31028329	31089269	1	G2/M-phase specific E3 ubiquitin protein ligase [Source:HGNC Symbol;Acc:20338]	12530	13030	780	5374	4578	5557	1058	5036	5687	602	1654	7235
ENSG00000092148	HECTD1	protein_coding	14	31569318	31677010	-1	HECT domain containing E3 ubiquitin protein ligase 1 [Source:HGNC Symbol;Acc:20157]	23790	15577	10285	6288	9896	20901	5272	13198	8918	8153	21822	10830
ENSG00000092199	HNRNPC	protein_coding	14	21677295	21737653	-1	heterogeneous nuclear ribonucleoprotein C (C1/C2) [Source:HGNC Symbol;Acc:5035]	47716.5	24413.2	45600.8	14824	24537.2	18876.4	32260.4	37954.5	17401.5	39475	96629.9	16235
ENSG00000092200	RPGRIP1	protein_coding	14	21756098	21819460	1	retinitis pigmentosa GTPase regulator interacting protein 1 [Source:HGNC Symbol;Acc:13436]	0	0	0	0	1	0	2	2	0	0	0	0
ENSG00000092201	SUPT16H	protein_coding	14	21819631	21852425	-1	suppressor of Ty 16 homolog (S. cerevisiae) [Source:HGNC Symbol;Acc:11465]	15632.5	4494.94	19068.8	2724.73	6412.63	5731.39	15926.4	14832.9	4372.8	17091.2	37164.1	4925.93
ENSG00000092203	TOX4	protein_coding	14	21944756	21967319	1	TOX high mobility group box family member 4 [Source:HGNC Symbol;Acc:20161]	6255	2708	6188.99	2061	2194	4467	4658	3361	2024	6168.99	18995	1975
ENSG00000092208	GEMIN2	protein_coding	14	39583427	39606177	1	gem (nuclear organelle) associated protein 2 [Source:HGNC Symbol;Acc:10884]	1817	1014	510	513	1100	926	443	1479	476	593	1137	527
ENSG00000092295	TGM1	protein_coding	14	24718320	24733638	-1	transglutaminase 1 (K polypeptide epidermal type I, protein-glutamine-gamma-glutamyltransferase) [Source:HGNC Symbol;Acc:11777]	0	0	93	1	0	0	36	0	0	25	154	1
ENSG00000092330	TINF2	protein_coding	14	24708849	24711880	-1	TERF1 (TRF1)-interacting nuclear factor 2 [Source:HGNC Symbol;Acc:11824]	128	72	5156	84	85	78	3732	261	46	4429	11094	78
ENSG00000092345	DAZL	protein_coding	3	16628299	16711813	-1	deleted in azoospermia-like [Source:HGNC Symbol;Acc:2685]	4	1	0	0	1	0	0	1	0	0	6	0
ENSG00000092377	TBL1Y	protein_coding	Y	6778727	6959977	1	transducin (beta)-like 1, Y-linked [Source:HGNC Symbol;Acc:18502]	0	0	0	0	0	0	0	0	0	0	0	0
ENSG00000092421	SEMA6A	protein_coding	5	115779312	115910630	-1	sema domain, transmembrane domain (TM), and cytoplasmic domain, (semaphorin) 6A [Source:HGNC Symbol;Acc:10738]	2153.13	1416.13	10137	464.8	351.13	3261.98	17277	2503.38	468.75	5359	12184	884.18
ENSG00000092439	TRPM7	protein_coding	15	50844670	50979012	-1	transient receptor potential cation channel, subfamily M, member 7 [Source:HGNC Symbol;Acc:17994]	7682	13526	1472	7772	14881	11820	633	7524	8911	1519	1478	6342
ENSG00000092445	TYRO3	protein_coding	15	41849873	41871536	1	TYRO3 protein tyrosine kinase [Source:HGNC Symbol;Acc:12446]	1	90	2931.98	85	46	9	5618.98	31	22	3303	3512.95	11
ENSG00000092470	WDR76	protein_coding	15	44119161	44160617	1	WD repeat domain 76 [Source:HGNC Symbol;Acc:25773]	2206	3093	2442	1805	5599	773	1731	3346	2452	1612	1673	1849
ENSG00000092529	CAPN3	protein_coding	15	42640301	42704516	1	calpain 3, (p94) [Source:HGNC Symbol;Acc:1480]	1	0	54.03	0	2.03	2	18.47	0	0	24.75	275.18	0
ENSG00000092531	SNAP23	protein_coding	15	42783431	42837547	1	synaptosomal-associated protein, 23kDa [Source:HGNC Symbol;Acc:11131]	3392	2721	2268	2307	3992	1933	1295	4091	3675	2190	3477	3827
ENSG00000092607	TBX15	protein_coding	1	119425669	119532179	-1	T-box 15 [Source:HGNC Symbol;Acc:11594]	953	10	1361	0	648	656	518	7	108	255	4617	13
ENSG00000092621	PHGDH	protein_coding	1	120202421	120286838	1	phosphoglycerate dehydrogenase [Source:HGNC Symbol;Acc:8923]	27	99	1075	235	125	21	5020	8	27	6416	21617	16
ENSG00000092758	COL9A3	protein_coding	20	61447596	61472511	1	collagen, type IX, alpha 3 [Source:HGNC Symbol;Acc:2219]	359	139	701	30	37	51	13519	1464	321	261	9947	209
ENSG00000092820	EZR	protein_coding	6	159186773	159240444	-1	ezrin [Source:HGNC Symbol;Acc:12691]	7668	2378	51002	7	4493	1857	6504	6579	1571	40317	56829	1919
[truncated: 54,765 more rows]
