# Supplementary material for: A reference collection of patient-derived cell line and xenograft models of proneural, classical and mesenchymal glioblastoma
Source: Sci Rep. 2019 Mar 20;9:4902. doi: 10.1038/s41598-019-41277-z (PMC6427001; doi:10.1038/s41598-019-41277-z)
Supplement: Supplementary file 8 — Dataset 6 [file 41598_2019_41277_MOESM8_ESM.xlsx]

## Sheet: Reference
A reference collection of patient-derived cell line and xenograft models of proneural, classical and mesenchymal glioblastoma
Brett W Stringer1,*, Bryan W Day1,*, Rochelle C J D'Souza1, Paul R Jamieson1, Kathleen S Ensbey1, Zara C Bruce1, Yi Chieh Lim1, Kate Goasdoué1, Carolin Offenhäuser1, Seçkin Akgül1, Suzanne Allan1,2, Thomas Robertson2, Peter Lucas2, Gert Tollesson2, Scott Campbell2, Craig Winter2, Hongdo Do3, Alexander Dobrovic3, Po-Ling Inglis1,2, Rosalind L Jeffree2,4, Terrance G Johns5,+, Andrew W Boyd1,4,+
1QIMR Berghofer Medical Research Institute, Brisbane, Australia.
2Royal Brisbane and Women’s Hospital, Brisbane, Australia.
3Olivia Newton-John Cancer and Wellness Centre, Melbourne, Australia.
4The University of Queensland, Brisbane, Australia.
5Hudson Institute of Medical Research, Clayton, Victoria, Australia.
*Joint first authors.
+Joint senior authors.
Correspondence should be addressed to B.W.S. (brett.w.stringer@gmail.com).

## Sheet: Selected proteomics analysis
Gene names	Protein names	BAH1	FPW1	HW1	JK2	MMK1	MN1	PB1	RKI1	RN1	SB2b	SJH1	WK1	Number of peptides	Sequence coverage [%]	Mol. weight [kDa]	Sequence length	Uniprot ID
EGFR	Epidermal growth factor receptor	23.9193	23.3268	0	25.5846	18.4187	24.7156	23.2792	0	16.342	23.0459	0	22.1917	9	10.9	134.28	1210	P00533;Q504U8;E9PFD7;A0A0B4J1Y5
PDGFRA	Platelet-derived growth factor receptor alpha	0	0	22.5236	0	0	25.2615	22.3738	0	28.2809	0	27.7777	21.8012	15	18.2	122.67	1089	P16234
MET	Hepatocyte growth factor receptor	0	0	0	20.3284	23.5378	0	0	0	20.8087	21.0342	0	0	4	5.3	155.54	1390	P08581
FGFR1	Fibroblast growth factor receptor 1	0	0	0	21.7947	0	0	0	21.7099	0	0	0	0	2	4.5	82.042	733	E7EU09;P11362;B5A958;C1KBH7
EPHA2	Ephrin type-A receptor 2	24.0746	23.7761	22.8326	22.8057	26.4558	26.4846	23.1491	24.244	23.7126	24.7513	22.1605	24.7969	13	16.2	108.27	976	P29317
PIK3R1	Phosphatidylinositol 3-kinase regulatory subunit alpha	0	20.2729	21.3024	20.5338	18.5669	22.8604	20.825	0	0	0	21.3443	0	7	11.6	83.597	724	P27986
PIK3C2B	Phosphatidylinositol 4-phosphate 3-kinase C2 domain-containing subunit beta	22.2239	0	0	0	0	24.5901	22.6969	20.9362	0	0	23.6906	0	5	4.1	181.68	1606	F5GWN5;O00750
PIK3C2A	Phosphatidylinositol 4-phosphate 3-kinase C2 domain-containing subunit alpha	20.8841	24.5125	24.1612	22.0037	20.8308	22.7773	23.6647	24.7283	21.7424	23.5438	23.5352	22.0794	13	11.7	190.68	1686	O00443
PIK3R2	Phosphatidylinositol 3-kinase regulatory subunit beta	0	20.4049	20.9191	23.7206	21.0915	20.4493	0	0	0	20.5256	0	0	6	11.3	81.544	728	O00459;E9PFP1
NF1	Neurofibromin;Neurofibromin truncated	0	23.206	16.2087	0	0	0	20.6474	21.3253	0	22.2852	0	22.0527	9	4.1	319.37	2839	P21359;J3KSB5
TP53	Cellular tumor antigen p53	0	20.8521	0	0	0	0	0	21.9035	0	20.8221	20.9922	0	2	17.6	17.837	165	E7EMR6;E7EQX7;J3KP33;P04637;E9PFT5;E7ESS1;A0A087WZU8
CDKN2A	Cyclin-dependent kinase inhibitor 2A	0	0	0	0	24.3213	0	0	28.6402	0	0	0	0	7	78.3	14.968	138	J3QRG6;P42771;K7ES20;K7ENC6
CDKN2B	Cyclin-dependent kinase 4 inhibitor B	0	0	0	21.8254	0	0	0	0	0	0	0	0	3	42.8	14.721	138	P42772
CDC2;CDK1	Cyclin-dependent kinase 1	0	24.4681	22.6654	0	24.9261	24.1902	27.8761	25.9623	22.9216	23.4644	27.2584	24.4343	10	40.7	34.081	297	A0A024QZP7;P06493;E5RIU6;A0A087WZZ9
CDK4	Cyclin-dependent kinase 4	20.0323	27.0046	24.8707	25.6831	27.32	23.4887	24.0099	29.913	24.5419	27.7349	23.4933	0	14	55.4	33.729	303	P11802;F8VYH9;F8VTV8;F8VWX7;F8VZZ0;F8VZ51
CDK6	Cyclin-dependent kinase 6	28.2196	27.9475	29.1348	27.892	28.2727	29.1488	29.1462	28.6593	27.8836	29.496	29.1259	28.838	12	43.3	36.938	326	Q00534
RB1	Retinoblastoma-associated protein	23.487	0	24.5138	0	0	21.8033	24.6055	0	22.8464	23.0024	23.5889	22.7429	7	11.5	106.16	928	P06400
IDH1	Isocitrate dehydrogenase [NADP] cytoplasmic	28.211	29.3732	30.7306	31.0229	29.9638	30.0322	30.2339	30.3432	28.9143	29.2964	30.6141	28.7749	23	57.2	46.659	414	O75874
ATRX	Transcriptional regulator ATRX	24.1693	20.0577	23.6366	24.5867	24.3865	23.7047	23.9735	24.5136	23.9299	21.8855	23.7263	25.155	10	6.1	282.58	2492	P46100
H3F3B;H3F3A	Histone H3;Histone H3.3	23.5464	21.3979	24.5372	24.831	0	24.3754	25.3748	25.768	28.0224	26.8255	23.5022	24.2127	17	67.4	14.914	132	K7EK07;P84243
